# Supplementary material for: Genome-Wide-Association-Analysis-Based Identification of Genetic Loci and Candidate Genes Associated with Cold Germination in Sweet Corn
Source: Biology (Basel). 2025 May 21;14(5):580. doi: 10.3390/biology14050580 (PMC12109514; doi:10.3390/biology14050580)
Supplement: Supplementary file 1 [file biology-14-00580-s001.zip › Supplementary Table S1.xlsx]

## Sheet: S1
Supplementary Table S1. The source information and phenotypic variations of 100 sweet corn inbred lines.
Trait	SRUE	WMSR	Material Name
M56-1770	0.4	0.064	M610H
M56-1771	0.34	0.037	FHT-1-2
M56-1772	0.33	0.039	12HT00-1-Black
M56-1774	0.38	0.019	TB010-3
M56-1782	0.36	0.033	XW(F)
M56-1784	0.42	0.052	3176
M56-1787	0.28	0.048	Q267
M56-1788	0.19	0.041	GT(F)-2-2
M56-1790	0.33	0.072	XSJD10
M56-1791	0.2	0.083	FT11
M56-1792	0.33	0.092	HT060
M56-1793	0.33	0.039	BF2101(White)
M56-1797	0.26	0.044	TBF3109
M56-1801	0.41	0.036	12HT022
M56-1802	0.37	0.041	F910GT8-4-1
M56-1803	0.24	0.061	YNT19-2
M56-509	0.31	0.071	YNT50-2
M56-514	0.24	0.042	YNT7-1(White)
M56-515	0.4	0.07	YNT6-2
M56-516	0.12	0.059	YNT48
M56-517	0.17	0.05	1029-Black-1-2-3
M56-519	0.44	0.036	12HT073-2
M56-520	0.17	0.037	12HT073-4-1H
M56-522	0.36	0.034	T4
M56-523	0.22	0.051	XWM
M56-524	0.28	0.033	F91GT8-4-1
M56-525	0.32	0.045	GT(F)
M56-526	0.19	0.036	HZM-Y
M56-527	0.41	0.044	GT2
M56-528	0.36	0.076	GS1-1
M56-529	0.28	0.032	BF3109
M56-531	0.27	0.034	HT2
M56-532	0.27	0.031	Black-CSB(M)
M56-533	0.19	0.045	FT4
M56-535	0.28	0.038	SH-X
M56-536	0.2	0.03	E23-1
M56-539	0.44	0.032	E27-2
M56-540	0.17	0.04	E36
M56-541	0.31	0.079	E46-1
M56-542	0.25	0.074	E52(White)
M56-544	0.32	0.061	E134(White)
M56-545	0.21	0.048	SHT
M56-546	0.26	0.076	T3174
M56-547	0.36	0.009	T9357
M56-548	0.37	0.01	3102(M)
M56-549	0.31	0.039	628(F)
M56-550	0.21	0.039	YWT
M56-551	0.21	0.054	HT-21-8
M56-552	0.17	0.039	14HT
M56-553	0.22	0.03	M610(Yellow)
M56-557	0.3	0.02	14T4
M56-558	0.24	0.022	14T2-1
M56-559	0.27	0.028	2497-Yellow
M56-560	0.2	0.038	T358(M)
M56-563	0.27	0.038	1048(albino seedling)
M56-565	0.42	0.037	14WTX10
M56-566	0.2	0.042	T16(JM)
M56-570	0.13	0.065	16HT01(F)
M56-571	0.37	0.035	Apical leaf granules
M56-572	0.38	0.038	T20J(M)
M56-573	0.28	0.039	T18J(M)
M56-574	0.27	0.033	XW(M)
M56-576	0.47	0.037	YNY9-4
M56-578	0.39	0.034	JT-1-1
M56-579	0.3	0.052	E66-2
M56-580	0.1	0.032	JT2(M)
M56-581	0.28	0.031	YNT11
M56-582	0.25	0.036	FPT161
M56-583	0.23	0.029	Q7(M)
M56-584	0.17	0.034	Q8(F)
M56-585	0.3	0.037	Q10(F)
M56-586	0.29	0.071	Q11(M)
M56-587	0.27	0.042	ZT213-Q
M56-588	0.38	0.025	A38-11
M56-590	0.32	0.038	15HT0213X-XW
M56-591	0.21	0.041	F910GT8-4-1/Q267
M56-592	0.29	0.032	Q267/XW
M56-604	0.3	0.022	F910GT8-4-1/Q267
M56-690	0.18	0.031	14ATQT
M56-691	0.21	0.045	19FT135
M56-692	0.24	0.033	ZXT-2
M56-693	0.15	0.028	AFL(SO)
M56-702	0.14	0.029	JT2(F)
T16000448	0.25	0.035	YW1602
T16000449	0.22	0.036	16HT
T16000450	0.2	0.032	15BT-1-1
T16000451	0.21	0.024	G(TN)07
T16000452	0.19	0.025	16ZT213
T16000453	0.23	0.029	16HHT2
T16000454	0.18	0.041	16YT16
T16000455	0.2	0.039	QT98-4
T16000456	0.19	0.031	YTW9-10
T16000457	0.14	0.028	15MYT007
T16000458	0.11	0.025	15NKY238
T16000459	0.2	0.034	MS10-1
T16000460	0.2	0.033	MS9-1
T16000461	0.16	0.036	SDT221-1
T16000462	0.31	0.039	GYT7-3
T16000463	0.21	0.037	ST169-2
T16000464	0.2	0.044	TXT-1
