# Supplementary material for: Genome-Wide-Association-Analysis-Based Identification of Genetic Loci and Candidate Genes Associated with Cold Germination in Sweet Corn
Source: Biology (Basel). 2025 May 21;14(5):580. doi: 10.3390/biology14050580 (PMC12109514; doi:10.3390/biology14050580)
Supplement: Supplementary file 1 [file biology-14-00580-s001.zip › Supplementary Table S2.xlsx]

## Sheet: SRUE
Supplementary Table S2. Genome-wide association study results related to SRUE.
SNP	CHR	BP	P.value	PVE
Affx-90948621	8	5111922	2.57E-06	0.12258
Affx-91316634	4	155516646	2.33E-05	0.15142
Affx-91198795	8	102685075	3.01E-05	0.11245
Affx-90392808	1	97337186	6.78E-05	0.12317
Affx-90891906	1	100633277	9.34E-05	0.12286
Affx-90637963	9	150398417	0.000175575	0.1358
Affx-90237309	2	14733561	0.000206618	0.13037
Affx-90453900	1	220797171	0.000232447	0.14529
Affx-90815529	3	195078569	0.000253429	0.10434
Affx-91146369	6	162789062	0.000259864	0.15453
Affx-90231115	1	240807816	0.00026325	0.11041
Affx-90402566	9	20610692	0.000288737	0.11107
Affx-90252226	9	108975409	0.000297354	0.1392
Affx-91180268	1	65646372	0.000318369	0.11505
Affx-90174291	9	107993036	0.000426309	0.1152
Affx-90599337	1	97320462	0.000457188	0.11041
Affx-90721395	1	223760361	0.000506765	0.10906
Affx-90606903	1	265559572	0.000539611	0.13132
Affx-91103915	3	122803157	0.000597505	0.13023
Affx-115332592	3	76114056	0.000620783	0.12093
Affx-90698555	5	89630433	0.000645496	0.09038
Affx-91051063	10	126207571	0.000656045	0.08886
Affx-91059796	1	287633160	0.000693266	0.12332
Affx-115331629	9	41574200	0.000708257	0.11335
Affx-90518577	1	25494471	0.000720434	0.15104
Affx-90255471	10	46001700	0.000772925	0.1079
Affx-90879312	10	46001544	0.00079047	0.1079
Affx-90115250	7	161788825	0.000914444	0.14103
Affx-90403354	9	118189499	0.000972737	0.10206
Affx-90225382	4	240477977	0.00100505	0.11861
Affx-90928383	8	19598234	0.00100505	0.10758
Affx-91054999	4	74266359	0.0010787	0.06178
Affx-90837588	1	268083932	0.00108765	0.11429
Affx-90069782	9	23912942	0.00114877	0.10207
Affx-90378229	9	113479018	0.00117639	0.14428
Affx-91293604	3	174559627	0.00117961	0.10355
Affx-90531981	9	25770988	0.00118783	0.10497
Affx-90178477	1	178967893	0.00127174	0.09711
Affx-90162697	1	272037538	0.00129705	0.10063
Affx-90969455	1	148125605	0.00130042	0.09473
Affx-91208336	5	5307831	0.0013685	0.10871
Affx-90821201	1	100421860	0.00138704	0.11067
Affx-91003403	7	106235963	0.0013884	0.09526
Affx-90567497	1	84621389	0.00141534	0.09953
Affx-91092917	7	3602203	0.00141894	0.10363
Affx-90627152	9	22961456	0.00144626	0.09455
Affx-90993798	3	172145315	0.00150335	0.12935
Affx-90817707	9	126137234	0.00150707	0.11418
Affx-90474525	9	137912090	0.00154926	0.12984
Affx-91339310	1	99875970	0.00161305	0.11319
Affx-90374498	9	91069365	0.00164909	0.12371
Affx-91263145	8	135723863	0.00168011	0.13005
Affx-90875404	8	17788799	0.0016856	0.09951
Affx-90609738	3	193030215	0.00175403	0.10185
Affx-91173342	1	298590228	0.00177737	0.11051
Affx-90646044	1	7419471	0.00178136	0.09507
Affx-90527492	4	42981693	0.00183406	0.10681
Affx-90579124	5	24483122	0.00183569	0.09124
Affx-91185734	5	203724007	0.00187223	0.09088
Affx-90805502	3	178982691	0.00190741	0.0921
Affx-90228904	5	5307806	0.00190972	0.10107
Affx-90960089	9	42362070	0.00194579	0.11124
Affx-91002996	1	100197513	0.00197346	0.11084
Affx-91147805	1	90433756	0.0020205	0.10354
Affx-90099757	5	8455336	0.00208171	0.11614
Affx-91359288	6	64174082	0.0021492	0.08678
Affx-91022479	7	169849527	0.00215348	0.11877
Affx-91229918	6	368076	0.0021647	0.1254
Affx-90495417	5	25407768	0.00217676	0.09024
Affx-115335860	7	162002290	0.0021982	0.08229
Affx-115329842	1	272048730	0.00227969	0.10521
Affx-91230096	5	26963276	0.0022961	0.11325
Affx-90168209	4	32597887	0.00235165	0.0926
Affx-90758689	10	142484530	0.00236207	0.11984
Affx-90275621	3	173874862	0.00236602	0.09054
Affx-90396064	5	186014215	0.00243035	0.08635
Affx-91040548	7	103710257	0.00247691	0.08569
Affx-90515071	5	198800002	0.00248995	0.10554
Affx-90846654	10	143822722	0.00248995	0.13059
Affx-90362627	5	182949016	0.00252893	0.1128
Affx-90518727	1	228876764	0.00252954	0.0927
Affx-90821754	1	98856508	0.00256183	0.09311
Affx-90767841	10	121241316	0.00256867	0.08006
Affx-90271835	8	165094137	0.00257274	0.09984
Affx-90625318	7	150052145	0.00259231	0.11017
Affx-90074729	3	198602468	0.00260631	0.08453
Affx-90366891	9	104256103	0.00265462	0.0614
Affx-90534947	8	136896963	0.00270476	0.09994
Affx-90706463	8	136461077	0.00273994	0.10524
Affx-90292513	7	3077380	0.00276228	0.10482
Affx-90835090	5	31776271	0.00288081	0.08215
Affx-90570015	1	90434724	0.00289959	0.1182
Affx-90409791	10	95217861	0.00290924	0.09241
Affx-90420051	1	99684816	0.00291473	0.10905
Affx-91113596	1	90435025	0.00292904	0.09487
Affx-90379592	5	3131313	0.00296053	0.09446
Affx-90547052	5	102870995	0.00297733	0.0848
Affx-90101503	3	226794600	0.00297915	0.10764
Affx-90784997	9	109313135	0.0029827	0.134
Affx-91305019	10	77113394	0.00298508	0.11217
Affx-90465265	10	146850891	0.0030469	0.18689
Affx-91289496	10	45945413	0.00306472	0.08478
Affx-90691512	3	55673921	0.00306781	0.08081
Affx-90531331	10	30421591	0.00308761	0.08537
Affx-115334779	10	146681710	0.00310756	0.082
Affx-90376534	5	178750514	0.0031079	0.11059
Affx-90351926	4	79964409	0.00317475	0.08067
Affx-115334189	8	73501291	0.00317475	0.08219
Affx-90720346	1	279353394	0.0032836	0.1016
Affx-91274625	1	155969371	0.00329966	0.09192
Affx-90789130	10	30629639	0.00331364	0.0949
Affx-90702053	4	144387069	0.00335042	0.15076
Affx-90457335	4	182114914	0.00336341	0.06985
Affx-115335486	9	124698357	0.00336606	0.0806
Affx-90421374	5	23755933	0.00345229	0.09886
Affx-115335577	8	96155621	0.00353605	0.07987
Affx-90566420	1	81358889	0.00354167	0.13497
Affx-90552626	2	193006059	0.00356096	0.12107
Affx-91153166	3	197811736	0.00356487	0.07982
Affx-90617160	2	80607998	0.00358966	0.08137
Affx-90936537	1	100406160	0.00362121	0.08024
Affx-91022825	1	273942431	0.00373427	0.07501
Affx-90801540	9	109139081	0.00376286	0.07899
Affx-90785409	1	104577053	0.00380004	0.08472
Affx-115335324	3	543809	0.0038403	0.08254
Affx-91004439	1	100130076	0.00392756	0.11497
Affx-91000123	7	150979925	0.00399917	0.08884
Affx-90075890	5	27065556	0.00404457	0.11118
Affx-90689931	5	27065299	0.00405944	0.11118
Affx-90308840	4	225613349	0.00409828	0.06554
Affx-90524079	4	180959187	0.00414972	0.08503
Affx-115335062	1	97291644	0.00415146	0.07782
Affx-90238420	1	179050921	0.00418544	0.10512
Affx-90453425	10	21857658	0.00419148	0.08492
Affx-115335804	5	169464119	0.004222	0.09079
Affx-115336558	3	195222663	0.0042861	0.07849
Affx-91245729	9	97224959	0.00430316	0.08148
Affx-91148538	2	101886006	0.00432106	0.13094
Affx-90622726	8	136151857	0.00436677	0.08113
Affx-91076317	9	144015310	0.00438254	0.08647
Affx-91225946	2	220237536	0.00440223	0.08942
Affx-90067662	10	46073574	0.00441011	0.11226
Affx-90846920	3	145838386	0.00443386	0.09824
Affx-90291409	3	214015957	0.00451099	0.08967
Affx-90556240	1	271952714	0.00455485	0.11093
Affx-90921489	3	163339324	0.00457807	0.07964
Affx-91191715	5	168259918	0.00463115	0.07251
Affx-90185997	5	27066959	0.00466365	0.0851
Affx-90730428	6	14056904	0.00467361	0.11321
Affx-90412791	9	21664840	0.00468151	0.07158
Affx-90147476	5	31776164	0.00468943	0.09185
Affx-90872771	9	20745402	0.00468967	0.07502
Affx-91058826	4	128839760	0.00469624	0.08247
Affx-90821071	3	127977635	0.00472205	0.0814
Affx-115331316	4	148185517	0.00477062	0.08496
Affx-90091388	1	101937893	0.00482698	0.11961
Affx-91276339	1	232577068	0.00484153	0.11733
Affx-90544053	4	88902871	0.00485616	0.08711
Affx-90125561	4	133003453	0.00487877	0.08093
Affx-91120985	4	133004279	0.00490033	0.08069
Affx-91131654	9	59748849	0.00495588	0.07773
Affx-90710427	5	14032416	0.00495804	0.09059
Affx-90556841	8	135343422	0.00496576	0.0741
Affx-90101082	1	102151910	0.00497722	0.09256
Affx-91373247	5	181976424	0.0049859	0.13752
Affx-91187925	5	185464828	0.00501081	0.09534
Affx-115335376	3	9936680	0.0050652	0.06864
Affx-91366744	4	28689621	0.00507081	0.07927
Affx-91254886	5	196997739	0.00515167	0.07263
Affx-91256742	1	223212640	0.00515226	0.10577
Affx-91369897	1	25505486	0.00515414	0.07252
Affx-91327016	1	97154346	0.00515426	0.09038
Affx-90295650	1	43933334	0.00522686	0.0716
Affx-115331370	5	185595296	0.00523439	0.07754
Affx-91257842	3	197811897	0.0052351	0.09995
Affx-91022656	8	3328284	0.00526058	0.0712
Affx-91013088	1	272110003	0.00529891	0.09006
Affx-90720311	1	212498823	0.00531318	0.08215
Affx-115333667	1	72481462	0.00532194	0.06756
Affx-90151925	5	173498653	0.00533454	0.0796
Affx-90634211	1	271952650	0.00533934	0.0852
Affx-90641717	9	124300499	0.00536166	0.07188
Affx-91320426	6	134654995	0.00537116	0.09897
Affx-90725905	3	53639741	0.00537966	0.08061
Affx-90544979	2	227512759	0.0053821	0.07229
Affx-91291980	7	161994296	0.00540658	0.07371
Affx-91049758	1	60469483	0.00544566	0.08435
Affx-90329702	5	5092919	0.00549232	0.07045
Affx-90573948	3	165246871	0.00550194	0.07181
Affx-115334276	10	94523900	0.00552553	0.07624
Affx-90474716	1	244831086	0.00563751	0.07694
Affx-90070890	4	42876700	0.00569554	0.10094
Affx-90676755	5	191733417	0.0057003	0.08146
Affx-90902270	4	151357845	0.00570715	0.0734
Affx-90329785	1	273945146	0.00574948	0.1191
Affx-90214737	2	90149930	0.00579634	0.12077
Affx-91024299	1	100167316	0.00580732	0.08731
Affx-91218886	1	163945933	0.00582433	0.10431
Affx-91082895	1	104576552	0.00586488	0.07245
Affx-91032300	7	3671038	0.00586904	0.06928
Affx-90880484	3	179936314	0.00588484	0.0772
Affx-115336117	3	198371429	0.00592564	0.07013
Affx-90665109	1	97628095	0.00599568	0.07717
Affx-91075649	9	15554287	0.00600778	0.08712
Affx-90446783	10	145676209	0.00602031	0.06892
Affx-90166479	5	8454081	0.00611367	0.07975
Affx-90701095	4	84971290	0.00617486	0.06905
Affx-91387345	3	165506395	0.00620725	0.07312
Affx-91149686	4	42099597	0.00621442	0.14026
Affx-90776683	3	171338798	0.00621522	0.10983
Affx-91076799	1	74726140	0.00626222	0.06994
Affx-90290955	1	104576782	0.00631684	0.06983
Affx-90716039	1	104576665	0.00634573	0.06983
Affx-90819868	10	145676790	0.00638224	0.08786
Affx-90822386	5	183391984	0.00638447	0.0685
Affx-90183087	9	33729314	0.00642009	0.0797
Affx-90450135	5	175271404	0.00642477	0.11935
Affx-91181166	10	29111293	0.00644021	0.08111
Affx-90717940	5	162685989	0.0064482	0.0706
Affx-90793176	4	204063013	0.00644893	0.06947
Affx-90341302	3	55032803	0.00649126	0.11658
Affx-90901502	3	207209061	0.00650061	0.08671
Affx-91002030	10	68804045	0.00653702	0.10957
Affx-90099921	5	79159537	0.00654473	0.07753
Affx-90067358	5	25847172	0.00659849	0.09253
Affx-91374815	3	208092582	0.00668074	0.08343
Affx-90070262	6	64142485	0.00671777	0.07493
Affx-90675002	6	156368388	0.00671875	0.06772
Affx-115335430	4	107285447	0.00672297	0.05848
Affx-90333547	7	29952672	0.00679823	0.07039
Affx-90838665	1	80563237	0.00679867	0.06746
Affx-91314643	1	286632264	0.00680398	0.06756
Affx-90828781	4	205431099	0.00684206	0.08507
Affx-91410322	4	205580284	0.00686052	0.08507
Affx-91062637	4	28969871	0.00693226	0.0715
Affx-90348199	3	169234811	0.00695795	0.09039
Affx-90959507	1	146904537	0.00699933	0.0694
Affx-90982479	10	30827970	0.00711734	0.08372
Affx-91121581	2	201828856	0.0071731	0.06786
Affx-90605719	8	135422644	0.00717342	0.07107
Affx-90419190	7	162376819	0.00717829	0.06884
Affx-91116772	2	135799331	0.00721036	0.07128
Affx-90418989	3	174610717	0.00721564	0.07025
Affx-115331481	10	30556219	0.00725934	0.09268
Affx-90093283	8	165809816	0.00726215	0.06838
Affx-90606781	4	22418331	0.00727176	0.07312
Affx-115330123	5	174976884	0.00728115	0.082
Affx-90527000	10	13234921	0.0072819	0.07281
Affx-90803832	9	92799729	0.00728433	0.06789
Affx-90541539	7	1226282	0.00734669	0.1172
Affx-90348563	9	92803136	0.0073471	0.07
Affx-115334060	1	266022514	0.00747206	0.12385
Affx-91098212	1	290480756	0.00747675	0.10514
Affx-91129360	1	64962420	0.00749107	0.0998
Affx-91113280	2	90980435	0.00752643	0.07795
Affx-90569316	8	19585460	0.00754926	0.06624
Affx-90498740	9	31128100	0.00755005	0.10634
Affx-90244709	2	125680571	0.00755096	0.11951
Affx-90155070	1	97628380	0.0075525	0.0675
Affx-90891921	6	162424951	0.00758321	0.06649
Affx-90232521	2	227512569	0.00759966	0.11485
Affx-90449399	1	286632555	0.00760987	0.08784
Affx-115329781	6	134692710	0.00761938	0.1095
Affx-91206014	5	178966376	0.00763834	0.06747
Affx-90626270	1	97032587	0.00769978	0.08575
Affx-90064391	4	63832538	0.00778537	0.08283
Affx-90529530	9	114880259	0.00778938	0.06633
Affx-90337651	1	223213812	0.00780609	0.1299
Affx-90482611	6	71674497	0.00782685	0.09993
Affx-91044111	9	135643218	0.00791025	0.0681
Affx-90173134	9	59918510	0.00798537	0.06536
Affx-90405681	9	25770430	0.00802379	0.06638
Affx-115334866	9	90200852	0.00803463	0.06899
Affx-115334336	9	134036572	0.00807629	0.06245
Affx-115330289	9	93250285	0.00807672	0.06897
Affx-90165515	9	33858668	0.00810062	0.06904
Affx-90788316	3	167578743	0.00811397	0.07735
Affx-91230065	4	133001598	0.00811523	0.06603
Affx-90879253	1	291295742	0.00827558	0.06778
Affx-90241391	1	245925556	0.00827868	0.06519
Affx-90173519	7	162492108	0.00829141	0.07782
Affx-91261155	10	144009663	0.00831116	0.06708
Affx-91255099	3	194269613	0.00832251	0.06574
Affx-90174435	1	266975602	0.00837702	0.09181
Affx-90228163	9	64554088	0.00840582	0.08483
Affx-90836866	1	223213305	0.00841536	0.1341
Affx-90874417	3	220032478	0.00844362	0.09414
Affx-115334059	10	50362923	0.00852699	0.05558
Affx-115329260	1	297619778	0.00857391	0.06747
Affx-90233553	4	34708810	0.00860937	0.06825
Affx-90395644	9	22738868	0.00875259	0.09243
Affx-115329314	4	88212350	0.00883318	0.07648
Affx-90990343	8	8847795	0.00883544	0.06548
Affx-91385052	4	65928195	0.00893054	0.09126
Affx-91314585	10	132256427	0.00899246	0.06076
Affx-115330464	10	142433809	0.00910551	0.06667
Affx-91135871	7	107454468	0.00913141	0.06472
Affx-91193002	2	132356952	0.00913374	0.09904
Affx-90389265	4	123783684	0.00914889	0.06315
Affx-90212670	3	165246320	0.00919146	0.06627
Affx-90225301	4	139123755	0.00919327	0.07187
Affx-90244507	4	139107894	0.00927322	0.07187
Affx-91058398	4	139105490	0.00930068	0.07187
Affx-115329057	4	204408829	0.00931112	0.06333
Affx-90348107	2	125735372	0.00931633	0.08389
Affx-90743577	9	117977210	0.00935252	0.06344
Affx-90800584	4	232713223	0.00935761	0.06482
Affx-90410585	3	53770256	0.0093627	0.07876
Affx-91305355	3	172711572	0.00937539	0.06384
Affx-91222853	4	30943827	0.00946223	0.06352
Affx-115330147	10	75524523	0.00947141	0.08274
Affx-90531947	7	164941508	0.00954636	0.08175
Affx-90542949	1	179050017	0.00954722	0.07915
Affx-90930510	1	227181824	0.00955187	0.05733
Affx-90297621	6	75185251	0.00957642	0.06618
Affx-90890045	10	116239794	0.00959561	0.09216
Affx-91020079	1	297702828	0.0096127	0.06571
Affx-90765089	5	171584063	0.00961377	0.07083
Affx-90358872	1	299684712	0.0096182	0.07002
Affx-90636625	4	243314216	0.0097302	0.06554
Affx-91210676	4	205427981	0.0097468	0.06438
Affx-90798797	1	99089285	0.00976719	0.07454
Affx-90295275	10	144475191	0.00978586	0.06314
Affx-91240107	1	266022776	0.00982615	0.10065
Affx-115334225	4	151459552	0.00989621	0.02228
Affx-90141236	1	42125586	0.00990367	0.13417
Affx-91299682	8	158946054	0.010003	0.07175
Affx-90988164	1	96547084	0.0100033	0.07276
Affx-90507018	1	287752523	0.0100311	0.07032
Affx-91074371	1	102152987	0.0100339	0.06856
Affx-90265518	4	181227380	0.010086	0.06255
Affx-91122585	10	99895756	0.010086	0.06481
Affx-90146430	2	157152675	0.010086	0.0637
Affx-90731857	6	13271118	0.0101467	0.09403
Affx-90874899	9	122325039	0.0101467	0.06451
Affx-90337639	3	55090395	0.0101467	0.10827
Affx-115333606	8	60255156	0.0101511	0.03619
Affx-91302157	3	226050199	0.0101685	0.10308
Affx-115336478	10	31700481	0.0101685	0.07314
Affx-90674952	4	66355321	0.0102138	0.06213
Affx-90491265	1	100936578	0.0102594	0.12042
Affx-90795166	1	178150098	0.010335	0.05398
Affx-90303783	5	79154425	0.0103496	0.07762
Affx-91023918	9	23479839	0.010387	0.07033
Affx-90821920	8	133218090	0.0103953	0.0743
Affx-91089253	9	140572120	0.0104151	0.06927
Affx-90961048	3	165791506	0.0105641	0.06049
Affx-91357966	10	135955069	0.0105999	0.1335
Affx-90124415	9	130890062	0.0106136	0.06198
Affx-91184525	3	205826675	0.0106211	0.07279
Affx-115328980	10	89335932	0.010648	0.05788
Affx-91354442	8	136441630	0.0106866	0.0619
Affx-90916712	6	120058870	0.0107063	0.0626
Affx-90433728	1	179206261	0.0107077	0.06213
Affx-90280738	8	158103013	0.0107533	0.07421
Affx-90419661	8	135731390	0.0107848	0.06197
Affx-90451437	3	159640033	0.0107996	0.08523
Affx-91072967	8	13838447	0.0108119	0.08783
Affx-90322144	3	205824926	0.0109062	0.06147
Affx-90775603	9	31620874	0.0109782	0.08041
Affx-90807204	1	155969194	0.0109905	0.07055
Affx-91055893	7	2136131	0.010996	0.16684
Affx-90234376	1	298431853	0.0110793	0.05786
Affx-91277381	9	128704796	0.0110855	0.07641
Affx-91128248	10	98579370	0.0111077	0.09899
Affx-90141408	10	9835952	0.0111143	0.06688
Affx-90159404	6	61070279	0.0111389	0.08045
Affx-90567376	4	147037506	0.0111413	0.06307
Affx-90518710	5	179626240	0.0111678	0.06256
Affx-91299909	4	154130556	0.0111885	0.07609
Affx-90203484	5	38669123	0.0111949	0.08581
Affx-91372118	1	295546731	0.0112506	0.09161
Affx-90347083	7	103950178	0.011285	0.06114
Affx-115330754	9	18509746	0.0113893	0.07094
Affx-90115874	1	272115347	0.0114192	0.07799
Affx-90515848	10	31276098	0.0114531	0.06337
Affx-91093560	9	103712644	0.0114618	0.06365
Affx-91322888	4	153540446	0.0115016	0.04601
Affx-90122780	5	8776702	0.0115485	0.07224
Affx-91397020	9	30942804	0.011583	0.07203
Affx-90973478	4	87070105	0.0115993	0.06322
Affx-90138711	9	391187	0.0116024	0.08029
Affx-91248919	4	148282313	0.0116441	0.0607
Affx-115334551	3	230258845	0.0116532	0.06468
Affx-90099065	5	17160163	0.011658	0.09839
Affx-90370637	4	81481392	0.0117093	0.06665
Affx-90159421	1	212979185	0.011741	0.0599
Affx-90618266	10	99895672	0.0118316	0.06105
Affx-115334789	7	2584891	0.0118316	0.0726
Affx-90103736	1	34861952	0.0118568	0.06986
Affx-115329101	4	26283330	0.0118867	0.06177
Affx-90821510	4	66288635	0.0119086	0.05974
Affx-91351902	2	101962336	0.0119101	0.13429
Affx-91084473	9	99807703	0.0119154	0.12446
Affx-91070451	2	210135592	0.0119165	0.06568
Affx-90541628	1	96748917	0.0119461	0.08356
Affx-90283251	8	141889632	0.0119463	0.08281
Affx-115329595	7	81237600	0.0119568	0.06022
Affx-90821582	2	69830042	0.0119619	0.07075
Affx-90861905	6	148409762	0.0119712	0.05958
Affx-90848081	4	134395689	0.0119788	0.09376
Affx-90965196	4	194200682	0.0120069	0.07052
Affx-90720058	9	146255553	0.012038	0.08361
Affx-90545337	3	165248722	0.0120802	0.06605
Affx-90185388	9	97647500	0.0121109	0.05949
Affx-90754988	1	97629485	0.012114	0.0626
Affx-90248673	8	3328335	0.0121731	0.06237
Affx-90730686	7	164126778	0.0121868	0.0779
Affx-90599274	5	31141740	0.0121894	0.06918
Affx-90909007	1	291295507	0.0121898	0.06784
Affx-90518354	1	220223279	0.0121898	0.06746
Affx-91154812	6	71022636	0.0121898	0.0593
Affx-90857000	9	111416088	0.0121986	0.11921
Affx-91319835	4	181814070	0.0122847	0.05903
Affx-91290820	1	90435820	0.0122952	0.08736
Affx-90425682	1	291296458	0.0123682	0.06387
Affx-90526290	7	163874529	0.0123797	0.0584
Affx-115330701	9	69362870	0.0124297	0.0585
Affx-90952020	9	31620851	0.0125605	0.06317
Affx-90645305	1	165371443	0.0125647	0.04161
Affx-90738955	1	104790156	0.012571	0.06107
Affx-91230173	8	95829395	0.0125884	0.06098
Affx-91142575	7	4084536	0.0125941	0.06615
Affx-90340115	1	97187836	0.0126563	0.10515
Affx-115334191	2	134290908	0.0126751	0.06922
Affx-90993021	1	226276579	0.0126993	0.10505
Affx-90420364	6	145258294	0.0126996	0.05832
Affx-90374682	4	128656148	0.0127022	0.06692
Affx-90928967	4	33279800	0.0127479	0.05822
Affx-90677880	2	202783485	0.0127612	0.05549
Affx-91298162	8	147086299	0.0127737	0.06057
Affx-90826678	3	173034903	0.0127959	0.07649
Affx-91401024	4	133538471	0.0128441	0.08173
Affx-90936367	2	9398283	0.0128531	0.07493
Affx-90903169	7	1147637	0.0129543	0.05846
Affx-91129145	1	298011529	0.0129682	0.0743
Affx-90627956	10	31136130	0.0129886	0.07032
Affx-115336024	5	158663734	0.0131028	0.09048
Affx-91123904	1	101937291	0.0131535	0.10643
Affx-91135644	2	11269986	0.0132278	0.06596
Affx-90254266	10	30826932	0.0132864	0.05797
Affx-115335190	6	14057491	0.01331	0.06481
Affx-91076702	7	151080237	0.0133675	0.0582
Affx-91160524	9	31204147	0.0133797	0.06168
Affx-115336159	4	3110516	0.0133962	0.05156
Affx-91324700	4	204457889	0.0134905	0.06049
Affx-90230130	5	1123128	0.0135279	0.07512
Affx-90148499	1	212244167	0.0135909	0.05821
Affx-91167067	1	295658784	0.0136012	0.05845
Affx-90875722	8	54500837	0.0136257	0.08016
Affx-90316843	3	102625431	0.0136623	0.07838
Affx-115334106	2	90742492	0.0137257	0.05987
Affx-115328898	5	177959278	0.013794	0.05755
Affx-90501660	1	212944456	0.013813	0.07767
Affx-90786186	1	237038614	0.013813	0.05749
Affx-115335769	1	246065082	0.0138141	0.06332
Affx-90328085	3	125333992	0.0138599	0.0588
Affx-91312686	3	162700070	0.0138647	0.05909
Affx-91083100	7	97860753	0.0138658	0.06787
Affx-90312995	2	222084779	0.0139748	0.06123
Affx-90139605	6	159379555	0.0139927	0.10281
Affx-91070308	1	274088611	0.0140248	0.05939
Affx-90574797	7	13449174	0.0140359	0.05462
Affx-90614262	5	26758091	0.0140931	0.0842
Affx-115333714	7	109178008	0.0141005	0.06088
Affx-90866003	1	210631954	0.0141055	0.05806
Affx-115331491	4	82538973	0.0141503	0.06554
Affx-90266078	10	75584126	0.0141996	0.08011
Affx-90092256	1	176895014	0.0142219	0.08927
Affx-91119311	4	148409745	0.0142334	0.06369
Affx-90317303	10	59812115	0.0143024	0.05702
Affx-91086276	7	167218363	0.0143242	0.0665
Affx-90913261	5	76038833	0.0144206	0.05318
Affx-90177493	4	184000915	0.0144852	0.06926
Affx-115333766	4	163761216	0.0144889	0.06998
Affx-91096625	5	38212123	0.0145168	0.05805
Affx-91307627	7	164142170	0.0145191	0.06336
Affx-90340468	4	198089006	0.0145341	0.05679
Affx-91347158	5	27542309	0.0145341	0.07468
Affx-90733513	10	141879140	0.0145725	0.05677
Affx-91377195	9	135605553	0.0147152	0.07231
Affx-90159927	5	25412244	0.0147536	0.06001
Affx-90421077	10	97242285	0.0147652	0.0964
Affx-90268376	6	71021955	0.0147719	0.0567
Affx-90295044	3	110060782	0.0147746	0.05177
Affx-90512669	2	145863141	0.0148845	0.06435
Affx-90283236	9	88004204	0.0149467	0.06533
Affx-90243086	1	276334335	0.0149564	0.0832
Affx-91252512	4	181835000	0.0149765	0.09311
Affx-115329369	4	80970127	0.0150168	0.04737
Affx-90589606	7	29781506	0.0151307	0.09606
Affx-91057262	2	78321102	0.0151404	0.05704
Affx-90087411	4	26466434	0.0151641	0.05531
Affx-91144103	4	243002650	0.0152231	0.09798
Affx-115336342	6	105989879	0.0152565	0.07
Affx-115331164	4	80146684	0.0152924	0.12597
Affx-115331565	8	95800370	0.0153107	0.07463
Affx-90850028	6	148694479	0.0153408	0.068
Affx-90197441	7	164317839	0.0153451	0.14576
Affx-91015263	6	83222663	0.0153624	0.07347
Affx-115335557	4	196683592	0.015392	0.0559
Affx-90459999	1	297849080	0.0154051	0.05609
Affx-90986032	4	26361397	0.0154295	0.06144
Affx-90198093	8	159806929	0.0154436	0.05586
Affx-90132190	6	164658009	0.0154436	0.06204
Affx-90732089	1	266226437	0.0154789	0.05584
Affx-90408909	10	147954732	0.0155248	0.05519
Affx-91107479	7	165104766	0.0155262	0.06913
Affx-90194401	3	204871400	0.0155313	0.05905
Affx-91364157	6	139668956	0.0155602	0.05575
Affx-115331863	2	224020778	0.0155857	0.05572
Affx-91342663	6	103267983	0.0155865	0.07195
Affx-90619194	8	137331858	0.0155958	0.08628
Affx-115335145	9	143459990	0.0156059	0.05844
Affx-90118687	5	64074058	0.0157038	0.07609
Affx-90501851	4	30329964	0.0157148	0.05551
Affx-90424787	1	212388462	0.0157179	0.08449
Affx-91321407	8	819535	0.0157559	0.05575
Affx-115333650	9	125657625	0.0158087	0.05797
Affx-90258762	4	219024845	0.0158154	0.05618
Affx-90962822	8	103237279	0.0158198	0.05672
Affx-115333833	2	24741965	0.0158253	0.04679
Affx-90313108	9	99806990	0.0158614	0.06511
Affx-91138390	1	286331419	0.0159574	0.05639
Affx-90975236	9	3845053	0.0159893	0.05532
Affx-90534479	1	298957569	0.0160509	0.06353
Affx-90870493	4	182662958	0.0161282	0.07947
Affx-91099224	4	79116363	0.0161288	0.08902
Affx-90709058	7	80493384	0.0161385	0.08225
Affx-115336441	5	24480522	0.0163301	0.06731
Affx-90663105	9	31832227	0.0163383	0.07424
Affx-91040060	9	31830293	0.0163597	0.07424
Affx-91211803	1	42018128	0.0163718	0.12344
Affx-91349743	3	225378744	0.0163981	0.05857
Affx-90562640	1	298490553	0.0164453	0.05536
Affx-90294425	5	25299915	0.0164682	0.05507
Affx-90700718	8	760038	0.016473	0.07643
Affx-115335153	3	29677148	0.0165315	0.05938
Affx-90298349	9	131642795	0.0165631	0.05863
Affx-90445441	7	103714855	0.016592	0.05507
Affx-90070577	1	212978542	0.0165945	0.06609
Affx-115329991	7	4308519	0.0166201	0.05815
Affx-90222342	1	104790729	0.0166869	0.07296
Affx-90137464	1	291295961	0.0167596	0.09859
Affx-90612670	3	4393705	0.0167852	0.0952
Affx-90752101	7	103624919	0.0167927	0.05592
Affx-91359256	8	131223484	0.0167927	0.08334
Affx-90320796	9	114882414	0.0167927	0.06547
Affx-90996284	1	105333922	0.0167927	0.05212
Affx-91077718	4	42978293	0.016805	0.05146
Affx-90595501	1	286632163	0.0169789	0.0553
Affx-90419969	4	133007969	0.0170383	0.08427
Affx-115332111	1	273945877	0.0170789	0.05689
Affx-90455434	1	65688070	0.0171036	0.05718
Affx-90838000	5	214811405	0.0171198	0.06283
Affx-91251150	4	22390861	0.0171401	0.05523
Affx-90150280	10	129100890	0.0171711	0.11398
Affx-91160930	10	141829067	0.0171856	0.05888
Affx-115332515	2	5821006	0.0171918	0.06366
Affx-115333719	4	179181092	0.017195	0.07942
Affx-90731755	7	168380138	0.017196	0.05617
Affx-90275148	7	20194927	0.0171989	0.05863
Affx-90994559	3	227689968	0.0172092	0.05119
Affx-90954634	1	266241450	0.01727	0.05455
Affx-90589801	9	39385105	0.0173639	0.05983
Affx-90445016	5	178510909	0.0173874	0.06972
Affx-91207366	2	4042868	0.0174271	0.07156
Affx-90768703	9	21826636	0.0174575	0.05442
Affx-90073368	1	171986432	0.0174638	0.05945
Affx-115330213	1	242864004	0.0174638	0.06468
Affx-115330336	9	143060026	0.0174638	0.16053
Affx-90919155	1	96377092	0.0175046	0.05745
Affx-90855803	1	150739136	0.0175413	0.06107
Affx-90422829	6	164936338	0.0175497	0.04884
Affx-90503020	4	32102947	0.0175547	0.05722
Affx-91184888	9	140758224	0.0175895	0.05455
Affx-91188246	4	194198688	0.0176305	0.05409
Affx-90496753	1	109323445	0.0176748	0.05498
Affx-90956554	8	169928381	0.0176925	0.11107
Affx-90153275	3	123388586	0.0177381	0.10714
Affx-91312192	5	163437501	0.0177441	0.05858
Affx-90347790	9	104257427	0.0177452	0.05858
Affx-90994522	8	8972961	0.0177468	0.05408
Affx-91027993	1	299169550	0.0177615	0.05391
Affx-90403651	7	2137800	0.01777	0.07682
Affx-90367034	9	6445559	0.0177888	0.0768
Affx-90390735	4	181083953	0.017791	0.06292
Affx-90984434	5	211230613	0.0178138	0.06677
Affx-91032388	10	60781665	0.0178138	0.07511
Affx-115330654	1	30308566	0.0178147	0.05493
Affx-91335996	1	104302399	0.0178516	0.07251
Affx-90575342	3	211739218	0.017926	0.05367
Affx-90865473	4	135137334	0.017942	0.08266
Affx-90462124	10	9841122	0.0179557	0.11135
Affx-90393943	10	146535088	0.0179986	0.06048
Affx-91135670	1	223214133	0.0180157	0.11902
Affx-90929355	4	143946405	0.0180403	0.06625
Affx-91248917	8	163909758	0.0180461	0.06751
Affx-115334410	3	205867266	0.0181492	0.10946
Affx-91258228	7	162275337	0.0182398	0.06844
Affx-115330297	7	164942432	0.0183445	0.11673
Affx-90423623	9	59789931	0.0183736	0.05157
Affx-90288403	1	174396988	0.0183774	0.06612
Affx-90258820	3	4013169	0.018391	0.0643
Affx-90410871	4	26355556	0.0183914	0.0531
Affx-115328863	1	96230343	0.0183939	0.09658
Affx-90572913	9	143618488	0.0183939	0.05559
Affx-90219582	1	298011612	0.0183939	0.07759
Affx-115330696	6	9921112	0.0183939	0.08829
Affx-90601963	2	71577780	0.0183939	0.05136
Affx-115336359	4	82816766	0.0184473	0.05342
Affx-90157483	1	291304625	0.0184507	0.08765
Affx-90085054	1	97217727	0.0184507	0.10003
Affx-115335747	4	80107289	0.0184705	0.08148
Affx-90439397	1	179845288	0.0184932	0.10326
Affx-115333244	1	149782003	0.0184991	0.06096
Affx-90138945	5	172461285	0.0185579	0.05985
Affx-91075486	7	103714832	0.0185877	0.05279
Affx-90823244	4	22486993	0.0186531	0.06167
Affx-90320628	4	181363201	0.0186645	0.05716
Affx-91390724	5	166985473	0.0187269	0.05513
Affx-91100984	6	113426836	0.0187317	0.0622
Affx-91396223	9	125046523	0.0187431	0.05901
Affx-91411303	3	58710429	0.0187576	0.0765
Affx-91375639	8	128348263	0.0187607	0.05588
Affx-115330165	9	59933300	0.0187641	0.05949
Affx-90380977	4	16467796	0.0187824	0.05678
Affx-90395630	4	243323858	0.0188176	0.03843
Affx-90446122	3	66922633	0.0188998	0.06088
Affx-90865368	4	67676366	0.0189027	0.04646
Affx-90562969	9	61051648	0.0189074	0.0871
Affx-91208534	4	129791978	0.0189366	0.05767
Affx-91211266	3	167413960	0.0189418	0.06897
Affx-91184620	8	158108597	0.0189601	0.05737
Affx-90166815	3	141616415	0.0189646	0.0886
Affx-91109185	7	101352187	0.0190316	0.05274
Affx-91008794	1	278564449	0.0190389	0.07103
Affx-91190958	8	143057463	0.0190436	0.07129
Affx-115331971	7	98506957	0.0190547	0.06347
Affx-91345521	1	273417484	0.0190595	0.05564
Affx-115331862	10	94523125	0.0190658	0.0803
Affx-90250607	8	159898627	0.0191067	0.05241
Affx-115333834	2	113033521	0.0191219	0.0507
Affx-90450398	10	30986884	0.0191318	0.06748
Affx-90549032	4	9672453	0.0191399	0.08521
Affx-91359688	1	27016812	0.0191533	0.0626
Affx-91036646	7	116653704	0.0191771	0.05776
Affx-90392447	5	26247914	0.0192266	0.09033
Affx-90384220	10	22410871	0.0192843	0.06276
Affx-90275418	9	90428959	0.0193167	0.06633
Affx-115331824	4	75825326	0.0193194	0.07818
Affx-90490501	5	173032965	0.0193581	0.05313
Affx-91154873	2	93225003	0.0193675	0.06513
Affx-91407811	4	240612764	0.0193776	0.05453
Affx-91092205	6	107547954	0.0194442	0.05643
Affx-90417878	1	144251743	0.0194609	0.03017
Affx-90936260	4	216679276	0.0195105	0.052
Affx-90614993	9	22428918	0.0195161	0.05449
Affx-115331911	5	20065144	0.019524	0.07083
Affx-91353264	10	139383539	0.0195487	0.05187
Affx-91021342	7	3162201	0.0195605	0.06219
Affx-90637099	1	148120744	0.019608	0.09729
Affx-90367299	10	145676328	0.0197041	0.05432
Affx-91188408	1	97218866	0.0197102	0.08375
Affx-90421725	3	225842471	0.0197113	0.05174
Affx-90285013	6	155329901	0.019735	0.05937
Affx-90677577	10	127228204	0.0197509	0.05176
Affx-90983008	6	160577057	0.0197509	0.05169
Affx-91182665	3	139982432	0.0198495	0.05481
Affx-90158733	5	184275602	0.0198721	0.14887
Affx-90821371	8	136989074	0.019905	0.06481
Affx-91220009	9	21817575	0.019977	0.06586
Affx-90198876	1	155915052	0.0200707	0.05466
Affx-115329158	9	6534692	0.0200883	0.06339
Affx-91290380	5	33901786	0.0201	0.06785
Affx-91093888	9	120832276	0.0201101	0.05351
Affx-90729230	5	24838422	0.0201168	0.06119
Affx-115333115	6	137704815	0.0202635	0.06774
Affx-90311426	10	146860086	0.0202666	0.05364
Affx-91011740	1	69872866	0.0203435	0.05866
Affx-115329843	4	244760169	0.0203649	0.06539
Affx-90200584	6	120953413	0.020372	0.05845
Affx-90091751	6	162291339	0.0203952	0.05487
Affx-91015446	9	129323735	0.0203968	0.05164
Affx-90573218	4	154641794	0.0204084	0.0545
Affx-91358417	6	92099382	0.0204232	0.05117
Affx-90309121	3	190351795	0.0204303	0.0545
Affx-91216658	2	139607894	0.0205242	0.0531
Affx-90480574	4	224089196	0.02053	0.05167
Affx-90838131	1	101777906	0.0205322	0.05233
Affx-91285573	3	127156492	0.0205693	0.05297
Affx-91395269	9	32329732	0.020571	0.05829
Affx-90993556	7	154583350	0.0205801	0.06662
Affx-90784694	1	96544928	0.0205977	0.0823
Affx-115329129	9	133339328	0.0206171	0.05094
Affx-91150151	9	129550127	0.0206224	0.05462
Affx-90693449	5	212483702	0.0206247	0.10391
Affx-90502750	1	286060513	0.0207024	0.05382
Affx-90984385	10	76224932	0.0207024	0.05378
Affx-90663702	1	19624627	0.0207062	0.05577
Affx-91089946	3	164163136	0.02071	0.05082
Affx-91042768	2	28638987	0.0207326	0.06777
Affx-90243173	6	108002136	0.0208132	0.05195
Affx-90970034	6	108014976	0.020865	0.05106
Affx-91295543	6	108014947	0.0208903	0.05195
Affx-91191131	6	152576855	0.0208922	0.05138
Affx-115330278	1	257722288	0.0209102	0.07694
Affx-90781754	4	177612428	0.0209157	0.06175
Affx-91046340	4	235140537	0.0209166	0.05345
Affx-91403224	7	1147648	0.0209608	0.06456
Affx-90561543	4	153384553	0.0209865	0.05817
Affx-90306271	9	59847245	0.0210185	0.05062
Affx-90832789	9	59800359	0.0210654	0.05062
Affx-91169998	9	59845104	0.0210654	0.05062
Affx-91031992	3	208179837	0.0210654	0.0506
Affx-91055504	3	208174074	0.0210654	0.0506
Affx-115330419	10	84133491	0.0210654	0.0566
Affx-115329138	5	42208683	0.0211122	0.05516
Affx-90405125	1	267022761	0.0211319	0.05194
Affx-115332534	4	151965605	0.0211323	0.05567
Affx-90169558	9	23014674	0.0211461	0.08636
Affx-90929638	2	26054006	0.0212028	0.05069
Affx-91193232	5	163989152	0.0212221	0.05076
Affx-90493697	4	204018524	0.0212226	0.05316
Affx-90259457	3	209770482	0.0212443	0.05989
Affx-90101219	4	144732192	0.0212454	0.05188
Affx-91209366	9	97171930	0.0212563	0.06956
Affx-115336362	6	51667756	0.0212563	0.0508
Affx-91134096	5	178108837	0.0212713	0.05176
Affx-90100005	9	72440643	0.0212715	0.06117
Affx-91354980	1	95893654	0.0213671	0.06123
Affx-90943724	1	236954437	0.0213786	0.10372
Affx-91280632	3	187184984	0.0214015	0.0528
Affx-91217068	4	216770259	0.0214043	0.05775
Affx-115332878	3	181694087	0.0214173	0.05775
Affx-90965882	6	94117049	0.0214349	0.04823
Affx-90813617	7	1141948	0.0214959	0.09742
Affx-90246786	2	93665302	0.0214981	0.05004
Affx-90373757	2	16051982	0.0215021	0.05538
Affx-115331307	2	98616312	0.0215119	0.06588
Affx-90528344	7	5044988	0.0215479	0.06007
Affx-90279138	1	278422485	0.0216513	0.05066
Affx-90708783	3	181576128	0.0216625	0.11598
Affx-90088091	1	210946721	0.021668	0.06855
Affx-90221362	7	118118642	0.0216836	0.06152
Affx-90386361	3	32080343	0.0218202	0.08913
Affx-90946878	8	812629	0.0218503	0.05665
Affx-115330924	1	215314833	0.0218616	0.06723
Affx-115331359	2	202785498	0.0218817	0.05263
Affx-91080993	1	154198075	0.0218945	0.05536
Affx-91059638	1	266603865	0.0219162	0.06012
Affx-115336323	4	26354961	0.0219246	0.05408
Affx-115335758	2	209612630	0.0219364	0.06417
Affx-115330728	4	194823769	0.0219711	0.05002
Affx-90484357	1	293149275	0.0219811	0.06741
Affx-90352052	6	5446829	0.0219895	0.07901
Affx-90890845	1	96393443	0.0219895	0.10623
Affx-90068432	1	227399016	0.0220459	0.06704
Affx-115329696	6	101737809	0.0220666	0.05637
Affx-90090177	4	119982971	0.0220688	0.0279
Affx-91233885	4	2271762	0.0220696	0.065
Affx-91354352	5	24911773	0.0221001	0.05464
Affx-90807983	4	22478379	0.0222131	0.06306
Affx-91164887	2	227610901	0.0222357	0.04987
Affx-90284527	7	151080702	0.0222392	0.05686
Affx-90181267	4	152640827	0.0222463	0.05849
Affx-90278006	1	79450551	0.0222585	0.04969
Affx-91105889	7	49074484	0.0222665	0.04479
Affx-115332073	1	274358418	0.0223174	0.05259
Affx-91252864	10	129734616	0.0223286	0.07661
Affx-90922655	4	240262849	0.0223424	0.04589
Affx-115330024	5	102691352	0.0223485	0.05241
Affx-90632798	6	163762998	0.0223638	0.08099
Affx-90549650	2	97153709	0.0224264	0.06237
Affx-90296051	9	23713084	0.0224392	0.05356
Affx-90446426	4	37866329	0.0224837	0.04988
Affx-115329035	3	109183883	0.0224877	0.06151
Affx-90143177	1	164505095	0.0225083	0.05844
Affx-90881449	3	56558996	0.0225201	0.05223
Affx-115328885	1	183536265	0.0225286	0.0594
Affx-90613713	1	150566418	0.0225347	0.05737
Affx-90105673	2	93781215	0.0225353	0.0577
Affx-91266433	6	150690693	0.0225601	0.04908
Affx-90278044	4	58926719	0.0225639	0.10121
Affx-90720196	6	166795422	0.0226222	0.05867
Affx-90794997	9	114837412	0.0226295	0.05849
Affx-115329660	4	194257641	0.0226487	0.05754
Affx-91218003	9	31738096	0.02276	0.05011
Affx-90585841	7	97840618	0.0227678	0.06134
Affx-91343453	9	97721203	0.0227692	0.06251
Affx-91187278	6	98922186	0.0227842	0.05291
Affx-90495651	3	173210372	0.0227883	0.04683
Affx-90841814	6	371625	0.0228052	0.04845
Affx-91389173	6	149837374	0.0228303	0.04673
Affx-90407094	9	91096633	0.022833	0.05058
Affx-115331062	9	132415797	0.0228544	0.04909
Affx-90102216	3	181631340	0.0228951	0.05646
Affx-91109296	3	181636360	0.0228975	0.08396
Affx-90509977	10	112403513	0.0229027	0.06411
Affx-90519739	6	108002201	0.0229402	0.04921
Affx-90182104	8	136149329	0.0229477	0.05784
Affx-115331920	3	222180024	0.0229905	0.05806
Affx-115336132	9	43628351	0.0230116	0.05342
Affx-91303275	9	144474253	0.0230369	0.04944
Affx-90837160	1	104575267	0.023037	0.06256
Affx-90383000	3	173874413	0.0230372	0.05238
Affx-90702837	6	135036256	0.0230445	0.04376
Affx-90319515	7	3000317	0.0230696	0.04973
Affx-91057786	9	125115821	0.0230846	0.06821
Affx-90671614	2	832768	0.0230902	0.0757
Affx-90254904	8	161743989	0.0230947	0.06683
Affx-90596764	3	206006479	0.0231144	0.05016
Affx-90477403	3	208107650	0.0231728	0.04865
Affx-90621647	10	30326538	0.0232488	0.05286
Affx-91312161	4	22417298	0.0232559	0.0548
Affx-90729318	4	204489760	0.0232618	0.05174
Affx-115329859	5	205549694	0.0232618	0.06657
Affx-90562029	4	17304202	0.0232685	0.11145
Affx-90898326	5	170659781	0.023275	0.08911
Affx-90737436	9	146979130	0.0233998	0.05133
Affx-90827549	7	16884532	0.0234497	0.05019
Affx-91269646	1	104302607	0.023476	0.06307
Affx-91137928	9	136572731	0.0234825	0.0596
Affx-90640247	6	167629600	0.0235607	0.04466
Affx-90963357	6	128273670	0.0236107	0.0498
Affx-90538709	4	173150512	0.023645	0.0518
Affx-91036652	1	40292245	0.0236934	0.12397
Affx-90539973	3	223668138	0.0236934	0.056
Affx-90722586	1	229354621	0.0237134	0.06214
Affx-90075905	1	8588354	0.023765	0.11446
Affx-90591536	2	132219297	0.0238303	0.06324
Affx-115330171	9	142049832	0.0238627	0.05066
Affx-90993800	9	138742764	0.0238777	0.05653
Affx-90214624	4	147743746	0.0239016	0.04841
Affx-90885277	4	147941642	0.0239048	0.04841
Affx-91295404	4	147354707	0.0239288	0.04841
Affx-91300693	4	147496719	0.0239434	0.04841
Affx-91281719	3	141615078	0.0239483	0.11102
Affx-91215396	9	140861211	0.0239815	0.0496
Affx-90182854	1	274292522	0.0240092	0.0481
Affx-90829672	10	142436671	0.0240099	0.04905
Affx-91310643	5	25288906	0.0240159	0.04876
Affx-90958677	9	97781598	0.0240659	0.07783
Affx-91072986	7	148615437	0.0240685	0.04801
Affx-90785362	8	98004426	0.0240711	0.06117
Affx-90765884	1	41230581	0.0240834	0.04882
Affx-90909187	7	96447208	0.0240837	0.05763
Affx-90542352	4	244613838	0.0240926	0.04819
Affx-90593663	7	960916	0.0241161	0.08772
Affx-90245498	1	261312999	0.0241485	0.06089
Affx-90289454	4	126665620	0.0241533	0.06865
Affx-115331347	1	139134072	0.0241762	0.04141
Affx-91101793	9	25770078	0.0242201	0.04561
Affx-90326881	8	158609725	0.0242591	0.05485
Affx-91085674	1	147909161	0.0242811	0.04784
Affx-91377503	1	211608979	0.0243501	0.05446
Affx-115334244	10	125981231	0.0243578	0.0481
Affx-115334619	10	88670374	0.0243625	0.05296
Affx-90104070	5	57449542	0.0243742	0.09275
Affx-90891665	9	91411963	0.0243784	0.0513
Affx-91000158	5	27629119	0.0244146	0.0922
Affx-90289638	1	197699646	0.0244478	0.06246
Affx-90908400	7	167528708	0.0244478	0.06439
Affx-91248140	1	197699607	0.0244525	0.07491
Affx-115335755	4	137142171	0.024461	0.0478
Affx-90799040	4	137271446	0.0244681	0.0478
Affx-90265649	7	129236674	0.0244809	0.06678
Affx-90528609	9	147305199	0.0244856	0.04889
Affx-91172364	2	132270324	0.0244866	0.05248
Affx-91325960	7	150981406	0.0245026	0.12153
Affx-115329300	6	140364947	0.02452	0.08482
Affx-90572193	9	40231178	0.0245429	0.08923
Affx-91113835	9	40226394	0.0245571	0.08923
Affx-91212818	9	39673714	0.024631	0.08923
Affx-90422345	6	156648057	0.0246347	0.04899
Affx-90518068	3	171203016	0.0246584	0.08837
Affx-115333227	4	115957961	0.0246663	0.07394
Affx-90663196	5	2278379	0.0247103	0.06849
Affx-90535393	2	210128694	0.0247332	0.04748
Affx-90499239	2	227512377	0.024774	0.07707
Affx-90886513	10	1935719	0.0247986	0.04702
Affx-91317382	3	160708091	0.0248218	0.08245
Affx-90098576	3	128682101	0.0248564	0.04739
Affx-115336028	6	129967077	0.0248754	0.04971
Affx-90783511	9	149398110	0.0248841	0.14295
Affx-90567479	9	135414828	0.0248973	0.03883
Affx-91025216	2	193479931	0.0249982	0.08137
Affx-90404509	4	82980702	0.0250418	0.04826
Affx-91268972	5	79164327	0.0250544	0.05452
Affx-90233184	2	227346413	0.0251247	0.08313
Affx-90761500	8	135725338	0.0251409	0.0557
Affx-90943307	1	41597059	0.0251715	0.04728
Affx-90608979	7	71119176	0.0251963	0.0521
Affx-90217076	1	105337322	0.0253065	0.04783
Affx-91303708	8	155328014	0.0253659	0.04724
Affx-90738719	6	135036181	0.0253856	0.09836
Affx-91077006	6	135036043	0.0253888	0.09836
Affx-91120847	6	135035466	0.0254297	0.09836
Affx-91200293	6	135263154	0.025517	0.09836
Affx-91324737	6	135037013	0.0255685	0.09836
Affx-91388895	3	165434615	0.0255729	0.05312
Affx-90074805	3	4327117	0.0255802	0.09765
Affx-90549472	4	241316309	0.0255832	0.0564
Affx-115332324	6	70059550	0.0256172	0.04714
Affx-90640949	8	19869944	0.0256217	0.04719
Affx-90315274	2	15897552	0.0256274	0.04968
Affx-91289625	8	136151711	0.0256389	0.06394
Affx-90210345	3	193642050	0.0256478	0.04812
Affx-91301267	4	200941825	0.0256771	0.04704
Affx-91365433	6	98922260	0.0256863	0.04988
Affx-91201985	9	146322188	0.0256907	0.05186
Affx-115332657	1	245060772	0.0257061	0.10377
Affx-91289284	4	101865348	0.0258657	0.0503
Affx-91180927	4	147037527	0.0258657	0.05045
Affx-90585131	1	232343989	0.0258788	0.04901
Affx-90607332	6	150699067	0.0258788	0.04681
Affx-90578792	5	178751137	0.0259206	0.0468
Affx-91065268	3	199501570	0.0259284	0.04727
Affx-115332872	7	68780759	0.0259679	0.05622
Affx-115334749	9	151008892	0.0259727	0.06101
Affx-90940424	9	141768418	0.0259864	0.06358
Affx-90776728	3	181637141	0.025998	0.08031
Affx-91294902	3	181639920	0.0260099	0.08461
Affx-90890425	3	219964688	0.0260113	0.04721
Affx-115336371	2	90289489	0.0260285	0.04656
Affx-91087022	8	20864834	0.0260705	0.05127
Affx-91307230	9	31738256	0.0261284	0.04534
Affx-90432057	2	101345287	0.0262021	0.06892
Affx-90422001	1	284046887	0.0262189	0.07095
Affx-90242476	9	12195390	0.0262248	0.12654
Affx-91100346	5	179144882	0.0263298	0.04845
Affx-91401629	9	12118835	0.0264218	0.04719
Affx-90907479	6	109244421	0.0264561	0.06136
Affx-90362926	7	72337865	0.0264909	0.07156
Affx-90243870	3	131412397	0.026498	0.0513
Affx-90927296	4	89670494	0.0265036	0.0476
Affx-91248447	5	39131372	0.0265346	0.04988
Affx-90768301	4	22390447	0.0265768	0.06461
Affx-115330113	1	217233793	0.0265933	0.04471
Affx-90152859	5	42296915	0.0266509	0.05918
Affx-91006016	5	36142458	0.0266866	0.06298
Affx-90745759	3	127772090	0.0267201	0.05052
Affx-90344129	9	134152943	0.0268074	0.0464
Affx-91217830	9	134100847	0.026833	0.0464
Affx-90987917	1	193740473	0.0268462	0.05549
Affx-90804392	4	134394869	0.0268826	0.0662
Affx-90410004	6	157537794	0.026888	0.04653
Affx-90849036	3	228955373	0.0269187	0.0667
Affx-90611587	1	90435505	0.026956	0.09321
Affx-90273801	1	105246191	0.0269596	0.05272
Affx-90716526	6	118990855	0.026973	0.06438
Affx-90677285	4	134292413	0.0270016	0.0489
Affx-90186960	8	11685688	0.027003	0.04738
Affx-90320671	10	19420019	0.0270205	0.05944
Affx-90128544	1	164497718	0.0270254	0.04481
Affx-90138170	1	164497774	0.0270333	0.06701
Affx-91380263	5	79163235	0.0270591	0.04905
Affx-91040289	4	111777102	0.0270592	0.02664
Affx-115333190	10	22217184	0.0271033	0.06533
Affx-91178605	1	144046242	0.0271367	0.0963
Affx-91247472	4	35413233	0.0271411	0.04723
Affx-91080591	5	178509300	0.027151	0.04967
Affx-90244952	9	12198678	0.0271519	0.07797
Affx-91402650	1	201698839	0.0271583	0.04866
Affx-115329922	2	80278318	0.0271664	0.04594
Affx-90786974	9	21904615	0.0271993	0.04602
Affx-90116288	2	71173189	0.0272229	0.04945
Affx-91326915	2	143255633	0.0272884	0.03499
Affx-90360877	1	173109085	0.0273073	0.08495
Affx-90721884	1	4738754	0.0273494	0.04585
Affx-90364979	10	145506052	0.0273546	0.10275
Affx-90079703	9	135699398	0.0274135	0.04869
Affx-91173186	2	101347170	0.0274327	0.04579
Affx-90799726	8	133752529	0.02747	0.08705
Affx-90940874	10	140566941	0.0274751	0.0639
Affx-90642484	3	187497306	0.027493	0.04893
Affx-91199508	5	172105924	0.0275966	0.07465
Affx-90679407	5	198311285	0.0276416	0.10112
Affx-91284439	3	108222016	0.0276433	0.07584
Affx-91388954	1	239784441	0.0276475	0.0484
Affx-115332092	9	113245334	0.0276716	0.04655
Affx-90210514	9	25654718	0.0277324	0.05576
Affx-90098379	7	101982762	0.0277619	0.04486
Affx-90973413	5	1200198	0.0278112	0.04507
Affx-91266895	1	266850090	0.0278184	0.04647
Affx-115331940	3	56920217	0.0278337	0.0535
Affx-91330440	4	84756767	0.0278395	0.07372
Affx-90169969	4	230345813	0.0279345	0.11421
Affx-115332572	1	237958707	0.0279766	0.04743
Affx-90636654	6	85125129	0.0279766	0.04543
Affx-90615555	2	111393621	0.0280015	0.04801
Affx-90834518	10	129099264	0.0280293	0.05146
Affx-90418508	6	83628565	0.0280295	0.04095
Affx-90269847	9	152115799	0.0280295	0.04922
Affx-90072076	9	70762925	0.0280407	0.06449
Affx-90145119	6	136800479	0.0280508	0.07928
Affx-90710549	2	91759811	0.0281039	0.0457
Affx-91354556	2	90214899	0.0281047	0.0457
Affx-115332105	8	70890147	0.0281272	0.0606
Affx-90574341	10	109538261	0.028139	0.04563
Affx-91309126	5	215160289	0.0281896	0.04532
Affx-90210061	9	63040248	0.0282297	0.05321
Affx-90663060	4	74103595	0.0282337	0.05285
Affx-90532101	1	232549334	0.0283302	0.04738
Affx-91215737	1	232536201	0.028406	0.04738
Affx-90690404	5	12245592	0.0284166	0.04778
Affx-90835343	6	108901525	0.0284361	0.05924
Affx-90923094	4	243002905	0.0284539	0.08698
Affx-90282352	5	175465286	0.0284822	0.0512
Affx-91316498	10	99962724	0.0285251	0.0612
Affx-91172845	1	287175001	0.0285752	0.05488
Affx-90124973	3	25999859	0.0285806	0.04581
Affx-90150618	5	178507392	0.0285933	0.04738
Affx-91196459	3	169287702	0.0285957	0.04909
Affx-90617198	1	268175163	0.0286525	0.049
Affx-115334233	1	178890402	0.0286862	0.04835
Affx-90143231	1	13397347	0.0287082	0.04772
Affx-91379787	10	31183427	0.0287096	0.0577
Affx-90840371	6	129408922	0.0287595	0.04629
Affx-90082043	8	19892264	0.0287709	0.0579
Affx-90976432	8	172422	0.0288401	0.05971
Affx-91267092	10	129159652	0.02885	0.09865
Affx-90773825	7	72339809	0.0288641	0.07733
Affx-90229632	3	191841300	0.0288641	0.047
Affx-90289494	2	30768529	0.0288681	0.04543
Affx-90960354	5	27110985	0.0288773	0.06568
Affx-91142507	2	95649720	0.0288824	0.08383
Affx-90144912	3	167937199	0.0288934	0.04975
Affx-90095835	8	109479410	0.0289124	0.05081
Affx-90199800	5	199531939	0.0289402	0.0848
Affx-90505311	7	136819640	0.0289727	0.0451
Affx-90221277	10	148019330	0.0289748	0.0819
Affx-91194735	2	125303281	0.0289893	0.06056
Affx-90067390	3	129996717	0.028992	0.04671
Affx-90223096	1	238592877	0.0290011	0.04728
Affx-90691250	1	238505706	0.0290205	0.04728
Affx-91287421	1	238507061	0.0290515	0.04728
Affx-90303017	1	155976243	0.0290523	0.05561
Affx-90650821	1	176894699	0.0290969	0.05965
Affx-115330134	5	172979107	0.0291279	0.05136
Affx-90360130	3	205829925	0.0291396	0.03825
Affx-91347351	3	128759257	0.0292117	0.04824
Affx-91137565	6	75131816	0.0292117	0.0463
Affx-90591482	8	22852645	0.0292215	0.05906
Affx-90393428	5	213289804	0.0292459	0.04986
Affx-91238652	10	31000121	0.0292632	0.05855
Affx-90496840	10	146727197	0.0292826	0.04834
Affx-91149783	3	168776351	0.0293074	0.05804
Affx-91302508	1	193117636	0.0293351	0.04544
Affx-90177366	1	266851169	0.0293351	0.04456
Affx-90586165	4	216762269	0.0293866	0.05172
Affx-90935415	5	184832133	0.029465	0.0541
Affx-91371130	6	159634019	0.0295059	0.05095
Affx-90134756	9	23036322	0.0295118	0.03911
Affx-91211649	10	100097435	0.0295535	0.04804
Affx-91309330	10	100098301	0.0295878	0.04804
Affx-91328629	1	286632636	0.0295998	0.04592
Affx-90158532	4	67634420	0.0296145	0.05442
Affx-90176092	8	8460110	0.0296932	0.08318
Affx-90767453	5	15331681	0.0296997	0.03372
Affx-90863289	8	19710494	0.0297108	0.047
Affx-91361981	8	104608676	0.0297108	0.05961
Affx-90992075	6	99456135	0.0297512	0.04255
Affx-90386514	3	140078979	0.0297638	0.04283
Affx-90529014	1	227399351	0.0297713	0.06181
Affx-91386378	4	79360013	0.0297879	0.04761
Affx-90783199	4	129792805	0.029791	0.05514
Affx-91229816	4	129793286	0.0298042	0.05514
Affx-91351464	4	24850721	0.0298146	0.04418
Affx-115333271	8	16819091	0.0299282	0.08594
Affx-90554320	7	4035355	0.0299526	0.05922
Affx-90414962	1	277611822	0.0299526	0.07147
Affx-91270270	1	270351718	0.0300136	0.06067
Affx-90402424	3	171200981	0.0300511	0.08931
Affx-90725372	10	11955989	0.0300518	0.04576
Affx-90223945	5	163817538	0.0300855	0.09588
Affx-91142567	5	163807351	0.0300858	0.09588
Affx-115329000	5	201232398	0.0301262	0.04702
Affx-91080167	6	130235143	0.030197	0.05598
Affx-90692758	3	17951959	0.0302283	0.07559
Affx-90710091	7	158386539	0.0302418	0.04453
Affx-90125007	7	151623063	0.0302422	0.06937
Affx-90342866	10	127760845	0.0302973	0.0969
Affx-115331123	1	295362554	0.0303822	0.04436
Affx-90074614	9	146947000	0.0304179	0.04616
Affx-90701158	3	164683503	0.0304564	0.04407
Affx-90337336	2	69831269	0.03046	0.05615
Affx-90657929	8	146154732	0.0304888	0.05488
Affx-90639882	2	226450235	0.0305364	0.04473
Affx-91226522	1	223645631	0.030578	0.04398
Affx-90297087	8	103395053	0.030578	0.07279
Affx-115331686	10	19418831	0.0305885	0.17332
Affx-91381673	1	223466976	0.0305932	0.16753
Affx-90080071	6	74246446	0.0305932	0.05286
Affx-90920643	5	2185791	0.030609	0.05117
Affx-90696168	6	102747544	0.0306923	0.09452
Affx-90838648	4	147044319	0.0307216	0.05401
Affx-90853386	1	237968801	0.0307475	0.07272
Affx-90966858	10	7112943	0.0307665	0.04939
Affx-91186699	2	15897454	0.0307665	0.05053
Affx-91168106	9	126186054	0.0308175	0.04831
Affx-90414590	10	130681721	0.0308583	0.04794
Affx-90984651	4	5496555	0.0308779	0.05235
Affx-91122140	5	215159865	0.0309008	0.04912
Affx-91247064	6	67588996	0.0309413	0.03939
Affx-90677343	3	200395473	0.0309437	0.05354
Affx-90319938	5	181111119	0.0309818	0.04802
Affx-91261981	4	88211895	0.0310055	0.06687
Affx-115330296	2	100280652	0.0310703	0.05406
Affx-90641469	7	105345779	0.0311288	0.07185
Affx-90689545	6	124985436	0.0311536	0.0512
Affx-90273793	10	129839373	0.0311651	0.06713
Affx-115335843	7	69486484	0.0312392	0.03607
Affx-90079990	2	201858254	0.0313124	0.04394
Affx-91059174	5	200777627	0.0313345	0.0444
Affx-90684794	3	205990763	0.0313345	0.04399
Affx-91351724	3	205828490	0.0313345	0.04399
Affx-115328928	4	28683328	0.0313466	0.04207
Affx-90608544	5	23752309	0.0313536	0.05787
Affx-91318133	9	7511780	0.0313694	0.04417
Affx-91344967	5	28967059	0.0313852	0.0533
Affx-91211612	1	97220980	0.0314234	0.04096
Affx-90104159	1	291296873	0.0314898	0.05293
Affx-90837583	4	84791397	0.0315082	0.06204
Affx-91027125	3	19922481	0.0316445	0.04534
Affx-90574597	5	215065618	0.0316725	0.11122
Affx-91210255	9	3844521	0.0317131	0.04536
Affx-90079763	5	182830659	0.0317331	0.04607
Affx-90136496	6	121277092	0.0317681	0.0514
Affx-91209772	6	150911822	0.0318197	0.05536
Affx-91256429	4	178880463	0.0318313	0.06007
Affx-90090968	9	145602633	0.0318655	0.09514
Affx-90440884	9	86073765	0.0318756	0.04234
Affx-90232517	8	70898010	0.0318756	0.04819
Affx-115331871	3	208291346	0.0319156	0.05527
Affx-90447247	5	75695477	0.0319189	0.04337
Affx-90238261	6	135262776	0.0319517	0.09734
Affx-90158982	1	232343036	0.0320099	0.06268
Affx-91400699	7	150361440	0.0320434	0.04291
Affx-90063051	4	88905971	0.0320487	0.04335
Affx-90854529	1	154727113	0.0320512	0.05301
Affx-90464274	6	132514637	0.0320825	0.04423
Affx-90436329	4	67313808	0.0321123	0.04442
Affx-90519397	7	153084389	0.0321198	0.05254
Affx-90538788	3	166671723	0.0322148	0.0458
Affx-90742080	4	67313721	0.0322713	0.05135
Affx-90625366	2	98653319	0.0322758	0.05042
Affx-90882709	1	237147320	0.0322907	0.04512
Affx-90752342	1	104302372	0.0323533	0.05158
Affx-90838240	8	171578668	0.0323811	0.04483
Affx-115330554	5	195027459	0.032405	0.04958
Affx-115332306	4	193676660	0.0324275	0.04046
Affx-90289781	1	244301494	0.03246	0.05024
Affx-91361962	2	78344052	0.0325057	0.06254
Affx-90195446	4	228513347	0.0325544	0.04351
Affx-90682307	6	156139717	0.0325574	0.06442
Affx-90533533	8	34580414	0.0325888	0.04497
Affx-91259743	5	34348611	0.0325922	0.05192
Affx-90163397	4	81520090	0.0326023	0.04724
Affx-90782283	4	81575982	0.0326052	0.04724
Affx-90163136	3	54126592	0.0326052	0.05285
Affx-91321372	1	157109489	0.0326652	0.06626
Affx-90544623	5	38062009	0.0326778	0.04451
Affx-90205994	5	25322165	0.0326976	0.06769
Affx-91270919	5	25352845	0.0327486	0.06769
Affx-90698433	2	134506559	0.0327602	0.05432
Affx-90327711	9	31831073	0.0327872	0.0736
Affx-90545679	10	85485817	0.0327914	0.04936
Affx-91199468	7	162945916	0.0328434	0.06433
Affx-115329126	10	85132356	0.0328586	0.05529
Affx-90425849	10	148032981	0.0329105	0.0429
Affx-90141632	9	145367897	0.0329159	0.05812
Affx-90107955	8	170501015	0.0329379	0.05506
Affx-90470546	3	165800538	0.03298	0.04285
Affx-115333786	4	79532980	0.0329819	0.02933
Affx-91126133	2	90155196	0.032982	0.04258
Affx-90918857	4	197964330	0.0329985	0.04337
Affx-115330248	6	87639604	0.03303	0.05549
Affx-115330111	9	23163793	0.033133	0.06368
Affx-90366707	4	229128059	0.033133	0.03686
Affx-91170393	3	108213173	0.0331698	0.09032
Affx-90238712	10	138470185	0.0332452	0.06304
Affx-91105984	4	88211694	0.0332714	0.05595
Affx-115329759	6	79975541	0.0332827	0.06711
Affx-90185384	9	143385946	0.0332855	0.06137
Affx-90167412	8	159898066	0.03331	0.0461
Affx-90299859	4	74266229	0.0333208	0.06224
Affx-90394507	4	74265303	0.033349	0.06224
Affx-90928356	4	74252298	0.0333587	0.06224
Affx-91379664	4	133115048	0.0334089	0.07651
Affx-90714606	8	159898745	0.0334555	0.03979
Affx-90890844	8	134138921	0.0334564	0.0615
Affx-115336210	9	125744469	0.0334719	0.06836
Affx-90191648	3	188185839	0.0335251	0.06019
Affx-90147590	7	101982677	0.0335393	0.0515
Affx-91072688	5	179144887	0.0335733	0.07246
Affx-90200903	2	139170509	0.0335784	0.07143
Affx-90139866	2	156009590	0.0336396	0.055
Affx-115334318	7	124225917	0.0336932	0.04589
Affx-91174899	2	85199323	0.033695	0.0454
Affx-91285712	9	89601714	0.0337326	0.08487
Affx-90542199	4	157574852	0.0337516	0.02623
Affx-90924497	3	167230021	0.0338029	0.04746
Affx-91137964	5	182827544	0.0338085	0.08865
Affx-91215143	6	121253480	0.0338282	0.04509
Affx-90213601	10	6684815	0.0338767	0.0622
Affx-90190924	4	232527114	0.0339005	0.04562
Affx-90810229	10	92731584	0.0339424	0.0738
Affx-90554011	3	123175514	0.0339594	0.04234
Affx-90379991	6	148694504	0.0339631	0.04496
Affx-90378570	7	115984432	0.0339691	0.04271
Affx-90310138	1	155933872	0.0339886	0.04987
Affx-115333626	1	96545939	0.0339928	0.06878
Affx-91298625	2	69831245	0.0340219	0.04062
Affx-91201243	4	34738852	0.0340408	0.04471
Affx-91223931	10	95729487	0.0340919	0.10479
Affx-115330438	1	160310646	0.0341342	0.04379
Affx-91344576	6	84385176	0.0341689	0.05703
Affx-115330967	7	1205459	0.0342077	0.06611
Affx-90829232	4	161347637	0.0342181	0.05839
Affx-90332123	6	150852027	0.0342297	0.04457
Affx-90934095	5	166652424	0.0342331	0.06107
Affx-91082634	10	111256300	0.0342666	0.04709
Affx-91050981	4	26291281	0.0342705	0.04271
Affx-90840916	5	204707664	0.0342838	0.04698
Affx-90410604	10	3512926	0.0343235	0.0449
Affx-91271374	7	149051011	0.0343285	0.04243
Affx-91330764	1	87284780	0.0343388	0.1041
Affx-91150594	1	230230476	0.0343409	0.04773
Affx-91019848	6	117662735	0.0343604	0.04215
Affx-115331076	3	742990	0.0343715	0.0434
Affx-91361064	9	25769622	0.0343889	0.04243
Affx-91073015	4	26255938	0.0344042	0.04744
Affx-90563138	10	99153329	0.034458	0.04218
Affx-90066977	3	174588770	0.0345144	0.05571
Affx-91336126	4	235969144	0.03455	0.05041
Affx-115335489	3	219611800	0.0345535	0.0468
Affx-90792742	2	92881918	0.0345579	0.04201
Affx-90702587	6	108974933	0.0345909	0.05864
Affx-90568914	3	108183026	0.0346192	0.05757
Affx-90090113	7	112141032	0.0346437	0.04231
Affx-90555462	8	171577969	0.034666	0.05705
Affx-90569285	6	87458952	0.034711	0.08666
Affx-90902436	9	124838968	0.0348386	0.0641
Affx-91149074	9	151204232	0.0348425	0.04352
Affx-90320355	8	156348187	0.0348752	0.04822
Affx-115331635	1	289262765	0.0349032	0.0419
Affx-90885999	6	160163114	0.0349189	0.05823
Affx-91254155	2	5469599	0.0349457	0.05808
Affx-91132572	4	121141923	0.0349546	0.0207
Affx-90522944	5	183682728	0.0349871	0.04878
Affx-90877321	9	114880208	0.0349943	0.04439
Affx-91054592	1	245060896	0.0350159	0.05926
Affx-91320607	8	158506192	0.035086	0.04286
Affx-91239790	5	57929738	0.0351246	0.0573
Affx-91268714	5	160063935	0.0351571	0.04353
Affx-115333258	8	157031851	0.0351648	0.04748
Affx-90475416	5	33292688	0.0351648	0.0448
Affx-115330447	4	66351737	0.0351694	0.03784
Affx-90780896	9	3853222	0.0351735	0.04376
Affx-91400961	5	33900556	0.0352174	0.04171
Affx-115330362	3	109365540	0.0352269	0.06167
Affx-90256542	8	11023579	0.0352509	0.0961
Affx-90683443	6	118965415	0.0352923	0.09896
Affx-90226091	7	33349883	0.0353061	0.07194
Affx-90427283	5	27149516	0.0353413	0.05735
Affx-91233996	1	266635259	0.035366	0.05122
Affx-90945971	5	187810206	0.0353662	0.05089
Affx-90317794	8	118187068	0.0353881	0.04698
Affx-115329710	10	99992641	0.0353933	0.03725
Affx-91281387	4	147523632	0.0354253	0.04678
Affx-90780797	1	98039905	0.0354381	0.04101
Affx-90813555	5	207344905	0.0354504	0.00647
Affx-90064292	7	95444374	0.0355157	0.04812
Affx-90173962	5	167184223	0.0355355	0.05652
Affx-90875427	5	167184124	0.0355529	0.05652
Affx-90794297	6	132234299	0.0355724	0.04882
Affx-115330386	5	28061470	0.0356104	0.071
Affx-90233679	9	72361370	0.0357186	0.04958
Affx-90078679	4	142823720	0.0357235	0.05432
Affx-91412176	5	19574467	0.0357235	0.04148
Affx-91293025	8	133745233	0.035732	0.08434
Affx-91075138	10	53301019	0.0357532	0.08797
Affx-91221053	10	83391633	0.0357829	0.04344
Affx-90096332	5	174218087	0.0357881	0.04599
Affx-91168167	4	242085228	0.035791	0.06137
Affx-115332874	1	96485157	0.0357995	0.08135
Affx-90854289	10	80359008	0.0358396	0.05378
Affx-91391222	10	80524408	0.035843	0.07987
Affx-115332041	3	128274514	0.0358559	0.05255
Affx-91065299	1	190967121	0.0359043	0.04932
Affx-115330579	8	165849460	0.0359055	0.04164
Affx-90184688	1	101788115	0.035915	0.06722
Affx-90931220	4	243130634	0.0359368	0.07623
Affx-90851317	9	21904910	0.0359994	0.0425
Affx-91220365	1	52853980	0.0360251	0.0909
Affx-90882777	9	85735508	0.0360687	0.04309
Affx-115333338	1	229248692	0.0361216	0.04957
Affx-91004525	8	13286645	0.0361296	0.0816
Affx-91347723	10	115745287	0.0361517	0.04727
Affx-115336129	8	55060760	0.0361836	0.04999
Affx-90509182	8	85883105	0.0362359	0.05074
Affx-90815861	6	118965458	0.0362652	0.0413
Affx-115335719	6	146095538	0.0363163	0.04509
Affx-90835025	1	109324198	0.0363284	0.04415
Affx-90797121	1	211914041	0.0363564	0.05213
Affx-91119409	5	75696537	0.036369	0.04081
Affx-91182608	1	215314830	0.0363972	0.0638
Affx-91322903	10	91768150	0.0364026	0.11816
Affx-91140943	1	104969208	0.0364541	0.04633
Affx-91251204	1	105335416	0.0364597	0.04633
Affx-90399996	9	105010318	0.0365067	0.05036
Affx-91098103	9	143526646	0.0365485	0.04776
Affx-90999487	4	184853336	0.036644	0.06869
Affx-91340899	5	186015901	0.0366664	0.05677
Affx-91149610	2	193309318	0.0367045	0.05821
Affx-91025908	3	126572319	0.0367803	0.05509
Affx-91337063	1	274224499	0.036803	0.07592
Affx-90921402	6	95640630	0.0368376	0.0463
Affx-90927606	1	210740942	0.0368803	0.07267
Affx-115331709	5	164298143	0.0368815	0.04723
Affx-90317240	1	99918991	0.0368877	0.04114
Affx-91024704	7	123520781	0.0368936	0.0631
Affx-90765150	1	104186881	0.0369022	0.07546
Affx-90997300	6	122848678	0.0369261	0.04741
Affx-90875238	2	93995561	0.036956	0.04201
Affx-90808149	6	92214879	0.0369571	0.05149
Affx-115329271	1	185497328	0.0369735	0.04201
Affx-91037164	8	78283104	0.037009	0.0396
Affx-90264249	5	192978226	0.0370733	0.05428
Affx-90078430	5	190869705	0.0370843	0.04209
Affx-90304498	4	179358292	0.0371151	0.07767
Affx-91028391	6	147031365	0.037122	0.0404
Affx-90263699	1	242805122	0.0371274	0.04451
Affx-90415641	1	223467136	0.037176	0.07536
Affx-90454381	2	82175331	0.037206	0.04083
Affx-91266529	1	291983848	0.0372219	0.04162
Affx-90960844	1	295656856	0.0372492	0.0467
Affx-90971569	6	105249037	0.037251	0.03916
Affx-90944583	1	98838576	0.0372607	0.05787
Affx-90339287	10	141997757	0.037282	0.04535
Affx-91375331	7	110563474	0.0372904	0.04363
Affx-90897676	4	90635403	0.0372904	0.07718
Affx-91067572	4	150529925	0.037294	0.04235
Affx-90553313	3	220005961	0.0373587	0.04093
Affx-91318085	2	1535469	0.037382	0.07132
Affx-91192885	1	13476935	0.0373934	0.04324
Affx-115333583	10	147854248	0.0374466	0.04873
Affx-90232018	4	240765318	0.0374999	0.07934
Affx-90867555	9	63039958	0.0375587	0.04084
Affx-91341710	7	137200207	0.0375639	0.04205
Affx-90225576	8	171100021	0.0375669	0.06472
Affx-90386870	2	36153724	0.0376238	0.04126
Affx-90396661	1	163290764	0.0376661	0.09387
Affx-90600514	6	153465954	0.0377407	0.04642
Affx-90675122	1	258064085	0.0377407	0.04121
Affx-90711443	1	258010713	0.0377502	0.04121
Affx-90838352	4	94323853	0.0378295	0.07411
Affx-90764105	5	199479921	0.0378458	0.04085
Affx-90595521	1	98527797	0.0378597	0.06173
Affx-90991926	4	45660679	0.03795	0.04713
Affx-91016845	6	155408030	0.0379692	0.06254
Affx-91036103	6	67053103	0.0379721	0.04805
Affx-91002543	9	86779309	0.037996	0.06431
Affx-91076941	10	12807099	0.0380273	0.04411
Affx-91337851	1	272104821	0.0380279	0.03129
Affx-90217793	7	71397076	0.0380387	0.04497
Affx-115330672	2	102057349	0.0381417	0.04109
Affx-90108950	6	167626737	0.0381658	0.06292
Affx-90704472	5	79159729	0.0381737	0.0491
Affx-91198059	1	193691917	0.038179	0.04073
Affx-91269015	8	4465944	0.0381888	0.04843
Affx-115331908	8	13310025	0.0381946	0.06956
Affx-90894926	4	67319357	0.0382648	0.02992
Affx-90938196	1	270836189	0.0382672	0.05452
Affx-90126881	1	173108053	0.0382922	0.0532
Affx-90665682	10	146587675	0.0382928	0.04861
Affx-90530539	1	229884208	0.0383289	0.04048
Affx-90808905	4	233487812	0.0383969	0.03755
Affx-90761484	9	25770039	0.0383969	0.09076
Affx-90105883	4	226555828	0.0384067	0.04045
Affx-90800554	9	61810396	0.0384118	0.04987
Affx-90261697	4	157117661	0.0384296	0.0537
Affx-91178347	8	64382596	0.0384402	0.06837
Affx-91005200	9	121825362	0.038473	0.08157
Affx-91232884	2	124048866	0.0384781	0.04159
Affx-115335450	2	99988565	0.0385397	0.04316
Affx-90599235	2	135838095	0.0385803	0.0436
Affx-90624505	7	4551308	0.0385921	0.04107
Affx-90338323	2	37158972	0.0386051	0.06787
Affx-90506505	5	99747066	0.0386121	0.04049
Affx-90140714	10	88532484	0.0386185	0.04187
Affx-91359651	3	116647945	0.0386569	0.04068
Affx-91049031	2	125280543	0.0386603	0.04441
Affx-90921426	8	169325096	0.0386615	0.03553
Affx-91355014	6	169139715	0.0386723	0.04524
Affx-91228202	8	38194197	0.0386966	0.04304
Affx-90877790	5	141496298	0.0387502	0.04631
Affx-90761900	5	100927064	0.0387648	0.04026
Affx-91352920	2	113969550	0.0387948	0.04755
Affx-91371691	8	8213171	0.0388609	0.04057
Affx-90074200	5	80378802	0.0388683	0.05362
Affx-115331739	6	70732277	0.0389141	0.04773
Affx-90904585	2	125281157	0.0389204	0.04229
Affx-91399574	3	201601583	0.0389813	0.04054
Affx-115331173	4	125452221	0.0390446	0.05046
Affx-90632103	1	153855682	0.039052	0.04138
Affx-90137450	1	294772190	0.0390618	0.04
Affx-91291605	7	110563394	0.0391101	0.04281
Affx-91051244	1	270988407	0.0391239	0.06362
Affx-91394463	3	205892462	0.0391838	0.04439
Affx-91217767	4	244375812	0.03921	0.04834
Affx-90430335	1	106286870	0.0392238	0.04071
Affx-90832798	7	1235311	0.0392545	0.04388
Affx-91154407	3	165431912	0.0392564	0.04111
Affx-91355591	9	43300111	0.0392981	0.03638
Affx-90151061	1	248510218	0.0393105	0.04665
Affx-90302439	3	199504420	0.0393344	0.0415
Affx-90918377	5	80824101	0.039335	0.04508
Affx-90613119	7	169514777	0.0393435	0.04365
Affx-115335264	9	20539324	0.0393617	0.05883
Affx-90472116	1	280346598	0.039377	0.06502
Affx-115329530	3	121341169	0.0394532	0.04026
Affx-90319852	1	193117209	0.039456	0.04021
Affx-115330970	9	142303114	0.0394632	0.0441
Affx-91287852	5	29910574	0.0395005	0.04457
Affx-115331657	7	116644038	0.0395228	0.06848
Affx-90504951	10	13399060	0.0395471	0.07858
Affx-90074050	9	11411205	0.0396068	0.03986
Affx-91078584	2	215094294	0.0396073	0.04052
Affx-90340742	3	226793654	0.0396358	0.05291
Affx-90395077	3	226794064	0.0396539	0.03985
Affx-90924056	1	270836249	0.0396726	0.04042
Affx-90248932	10	102742492	0.0397061	0.04668
Affx-90187417	3	28286509	0.0397386	0.05177
Affx-91209202	3	166657231	0.0397713	0.03592
Affx-91102297	7	120222551	0.0398099	0.05179
Affx-91370751	4	129483798	0.0398102	0.0959
Affx-90449584	9	3843147	0.0398168	0.04902
Affx-91115264	10	12982655	0.0398209	0.04057
Affx-90069769	5	39131403	0.0398325	0.0397
Affx-90965767	10	20902332	0.0398523	0.04664
Affx-90741949	1	242730284	0.0398524	0.06906
Affx-90871661	2	197208560	0.0398677	0.03763
Affx-91411349	4	21768743	0.039877	0.06267
Affx-115331936	8	138632093	0.0398933	0.04115
Affx-90853995	8	70752947	0.0399844	0.04207
Affx-90369745	4	177610340	0.0400066	0.0397
Affx-91299519	3	163213140	0.0400132	0.04956
Affx-90414145	3	194638345	0.0400688	0.04182
Affx-90433160	3	167739500	0.0400706	0.03962
Affx-90371493	1	296487077	0.0400989	0.07307
Affx-91092345	4	68139284	0.0401206	0.04588
Affx-90363291	3	146405193	0.0401982	0.04447
Affx-115330966	10	85404433	0.0402213	0.04842
Affx-90352947	9	135606272	0.0402418	0.03769
Affx-90515086	6	164238134	0.0402443	0.03996
Affx-90102907	4	227329385	0.0403173	0.03953
Affx-91054573	5	212565042	0.0403661	0.11609
Affx-91399386	5	168869982	0.0403665	0.04673
Affx-91168203	9	126813650	0.0403885	0.0711
Affx-90158044	6	134833382	0.0404822	0.0528
Affx-90493921	2	223424958	0.0405109	0.04017
Affx-115336289	9	85970633	0.0405174	0.04236
Affx-90388182	8	18795098	0.0405362	0.04881
Affx-91153670	8	135652130	0.0405639	0.03251
Affx-90348229	3	169099223	0.0405742	0.04276
Affx-90420796	5	25324787	0.0405804	0.03956
Affx-90959136	10	37559448	0.0405868	0.0598
Affx-91301485	10	37624175	0.0406689	0.0598
Affx-91337785	6	163712119	0.0406795	0.0404
Affx-91400883	3	212752146	0.0407083	0.07263
Affx-115329418	9	129323191	0.040743	0.0618
Affx-91006103	4	15901465	0.0408111	0.03941
Affx-90264020	2	108963728	0.0408205	0.05692
Affx-90071892	5	178513360	0.0408376	0.04392
Affx-90154087	3	118730408	0.0408702	0.04572
Affx-90543689	7	4686079	0.040909	0.0717
Affx-90854359	3	173112531	0.040909	0.0489
Affx-90466015	6	145270804	0.0409145	0.07888
Affx-91153284	5	22609175	0.040919	0.0402
Affx-90872605	7	164314041	0.040958	0.03932
Affx-115332087	6	124870605	0.0409616	0.04958
Affx-90378684	8	118343028	0.0409718	0.03857
Affx-90103815	4	179973030	0.0409868	0.05715
Affx-90787664	3	173701074	0.0409922	0.06927
Affx-91142059	7	161993995	0.0410213	0.12457
Affx-90263352	5	77938735	0.0410458	0.04839
Affx-90707303	1	193475258	0.0410565	0.04285
Affx-90335267	6	74353402	0.0410584	0.04595
Affx-91169087	1	243080532	0.041114	0.04064
Affx-90083430	1	227908848	0.0411412	0.03939
Affx-90128952	5	199530006	0.0411796	0.05027
Affx-91277129	4	2404663	0.0412329	0.05249
Affx-90500405	2	93818306	0.0412496	0.04327
Affx-90499190	3	225505365	0.0412553	0.03984
Affx-115334776	2	84901374	0.0412649	0.03373
Affx-115330276	10	23086577	0.0412913	0.05678
Affx-90356839	3	170044544	0.0413029	0.03933
Affx-90326448	9	142052062	0.0413591	0.04234
Affx-115333072	10	75813919	0.0413817	0.04231
Affx-115330226	9	63045052	0.0414034	0.04176
Affx-90087344	9	63056846	0.0414213	0.04176
Affx-90217794	9	63039916	0.0414213	0.04176
Affx-90307941	9	62608362	0.0414723	0.04176
Affx-90599284	9	63040001	0.041503	0.04176
Affx-90754947	9	63044114	0.041506	0.04176
Affx-90839030	9	63044303	0.0415993	0.04176
Affx-91061656	9	62607751	0.0416163	0.04176
Affx-91365382	9	63045355	0.0416316	0.04176
Affx-91229885	9	149633996	0.0416392	0.05406
Affx-90075082	4	67317045	0.0416392	0.03722
Affx-90659423	4	123806162	0.0416392	0.06089
Affx-90859512	8	82725537	0.0416392	0.08109
Affx-90270534	2	104391738	0.0416392	0.05121
Affx-90548781	7	149088746	0.0416392	0.04477
Affx-91022617	2	135711539	0.0416392	0.04082
Affx-91000682	1	65682808	0.0416392	0.03946
Affx-90869586	8	131363755	0.0416392	0.04199
Affx-91410627	5	216633067	0.0416572	0.05566
Affx-90755316	10	145670677	0.0416603	0.06277
Affx-90637310	8	156777893	0.0416696	0.07478
Affx-90834311	4	45080429	0.0417221	0.06919
Affx-90606918	7	107455741	0.0417297	0.04574
Affx-91386499	3	3185381	0.0417998	0.03873
Affx-91026416	5	81053900	0.0418025	0.04736
Affx-90990367	8	3283741	0.0418742	0.06503
Affx-90846265	4	193676271	0.0418961	0.13504
Affx-90474329	3	147011338	0.0419007	0.04351
Affx-90604536	2	1209140	0.0419452	0.05682
Affx-115330016	1	73628993	0.0419711	0.06338
Affx-90953148	10	121337285	0.0420122	0.03907
Affx-90206169	5	9854703	0.0420283	0.04109
Affx-90917002	10	99996619	0.0421198	0.03885
Affx-90859115	2	194690451	0.0421272	0.04309
Affx-90309826	7	38825721	0.0421434	0.04569
Affx-90202576	1	230167478	0.0421609	0.03882
Affx-90412774	1	293975444	0.0422078	0.04541
Affx-91404505	7	119945750	0.0422183	0.04485
Affx-91154814	1	286992921	0.0422187	0.06861
Affx-90699668	1	223150837	0.0422738	0.07311
Affx-90498808	5	34047178	0.0422926	0.07389
Affx-90943290	3	18717076	0.04232	0.04343
Affx-115330272	6	146097390	0.0424441	0.05175
Affx-91252130	3	127358606	0.042477	0.03764
Affx-90334673	2	70891624	0.0424815	0.04271
Affx-90470480	1	149254679	0.0424897	0.0842
Affx-90994613	5	101588280	0.0425123	0.04024
Affx-91045436	7	37301818	0.0425231	0.04887
Affx-91249331	1	101822359	0.0425415	0.04446
Affx-90078584	2	70697394	0.0425639	0.04305
Affx-91273364	5	198543778	0.0425765	0.04168
Affx-90886895	1	83453129	0.0425781	0.04406
Affx-90609879	2	93290138	0.0426182	0.0669
Affx-91286632	4	233161988	0.0426936	0.07356
Affx-115332239	10	8927858	0.0427028	0.04054
Affx-90366758	1	223469509	0.042706	0.07469
Affx-91322490	1	9349190	0.0427097	0.07402
Affx-90425419	9	92191051	0.0428326	0.04339
Affx-90432385	4	177129243	0.0428737	0.04378
Affx-90310032	1	157221274	0.0428737	0.05958
Affx-90761539	4	81578979	0.0428798	0.0415
Affx-90174707	1	277091169	0.0428944	0.03915
Affx-91050139	1	277090779	0.0429132	0.03915
Affx-90314992	7	96966718	0.042933	0.04115
Affx-91389131	5	25375209	0.0429412	0.03821
Affx-91039753	7	6114790	0.0429483	0.04174
Affx-90326359	1	154829048	0.042972	0.04078
Affx-115331019	3	230182340	0.043106	0.03848
Affx-90621434	1	269708094	0.043126	0.04883
Affx-90750425	4	185782276	0.0431349	0.03946
Affx-91207134	4	244361564	0.0431852	0.04277
Affx-90095527	3	158607845	0.0432406	0.03875
Affx-115329681	2	231710686	0.0433114	0.05446
Affx-90228969	1	235336977	0.0433114	0.03764
Affx-90115314	4	231642133	0.0433147	0.04041
Affx-90217012	4	166852806	0.0433249	0.02114
Affx-91400451	3	164863104	0.0433274	0.04134
Affx-115329060	5	175828951	0.0433793	0.08222
Affx-91042018	8	130468929	0.0433957	0.05224
Affx-91347073	9	3955876	0.0434181	0.03879
Affx-115330045	3	18042049	0.0434186	0.06673
Affx-90162397	4	40339995	0.0434216	0.05662
Affx-90540924	5	35408223	0.043445	0.04162
Affx-90705163	5	35375738	0.0434688	0.04162
Affx-91169452	4	84317400	0.043508	0.04044
Affx-90843600	1	212560070	0.0435188	0.04219
Affx-115330913	1	144012779	0.0435255	0.05813
Affx-90382932	1	103357936	0.0435913	0.11242
Affx-91289733	6	20844906	0.0435937	0.05422
Affx-115333284	2	91590291	0.0436193	0.04971
Affx-91131371	3	17672747	0.0436354	0.06889
Affx-90975345	4	210601893	0.0437033	0.04155
Affx-90955183	8	167833954	0.0437604	0.04001
Affx-90552264	7	159312666	0.0437604	0.04093
Affx-115328999	3	38111603	0.0437637	0.05288
Affx-90402914	9	63062080	0.0437708	0.04112
Affx-90372138	7	136324025	0.0438023	0.0428
Affx-91290983	3	220004610	0.043805	0.03827
Affx-90573460	10	77954915	0.0438379	0.04517
Affx-90253644	3	130531850	0.0438968	0.04579
Affx-91300781	5	35372291	0.0439149	0.04168
Affx-91154429	8	64067804	0.0439226	0.07035
Affx-90075570	2	221887154	0.043943	0.03899
Affx-91353257	4	241358710	0.0439469	0.08236
Affx-90568284	7	69865797	0.0439723	0.04135
Affx-91018038	1	298490035	0.0439805	0.04757
Affx-90741858	8	109184957	0.043998	0.07182
Affx-91265208	9	70651719	0.0440029	0.10482
Affx-90244710	1	287305919	0.044011	0.03784
Affx-91087029	1	169074003	0.0440575	0.04745
Affx-90280120	10	67291144	0.0440594	0.06609
Affx-90121632	6	163949806	0.0441006	0.06256
Affx-90677095	9	25038053	0.0441511	0.06064
Affx-90513397	4	229195641	0.0441816	0.03954
Affx-90951292	1	232458187	0.044183	0.04324
Affx-90729449	1	290487983	0.0441949	0.04483
Affx-90329397	7	162663074	0.0442375	0.05519
Affx-91362164	5	31225187	0.0442677	0.06022
Affx-90327339	3	22033494	0.0442684	0.03875
Affx-91009792	5	174960229	0.0443315	0.05546
Affx-90165559	1	268546100	0.0443708	0.03241
Affx-90529518	4	101506171	0.0443761	0.04324
Affx-90485478	9	62052720	0.0444183	0.03711
Affx-115330883	4	193676958	0.0444215	0.06834
Affx-90230935	3	108240290	0.0444876	0.04047
Affx-90779750	1	212496161	0.0444922	0.04053
Affx-90107517	5	37512591	0.0444922	0.03855
Affx-91408082	8	159319158	0.0445154	0.03887
Affx-91087647	1	146971846	0.0445616	0.04296
Affx-91318847	9	64156112	0.0445928	0.06414
Affx-91353488	5	103457542	0.0446371	0.04209
Affx-90163809	3	25750658	0.044672	0.05787
Affx-90448236	4	137270743	0.044672	0.04067
Affx-91260319	7	30168367	0.044672	0.04329
Affx-115334102	4	235576862	0.044693	0.05416
Affx-90110704	1	25905390	0.0447649	0.03869
Affx-91252026	3	226703582	0.0448042	0.06627
Affx-91122036	3	144743917	0.0448573	0.04622
Affx-90650391	10	14504551	0.0448659	0.09029
Affx-90289590	6	1286341	0.0448707	0.0417
Affx-90745062	7	163742024	0.0449569	0.05499
Affx-90304980	1	160337373	0.0449675	0.03765
Affx-90665893	9	144239640	0.045	0.05606
Affx-90620727	9	100095760	0.0450466	0.0406
Affx-90654854	4	232712416	0.0450513	0.03485
Affx-91395419	5	1689382	0.0450796	0.04244
Affx-90714527	3	189383113	0.0450994	0.03824
Affx-90453672	10	1932963	0.0451092	0.04726
Affx-90385364	4	233486783	0.0451285	0.04695
Affx-115331656	1	271054020	0.0451969	0.056
Affx-90095163	5	26428449	0.0451979	0.05329
Affx-91071392	6	151619624	0.0452822	0.05988
Affx-90857028	5	161272286	0.0453143	0.03773
Affx-90707769	7	37364189	0.0453143	0.03781
Affx-90166472	1	155722497	0.0453788	0.05081
Affx-115329324	3	177875373	0.0453924	0.03932
Affx-90878874	10	629592	0.0454086	0.07646
Affx-90074849	6	136177130	0.0454164	0.04913
Affx-90065451	5	106728575	0.0454671	0.04164
Affx-115332821	5	200054480	0.0455142	0.06144
Affx-90865664	1	149379319	0.0455327	0.06901
Affx-91014726	6	107494034	0.0455763	0.03763
Affx-90443189	1	275548916	0.0455933	0.04299
Affx-90166270	5	36265426	0.0456106	0.03095
Affx-115331905	9	8228045	0.0456315	0.03307
Affx-90471511	2	226939147	0.0456519	0.0791
Affx-90991716	5	57930776	0.045701	0.05185
Affx-90860215	1	109808118	0.0457636	0.03869
Affx-90334556	8	8409973	0.0457637	0.03766
Affx-91040114	1	212499042	0.0457764	0.03763
Affx-91183867	1	43111965	0.0457998	0.0598
Affx-90368241	2	107714648	0.0458192	0.03756
Affx-115333505	10	85403254	0.0458371	0.05436
Affx-115332005	4	139104933	0.0458371	0.07548
Affx-90869959	1	238506581	0.0458405	0.04039
Affx-91308369	7	122628827	0.0459118	0.06197
Affx-90150045	5	27346296	0.0459235	0.03693
Affx-90142430	4	230532969	0.0459473	0.06856
Affx-90258880	3	126548329	0.0459732	0.06023
Affx-115329950	2	173975133	0.0460484	0.07335
Affx-115329219	10	81756987	0.046084	0.05835
Affx-90290450	6	149764393	0.0460848	0.04224
Affx-90200499	7	72436664	0.0460977	0.04566
Affx-91370212	1	8594112	0.0460977	0.06331
Affx-90788202	7	34839683	0.0460977	0.04635
Affx-91357867	7	34840045	0.0460977	0.04635
Affx-90662859	9	37313100	0.0461001	0.04165
Affx-90075251	4	169742027	0.0461521	0.03813
Affx-90857035	1	296854434	0.0461521	0.03791
Affx-90913630	5	39944148	0.0461951	0.03805
Affx-90131135	1	154826777	0.0462286	0.03987
Affx-90351778	7	35337766	0.0462429	0.04049
Affx-90892240	4	234947078	0.0462528	0.04545
Affx-90604241	8	113088177	0.0462919	0.07274
Affx-91308374	9	94293053	0.0463279	0.06622
Affx-115336385	1	201700031	0.0463338	0.0338
Affx-91411145	10	135746046	0.0463812	0.08222
Affx-115336251	10	33211344	0.0463878	0.03874
Affx-90619744	6	128166145	0.0464082	0.03744
Affx-90280840	10	87976585	0.0464145	0.06639
Affx-90921594	8	151588470	0.0464205	0.03896
Affx-90631406	9	146081397	0.0464673	0.03832
Affx-90480192	7	71718176	0.0464816	0.04833
Affx-115334063	3	46061226	0.046529	0.03526
Affx-115333038	10	1941139	0.0465299	0.03953
Affx-90884892	4	3120106	0.0465337	0.03985
Affx-90481017	7	160869730	0.0465726	0.04894
Affx-90422754	1	285353648	0.046584	0.0378
Affx-90610283	10	19524785	0.0466565	0.05285
Affx-90257724	3	198489683	0.0466796	0.03725
Affx-90247794	8	90675904	0.0466883	0.10724
Affx-115333529	8	143568718	0.0467362	0.0845
Affx-90786696	3	124417390	0.0467536	0.04128
Affx-115334058	4	205866800	0.0467768	0.05646
Affx-91263475	1	182471318	0.0467887	0.04735
Affx-91089512	8	35261277	0.0467983	0.02315
Affx-115332795	10	55369120	0.0468036	0.03746
Affx-90979360	4	184505429	0.0468036	0.09043
Affx-91069601	1	283419448	0.0468439	0.03717
Affx-91143101	6	147607846	0.0468757	0.08287
Affx-90795630	1	160239011	0.0469114	0.03637
Affx-91166479	2	45386664	0.0469859	0.06778
Affx-91089155	4	240895319	0.047048	0.03792
Affx-90332509	5	1689379	0.0470485	0.03264
Affx-91261671	1	294218696	0.0470597	0.04905
Affx-90636358	1	96749394	0.0471159	0.04767
Affx-90897541	5	81531819	0.0471159	0.03809
Affx-115336246	6	135286021	0.0471159	0.09267
Affx-90509124	8	95830043	0.0471314	0.03853
Affx-90135916	1	273480683	0.0471915	0.05571
Affx-91298650	6	107578015	0.0472559	0.03708
Affx-90434903	9	21993491	0.0473192	0.03913
Affx-90189369	3	189623361	0.0473293	0.03954
Affx-91074231	3	199480775	0.0473424	0.04537
Affx-90710910	1	6206994	0.0473481	0.03955
Affx-115336567	1	257385904	0.047419	0.04094
Affx-90423721	6	135284498	0.0474487	0.07956
Affx-90587545	8	159806141	0.0474562	0.0463
Affx-90652373	1	197240109	0.0474812	0.03956
Affx-90879704	1	148906659	0.0475798	0.03658
Affx-90750993	1	226578684	0.0475804	0.03689
Affx-90650703	6	154344946	0.0475935	0.04355
Affx-90483362	2	9941203	0.0476137	0.05992
Affx-90569613	4	12148476	0.0476288	0.04211
Affx-91276594	2	92636808	0.0476322	0.04624
Affx-90201146	3	33137136	0.047639	0.04053
Affx-90617133	8	161536657	0.0476707	0.04212
Affx-90543667	7	29953024	0.0477086	0.04927
Affx-90552794	8	137006136	0.0477399	0.04661
Affx-90104151	5	203724567	0.0477453	0.0306
Affx-91320368	9	115311872	0.0477905	0.05177
Affx-90919414	8	13844687	0.0477932	0.03691
Affx-90152367	4	142395336	0.0478995	0.05984
Affx-90176736	4	142195121	0.0479393	0.05984
Affx-90431025	4	142353541	0.0479542	0.05984
Affx-90437337	4	142399489	0.0479919	0.05984
Affx-90757544	4	142353045	0.0479929	0.05984
Affx-91397150	4	142348141	0.0480844	0.05984
Affx-90405757	1	247807233	0.0481757	0.03902
Affx-91306070	5	177073520	0.0481984	0.04225
Affx-90698487	4	10877840	0.0482241	0.03707
Affx-90893686	3	38962535	0.0482293	0.03691
Affx-90231412	2	80328664	0.0482468	0.03688
Affx-91278015	8	165809823	0.0482468	0.04586
Affx-90746086	6	67022968	0.0482571	0.03798
Affx-91019339	3	23491035	0.0482897	0.04805
Affx-90515611	3	127312600	0.048359	0.04103
Affx-90855299	10	62470436	0.0483677	0.06248
Affx-90415620	1	272678055	0.0484162	0.04245
Affx-90092479	8	90290537	0.0484252	0.04233
Affx-90814197	1	76970168	0.0484377	0.07796
Affx-90729033	3	194264759	0.0484544	0.03888
Affx-91345934	9	19462359	0.0484607	0.06829
Affx-90287649	7	72502052	0.0484674	0.04829
Affx-90566744	3	1356400	0.0484903	0.05407
Affx-91277775	2	71480716	0.0485185	0.03688
Affx-90340695	1	257097379	0.0485902	0.03881
Affx-90877512	7	150837613	0.0486024	0.03902
Affx-90867381	3	189440118	0.0486036	0.04305
Affx-90627789	6	162747545	0.0486308	0.07284
Affx-115329788	3	173874439	0.0486737	0.03855
Affx-90252970	7	118063744	0.0487261	0.07203
Affx-91350091	3	205233716	0.0487729	0.03537
Affx-90937702	9	37508080	0.048781	0.043
Affx-115329283	5	39942435	0.0487955	0.0431
Affx-91184729	1	224155579	0.0487955	0.04613
Affx-91225562	6	145608464	0.0487955	0.0436
Affx-90387170	7	151618340	0.0488124	0.08039
Affx-90199824	7	35435681	0.0488331	0.03902
Affx-90924707	8	80857231	0.0488582	0.08195
Affx-90794527	4	195758542	0.0489216	0.04257
Affx-90270170	4	22390652	0.048986	0.03889
Affx-90719707	8	132757352	0.049083	0.04837
Affx-90362799	1	197507369	0.0490882	0.03895
Affx-91320116	9	120427556	0.0490882	0.03963
Affx-90367757	1	285367595	0.0491067	0.03658
Affx-90940177	9	138568697	0.0491201	0.04543
Affx-91294923	4	197063587	0.0491458	0.03785
Affx-91131019	5	175267570	0.0491827	0.08131
Affx-90373830	6	140049441	0.0491958	0.0365
Affx-90148422	5	209936312	0.0492397	0.02029
Affx-91071245	5	7240129	0.049243	0.03793
Affx-90950644	4	65286238	0.0492749	0.07687
Affx-91189845	9	23409427	0.0492803	0.06066
Affx-90112002	4	194377429	0.0493175	0.04316
Affx-90168358	5	195261432	0.0493261	0.07329
Affx-90569060	5	195261395	0.049385	0.07329
Affx-91139628	9	97169122	0.0493949	0.03725
Affx-91173777	10	112189195	0.0494141	0.06942
Affx-91276632	8	74430614	0.0494154	0.05292
Affx-91087084	1	96540960	0.0494303	0.13958
Affx-90703522	1	280526950	0.0494577	0.03809
Affx-91190348	10	111262303	0.0494582	0.0383
Affx-90231994	4	171924021	0.0494597	0.03638
Affx-90454847	3	39038075	0.0494793	0.03638
Affx-115336072	5	33213788	0.0494876	0.05758
Affx-90939807	3	119358704	0.0494949	0.03698
Affx-115333404	5	191112574	0.0495104	0.06157
Affx-91133572	4	147917223	0.0495191	0.05605
Affx-91166560	6	167528980	0.0495331	0.03734
Affx-90520155	7	16870772	0.0495467	0.0572
Affx-91162818	10	132183712	0.0495552	0.03447
Affx-90120890	10	27691451	0.0495644	0.03433
Affx-91234315	4	38799367	0.0495932	0.03778
Affx-90347060	6	118841710	0.0496376	0.03677
Affx-90545819	3	188695009	0.0496867	0.04276
Affx-90435211	1	160991754	0.0496916	0.03599
Affx-90230431	7	158489519	0.049735	0.0354
Affx-90904649	1	160337520	0.0497834	0.03626
Affx-90383087	5	36410737	0.0498094	0.04531
Affx-90070797	1	149613300	0.049959	0.10658
Affx-90223358	9	61892784	0.0499702	0.046
Affx-90825396	9	61892863	0.0499987	0.046
Affx-91190020	9	62016179	0.0500189	0.046
Affx-90599551	8	5634578	0.0500269	0.0576
Affx-90397465	5	26177992	0.0500762	0.03709
Affx-91015130	10	101768916	0.050118	0.03628
Affx-91134601	1	208348705	0.0501203	0.08201
Affx-91017390	8	91740679	0.0501239	0.08065
Affx-91129465	1	247246941	0.0501258	0.04055
Affx-90238349	4	86753343	0.0501278	0.03716
Affx-90895961	3	192234227	0.0501702	0.04273
Affx-90139040	1	213649636	0.0503134	0.05088
Affx-90523021	4	36142805	0.0503259	0.03416
Affx-90633504	7	138727405	0.050353	0.05429
Affx-115331181	5	24910282	0.0503675	0.0561
Affx-91165793	5	214708475	0.0503675	0.03605
Affx-90960622	5	77936854	0.0503767	0.04813
Affx-115329162	9	19462263	0.0503873	0.03619
Affx-90702310	10	98139099	0.0504171	0.03615
Affx-91033793	10	95645290	0.0504245	0.07111
Affx-91173760	10	95646489	0.0504294	0.05541
Affx-90709543	2	225016289	0.0504514	0.06296
Affx-91046752	5	189107514	0.0504935	0.03599
Affx-90584452	7	102439466	0.0504978	0.03712
Affx-90148323	4	164909092	0.0505185	0.03599
Affx-90870618	8	144328705	0.050556	0.03474
Affx-91084040	4	233620136	0.0506125	0.07739
Affx-91105335	5	168870504	0.0506942	0.03773
Affx-91214544	1	11649359	0.0507135	0.05655
Affx-91251843	2	75163567	0.0507655	0.03637
Affx-90230572	1	9416770	0.0507746	0.04082
Affx-90334819	2	218711847	0.0507887	0.0345
Affx-90941520	5	172989372	0.0508135	0.03942
Affx-90525001	2	9940331	0.0508488	0.06486
Affx-90100542	1	21456243	0.050892	0.05265
Affx-90448576	1	242730179	0.0509259	0.06402
Affx-91246041	10	28838744	0.0510169	0.0546
Affx-90909139	7	29528336	0.0510332	0.0359
Affx-91349180	7	124487742	0.051111	0.04851
Affx-90305000	9	126790815	0.0511475	0.07783
Affx-90884288	2	139231340	0.0511631	0.03985
Affx-91230284	2	139324430	0.0511634	0.03985
Affx-90655394	5	198285816	0.0511951	0.06321
Affx-90247045	2	89267236	0.0512244	0.03985
Affx-90700728	5	177571358	0.0513031	0.07887
Affx-91213326	1	103358269	0.0513178	0.07713
Affx-90696396	2	107473541	0.051334	0.02903
Affx-90119092	1	104900322	0.0513636	0.03613
Affx-90200197	7	51317517	0.0513764	0.05619
Affx-115334503	9	143560919	0.0513831	0.08833
Affx-115335919	4	101509137	0.0514257	0.02686
Affx-90987452	1	195519055	0.0514661	0.02866
Affx-90736020	1	244297912	0.0516556	0.03822
Affx-91407338	6	104061001	0.0516758	0.05977
Affx-90831461	9	131628036	0.0516801	0.03967
Affx-90486266	9	85882969	0.0517246	0.03578
Affx-91209292	1	243086871	0.0517268	0.03049
Affx-90493758	10	93905663	0.0517556	0.07594
Affx-90249778	3	38962999	0.0517602	0.03574
Affx-90436412	3	39036917	0.0518107	0.03574
Affx-90084186	2	94667614	0.0518158	0.03813
Affx-90655932	6	3993442	0.0518445	0.04076
Affx-91157567	7	102438674	0.051874	0.04322
Affx-91401168	1	257047175	0.0518768	0.04024
Affx-90907994	4	30059447	0.0519112	0.0469
Affx-115335912	8	6848456	0.0519714	0.02192
Affx-90210807	4	161346282	0.0519714	0.03605
Affx-90421173	8	14127575	0.0519785	0.04203
Affx-90374298	6	153346035	0.0519801	0.03569
Affx-90675258	8	36001068	0.0519938	0.03631
Affx-90407895	2	136280369	0.0520024	0.03975
Affx-91103459	9	123830620	0.0520066	0.06311
Affx-115335042	10	48358915	0.0520079	0.03432
Affx-90252841	3	203218482	0.0520222	0.03676
Affx-90779265	1	238505508	0.0520299	0.04014
Affx-91029846	7	135361332	0.0520811	0.05686
Affx-90929090	10	67756628	0.0520812	0.0725
Affx-91291619	1	104305961	0.0521009	0.07458
Affx-90083602	8	122473734	0.0521362	0.05042
Affx-90276034	5	42184298	0.0521594	0.03561
Affx-90773305	4	30328833	0.0521604	0.02674
Affx-90525087	1	262139483	0.0521781	0.05462
Affx-90084602	10	22411540	0.0521898	0.03625
Affx-90282348	8	147086909	0.0522241	0.03966
Affx-91350391	1	67058070	0.0522241	0.05006
Affx-90521068	3	205990677	0.0522241	0.04357
Affx-91041914	1	290499065	0.0522241	0.03686
Affx-91138583	5	173090060	0.0522366	0.03701
Affx-90313205	6	134646412	0.0522502	0.08474
Affx-90454065	6	134646278	0.0522511	0.08474
Affx-90444551	5	157890776	0.0522763	0.05636
Affx-90579330	6	102702895	0.0522827	0.03552
Affx-91398155	5	45129125	0.0522924	0.03794
Affx-90866879	3	194404762	0.052296	0.04073
Affx-90746266	3	227815522	0.0523084	0.03608
Affx-90450975	5	185858969	0.052331	0.03819
Affx-115334202	1	67058130	0.0523447	0.04999
Affx-90288254	1	96937478	0.0524373	0.03923
Affx-90795246	8	166696156	0.0525277	0.05353
Affx-91079652	1	276661321	0.0525314	0.03643
Affx-90652839	1	278580247	0.052546	0.03804
Affx-90433404	3	230302044	0.0525586	0.0717
Affx-90430625	4	38644911	0.0525908	0.03548
Affx-90232290	3	52405280	0.0526113	0.04742
Affx-90438637	3	52275611	0.0526147	0.04742
Affx-90496765	3	52353949	0.0526166	0.04742
Affx-90735881	3	52355274	0.0526242	0.04742
Affx-91040584	1	272866527	0.0526412	0.08096
Affx-91034899	9	112869928	0.0526728	0.03812
Affx-90091467	8	14597074	0.0526816	0.04108
Affx-91149180	8	163087269	0.0526833	0.04574
Affx-91065558	5	22409449	0.0527272	0.0332
Affx-91056003	5	42184379	0.0527593	0.04534
Affx-115331126	3	225486000	0.0527626	0.03536
Affx-115332256	9	132672207	0.0528114	0.05999
Affx-91145745	8	78292261	0.0528558	0.05181
Affx-90289112	6	165192557	0.0528742	0.044
Affx-90840166	4	180960907	0.0529243	0.05916
Affx-90685070	9	5416995	0.0529271	0.02965
Affx-90998822	5	11664300	0.0529413	0.03558
Affx-91151921	1	238593269	0.052959	0.04083
Affx-90450091	4	181946554	0.0530121	0.04449
Affx-90195588	6	119915466	0.0530157	0.04515
Affx-90323309	4	38782787	0.053016	0.03567
Affx-90659024	10	47749002	0.0530272	0.04978
Affx-90164081	4	67675823	0.0530498	0.04116
Affx-91070071	9	117216875	0.0530692	0.02901
Affx-90211195	1	143869647	0.0530815	0.06827
Affx-115334322	6	155956284	0.0531025	0.03634
Affx-115336162	6	101026862	0.053188	0.06645
Affx-91314963	5	188368466	0.0531989	0.05377
Affx-90979320	6	148757828	0.0532363	0.03905
Affx-90860591	7	102521641	0.0532594	0.03487
Affx-90958747	3	108654355	0.0532855	0.05109
Affx-90576491	8	154538348	0.053316	0.03522
Affx-90359339	10	91694111	0.0533429	0.07003
Affx-91358886	10	91701235	0.0533552	0.07003
Affx-115334234	6	61916353	0.0534606	0.06372
Affx-90946536	4	82538747	0.0534866	0.03597
Affx-91011573	4	7422486	0.0535079	0.03934
Affx-90945221	9	76101386	0.0535693	0.02466
Affx-115329486	2	78848220	0.0535745	0.02289
Affx-90536737	3	132852303	0.0535797	0.05182
Affx-90915881	4	218952272	0.0535945	0.01669
Affx-90321308	2	134708305	0.0536462	0.03988
Affx-90247002	3	128759127	0.0536743	0.04519
Affx-90652861	3	174589009	0.0536872	0.08344
Affx-91229534	1	197821321	0.0536872	0.03976
Affx-90230503	6	160119366	0.0536957	0.08399
Affx-91403477	4	151357777	0.0537055	0.03322
Affx-90071403	1	296445136	0.0537843	0.05335
Affx-90703889	3	183970978	0.0537982	0.06077
Affx-90963982	3	128566301	0.0538173	0.03558
Affx-91195099	10	146673417	0.0538671	0.04012
Affx-90271285	3	29694221	0.0538912	0.05648
Affx-90915807	5	13314440	0.0539038	0.03521
Affx-90245512	10	21438784	0.0539282	0.06491
Affx-90828027	3	1599762	0.0539317	0.05501
Affx-91322290	8	73818564	0.0539376	0.03574
Affx-91090401	4	214484464	0.0539498	0.03552
Affx-115335020	3	23113842	0.0539599	0.04717
Affx-91178961	4	75695507	0.0539972	0.05009
Affx-90948430	7	38831368	0.0540058	0.04324
Affx-115332291	9	147745610	0.0540268	0.05449
Affx-90541534	9	72827655	0.0540273	0.03501
Affx-90488594	10	144174076	0.054064	0.03891
[truncated: 34,749 more rows]

## Sheet: WMSR
Supplementary Table S2. Genome-wide association study results related to WMSR.
SNP	Chr	Pos	P.value	PVE
Affx-91309206	10	4053617	5.32e-06	0.15243
Affx-90990901	10	4053345	2.67e-05	0.117821
Affx-115332496	7	11686614	3.11e-05	0.0981674
Affx-90243304	10	4052759	5.12e-05	0.171808
Affx-115335061	1	245572931	0.000158	0.103227
Affx-91023325	3	185749694	0.000168	0.136152
Affx-90821582	2	69830042	0.000174	0.157282
Affx-90451579	1	283030477	0.000182	0.123362
Affx-90164749	1	265457446	0.000201	0.122089
Affx-90423526	2	189655506	0.000237	0.141335
Affx-90482472	2	189655545	0.000267	0.141335
Affx-115332625	7	97242625	0.000272	0.168046
Affx-90724606	1	64400620	0.000374	0.11872
Affx-90361725	5	213256843	0.000469	0.18712
Affx-90418677	9	121822604	0.000506	0.0666708
Affx-90701802	9	130958383	0.000506	0.099609
Affx-91375393	7	97320736	0.000512	0.157525
Affx-90642289	7	97430134	0.000512	0.157525
Affx-91086596	1	162280117	0.000528	0.0866767
Affx-90098666	1	97665932	0.000547	0.13585
Affx-90545463	10	77494564	0.000568	0.0763014
Affx-90125539	1	65058372	0.000615	0.104696
Affx-90222802	2	70337558	0.000631	0.1542
Affx-90061109	10	112755622	0.000647	0.0983248
Affx-90118563	9	115156662	0.000669	0.154511
Affx-91208275	8	141271879	0.000682	0.135152
Affx-90355523	5	205844810	0.000735	0.101913
Affx-90652839	1	278580247	0.000739	0.151316
Affx-90963666	7	167528339	0.000778	0.120246
Affx-115333581	1	65513282	0.000843	0.0654803
Affx-91164386	9	55438315	0.000857	0.0985989
Affx-90794517	1	162863298	0.00088	0.0572234
Affx-91172660	1	277917580	0.000886	0.0891674
Affx-90283251	8	141889632	0.000898	0.12424
Affx-90100451	3	42361610	0.000961	0.150933
Affx-90359487	1	65108287	0.00101	0.0989695
Affx-115336538	4	94128628	0.00107	0.0638252
Affx-91158267	10	19419308	0.00109	0.0913363
Affx-90684131	1	56174936	0.00117	0.0764371
Affx-90210419	1	56174965	0.00117	0.0764371
Affx-115334783	2	209614067	0.00118	0.0933686
Affx-91210174	1	194805711	0.00122	0.0964525
Affx-90065783	10	80525281	0.00123	0.134334
Affx-90817579	4	92608283	0.00127	0.0510654
Affx-91054946	8	120316559	0.00135	0.0769168
Affx-90450289	1	13979251	0.00144	0.0772638
Affx-90726007	1	162280075	0.00145	0.11408
Affx-90779824	6	104659661	0.00166	0.0851716
Affx-90934720	8	98828570	0.00167	0.143973
Affx-115332064	6	14647946	0.00167	0.0996545
Affx-90953576	3	208865233	0.00167	0.0839047
Affx-90146949	1	13979460	0.00173	0.0765781
Affx-90753317	1	63053588	0.00179	0.0862672
Affx-91112605	4	58801063	0.00182	0.126918
Affx-91345694	9	144602552	0.00191	0.0816819
Affx-90443911	10	87006546	0.00192	0.100737
Affx-90918871	6	106039125	0.00193	0.132926
Affx-90332796	6	100145644	0.00194	0.0770336
Affx-90755261	3	227007327	0.00204	0.118556
Affx-91352666	10	6669730	0.00205	0.095191
Affx-91305294	1	189473079	0.00208	0.06534
Affx-90625231	5	195580018	0.00209	0.127744
Affx-91133067	1	164231233	0.0021	0.0763789
Affx-90404574	1	285318223	0.00216	0.0605654
Affx-90468734	6	83358005	0.00231	0.0620323
Affx-115333485	2	234452639	0.00233	0.0890144
Affx-90367018	10	139383670	0.00234	0.122686
Affx-90682474	1	3680967	0.00245	0.100982
Affx-90900723	1	177547993	0.00245	0.0962122
Affx-91283342	4	123662105	0.00246	0.0753308
Affx-90399411	7	117120014	0.00249	0.0967331
Affx-90425947	9	130221138	0.0025	0.112956
Affx-90481017	7	160869730	0.00252	0.0725345
Affx-90852854	2	70162890	0.00272	0.0999285
Affx-90121896	4	93812773	0.00273	0.0779592
Affx-90258153	5	200813958	0.00274	0.0974007
Affx-115335101	6	158242120	0.00277	0.10854
Affx-90993375	9	93760159	0.00278	0.0888971
Affx-90838352	4	94323853	0.00279	0.0529106
Affx-90713983	5	210077841	0.00283	0.062802
Affx-90722145	6	16931198	0.00296	0.102107
Affx-115329621	1	268436185	0.00301	0.0952227
Affx-90780912	9	74813183	0.00304	0.142173
Affx-115331987	10	43071941	0.00307	0.0700576
Affx-115335600	8	89252685	0.0031	0.108886
Affx-90455434	1	65688070	0.00313	0.0743766
Affx-90966390	7	130626194	0.00313	0.0567627
Affx-90207382	1	282555171	0.00317	0.0878087
Affx-90116578	10	4513038	0.00319	0.111184
Affx-90069463	1	64171905	0.00324	0.079989
Affx-90775896	8	34580996	0.00329	0.0744702
Affx-91104924	9	144601527	0.00337	0.0814864
Affx-90297478	10	71430252	0.00355	0.0732309
Affx-91016211	1	152031294	0.00357	0.0943811
Affx-90421896	1	152139411	0.00357	0.0943811
Affx-90809584	1	263701232	0.00359	0.117777
Affx-90476139	1	248514817	0.0036	0.0935722
Affx-90063578	6	125114404	0.00361	0.0497111
Affx-90969805	4	179593301	0.00363	0.02028
Affx-90282945	1	150781073	0.00365	0.0953867
Affx-90313296	3	228067988	0.00367	0.0931491
Affx-90763985	1	280655553	0.00375	0.090279
Affx-90983617	2	70667485	0.00376	0.12964
Affx-91407208	1	177547912	0.00382	0.0995991
Affx-90752781	8	149950885	0.00385	0.112209
Affx-90493392	1	65644825	0.00385	0.0819326
Affx-90617007	7	97860600	0.00392	0.112522
Affx-90075180	7	119415041	0.00392	0.123731
Affx-90365490	9	16081183	0.00393	0.0525449
Affx-90181148	7	169561077	0.00393	0.095657
Affx-90365491	5	80116576	0.00398	0.0216081
Affx-90466257	1	187451252	0.0041	0.0914065
Affx-90654499	2	216364445	0.00417	0.078175
Affx-91289553	4	93813470	0.00419	0.071998
Affx-90796574	4	132230312	0.00422	0.0860585
Affx-91225296	6	149516659	0.00427	0.0763106
Affx-115330377	3	35412715	0.0043	0.152229
Affx-90101318	4	173808851	0.0043	0.0877406
Affx-90464461	3	19143062	0.00432	0.0528771
Affx-115331194	4	138740394	0.00433	0.129727
Affx-90786581	9	2419863	0.00434	0.0452652
Affx-90617052	1	208644941	0.00442	0.111427
Affx-115331631	4	243098121	0.00442	0.0904316
Affx-91233303	3	186576184	0.00443	0.110738
Affx-90761562	4	72593195	0.00449	0.0614787
Affx-90138903	10	140489816	0.0045	0.0274221
Affx-90072914	4	22843222	0.0045	0.0671653
Affx-91338916	8	55404141	0.00451	0.0881092
Affx-90871382	1	214125478	0.00459	0.086346
Affx-115331156	6	106308213	0.00459	0.0549902
Affx-91024670	2	20699858	0.0047	0.0994018
Affx-90852747	10	109724576	0.00476	0.0516863
Affx-91387621	6	128326897	0.0048	0.0505981
Affx-90293191	9	76941458	0.00482	0.0603907
Affx-90523014	9	76972158	0.00482	0.0603907
Affx-90326881	8	158609725	0.00494	0.100654
Affx-91374804	9	115156898	0.00496	0.120418
Affx-91016374	6	104910466	0.00496	0.0793037
Affx-90447369	3	228086954	0.00499	0.0753929
Affx-90839945	2	234684296	0.00502	0.0893887
Affx-90968122	1	209874846	0.00505	0.098738
Affx-90795641	1	4425296	0.00509	0.0771196
Affx-90743279	10	81946314	0.00513	0.0568695
Affx-91186583	9	122051775	0.00514	0.0879653
Affx-91021666	4	91753486	0.0052	0.0572869
Affx-90223436	1	13627031	0.00524	0.0847068
Affx-90907953	4	23929392	0.00533	0.0594387
Affx-91311504	4	72589651	0.00535	0.059088
Affx-90422345	6	156648057	0.00538	0.062219
Affx-90143128	4	119409945	0.00543	0.0783646
Affx-115332114	4	128186807	0.00543	0.0686647
Affx-91053823	6	13727981	0.00544	0.0829342
Affx-115336192	3	9120335	0.00546	0.0889877
Affx-90239736	1	191884201	0.00546	0.0991065
Affx-90175955	10	43373640	0.00555	0.0796623
Affx-90158783	10	84394178	0.00556	0.0517919
Affx-90216752	3	180313076	0.00561	0.105467
Affx-91265322	3	41894635	0.00564	0.0926734
Affx-90074940	10	94034781	0.00567	0.0466715
Affx-115335477	8	60110184	0.0057	0.111925
Affx-115331804	1	38192383	0.0057	0.0856757
Affx-91174463	9	122052037	0.00572	0.0795712
Affx-90949507	3	86433352	0.00574	0.0816416
Affx-90859672	9	77024812	0.00574	0.053485
Affx-115331581	10	143564194	0.00578	0.0981102
Affx-90535258	4	197267234	0.00579	0.0900549
Affx-115334206	3	184513325	0.00583	0.113131
Affx-90172174	3	35227806	0.00585	0.101965
Affx-115331438	2	113614832	0.00586	0.0877799
Affx-90246226	8	48776076	0.0059	0.0809105
Affx-90297068	4	118026043	0.00597	0.0570605
Affx-90570113	4	118217209	0.00597	0.0570605
Affx-90714362	2	20690759	0.00602	0.0866018
Affx-90537450	3	185497118	0.00603	0.113573
Affx-90763588	7	167042644	0.00603	0.0950132
Affx-91166362	1	148102241	0.00604	0.0516936
Affx-90581760	4	3410123	0.00604	0.0814196
Affx-90252592	4	240422384	0.00607	0.06711
Affx-115331582	6	101726454	0.00608	0.0849442
Affx-90312756	6	105381118	0.00609	0.0604851
Affx-91260034	5	3407688	0.0061	0.120315
Affx-91182600	1	58059758	0.00613	0.0660543
Affx-91349717	6	124356922	0.00614	0.0477127
Affx-90985348	4	129096484	0.00615	0.0769316
Affx-90438577	9	143797267	0.00616	0.138835
Affx-91145185	4	128993246	0.00617	0.0607946
Affx-91040358	8	53687333	0.00618	0.0577452
Affx-91130652	4	91759182	0.00618	0.055691
Affx-90282990	6	70677625	0.00621	0.0582165
Affx-90290428	8	48764079	0.00621	0.0707026
Affx-90134894	5	212497965	0.00625	0.0637621
Affx-90810034	9	131060350	0.00625	0.0552411
Affx-90315761	8	114764698	0.00627	0.0822813
Affx-91289284	4	101865348	0.00628	0.0452497
Affx-90803242	6	124792810	0.00629	0.0511328
Affx-91022617	2	135711539	0.00645	0.0791569
Affx-90408600	10	81946369	0.00647	0.040983
Affx-90658468	4	203841657	0.00657	0.0609768
Affx-90324489	6	17627210	0.0066	0.0889442
Affx-90599235	2	135838095	0.00662	0.0727955
Affx-115329799	10	92707957	0.00662	0.0517901
Affx-90148364	3	216028374	0.00667	0.0801042
Affx-90110704	1	25905390	0.00667	0.0598762
Affx-91133813	2	136099039	0.00667	0.078931
Affx-91407736	4	114308147	0.00674	0.101149
Affx-115329865	4	196961389	0.00675	0.0607059
Affx-115330350	6	15253370	0.00675	0.0606977
Affx-90539817	1	242186311	0.00681	0.0497152
Affx-90613668	8	152711268	0.00681	0.0842906
Affx-91103834	3	185987849	0.00684	0.0850585
Affx-90232525	10	75716861	0.00685	0.0984659
Affx-91390265	1	245572889	0.00689	0.0617045
Affx-90244452	6	105019334	0.00694	0.0552496
Affx-90555667	1	89238387	0.00696	0.0668422
Affx-90851154	4	232531608	0.00697	0.0745525
Affx-115333548	8	172560805	0.00699	0.0488899
Affx-90900721	8	58747791	0.00703	0.0572913
Affx-90097007	10	24605176	0.00705	0.0760034
Affx-90203243	4	120377887	0.00708	0.0847955
Affx-90397377	3	86495994	0.0071	0.078421
Affx-91105984	4	88211694	0.00722	0.02823
Affx-90140075	1	151805470	0.00733	0.0688777
Affx-90504020	10	99997316	0.00734	0.0543126
Affx-90063695	4	112130203	0.00736	0.0771483
Affx-115330856	4	10205543	0.00739	0.0713486
Affx-115333509	8	117149517	0.00742	0.0994
Affx-115335190	6	14057491	0.00743	0.0765166
Affx-90331490	4	137313717	0.00743	0.0846524
Affx-90515071	5	198800002	0.00756	0.0636348
Affx-115335578	2	11670140	0.00764	0.0672385
Affx-90910863	1	160355048	0.00766	0.0623179
Affx-90712194	3	206474737	0.00769	0.0898934
Affx-115335084	4	100765759	0.00773	0.0726989
Affx-115330925	1	58926534	0.00778	0.0761848
Affx-91020369	6	12799645	0.00779	0.0738971
Affx-91050367	2	135797124	0.00781	0.072712
Affx-115331620	1	93244458	0.00783	0.0478282
Affx-115331061	7	54699655	0.00784	0.0552177
Affx-91025864	5	75411310	0.00784	0.0430535
Affx-90931497	8	4188601	0.00785	0.0607509
Affx-90282088	2	218972411	0.00796	0.0583911
Affx-91142507	2	95649720	0.00801	0.117518
Affx-90879916	1	157177576	0.00803	0.0518322
Affx-90274415	4	74353971	0.00804	0.0574075
Affx-90860185	1	148125837	0.00804	0.0425235
Affx-90396224	1	148126078	0.00804	0.0478287
Affx-90564988	2	118423845	0.00806	0.0870935
Affx-91079466	4	103664231	0.0081	0.0964061
Affx-90549095	10	44782724	0.00813	0.0818821
Affx-90139990	4	93815192	0.00815	0.0594786
Affx-90348789	6	111212198	0.00822	0.0533944
Affx-90915881	4	218952272	0.00823	0.062159
Affx-90997657	6	154880027	0.00824	0.0723116
Affx-90751002	4	117829435	0.00825	0.0542247
Affx-91018818	1	253598508	0.00828	0.0642323
Affx-115332818	1	159821621	0.00828	0.0669106
Affx-115331120	3	208099792	0.00831	0.0667888
Affx-90296423	5	212494465	0.00832	0.0659489
Affx-90891393	5	212497974	0.00832	0.0659489
Affx-90232547	9	46324874	0.00833	0.0603788
Affx-91397749	8	55576554	0.00835	0.0650781
Affx-90407895	2	136280369	0.00842	0.0784904
Affx-91083810	9	129547739	0.00852	0.0565635
Affx-90477808	4	88293384	0.00855	0.0183895
Affx-90834950	10	122973637	0.00855	0.0448396
Affx-90081469	10	13608472	0.00858	0.0624728
Affx-90631481	8	113068692	0.00859	0.0216555
Affx-90848264	1	230678236	0.00871	0.0498161
Affx-90280446	1	230679760	0.00871	0.0502048
Affx-90921970	9	121304738	0.00873	0.068865
Affx-91015098	2	173731567	0.00876	0.109166
Affx-90972616	7	165518317	0.00876	0.0810146
Affx-90588503	5	181758213	0.00885	0.0697493
Affx-115336566	1	151981783	0.00889	0.0796759
Affx-90583014	1	54948871	0.00895	0.03862
Affx-90847319	7	167527976	0.00895	0.107829
Affx-91389463	1	29360111	0.00896	0.0455473
Affx-90806296	1	279589268	0.009	0.0581839
Affx-91233345	10	95039040	0.00901	0.0713016
Affx-115331908	8	13310025	0.0091	0.140147
Affx-90660602	7	156647614	0.00911	0.0753103
Affx-91322075	7	168589755	0.00912	0.0496183
Affx-90165099	8	100546690	0.00914	0.085715
Affx-90378229	9	113479018	0.00914	0.0812464
Affx-115331375	6	164651406	0.00943	0.0853946
Affx-91392898	4	223304622	0.00943	0.0720573
Affx-90231643	1	178183770	0.00945	0.108197
Affx-90373599	3	219691459	0.00945	0.0832711
Affx-91263870	3	219692886	0.00945	0.0832711
Affx-91018387	6	100534234	0.00954	0.0370735
Affx-91408082	8	159319158	0.00955	0.102738
Affx-90423458	3	179923961	0.00958	0.117517
Affx-91226667	8	48681724	0.00961	0.0733693
Affx-90455169	8	48775988	0.00961	0.0733693
Affx-90470343	8	48776153	0.00961	0.0707186
Affx-91043061	8	49379233	0.00961	0.0733693
Affx-90828118	8	49379273	0.00961	0.0733693
Affx-91303190	8	49379299	0.00961	0.0739174
Affx-90168878	8	49379546	0.00961	0.0733693
Affx-91051500	8	49767407	0.00961	0.0733693
Affx-91186325	4	128187605	0.00961	0.0581683
Affx-90430030	3	66548391	0.00964	0.0902263
Affx-90358696	1	98839064	0.00965	0.0628544
Affx-90378774	10	122971799	0.0097	0.0269266
Affx-91332389	9	145157557	0.00973	0.0490761
Affx-90464274	6	132514637	0.00975	0.0720041
Affx-91204959	10	36356132	0.00975	0.0698905
Affx-90577721	10	107726119	0.00982	0.0583392
Affx-90915652	10	107729095	0.00982	0.0583392
Affx-90319292	6	124624372	0.00985	0.0537876
Affx-91078293	5	173576168	0.00995	0.0533493
Affx-90360052	10	93340483	0.00996	0.0794789
Affx-91080568	10	22741137	0.00996	0.0789502
Affx-90724287	1	275988912	0.00997	0.0258571
Affx-115331777	6	79482057	0.01	0.100631
Affx-90067240	1	99106495	0.01	0.0811677
Affx-90883961	1	268094518	0.0101	0.0711296
Affx-90745201	10	126531477	0.0101	0.0454183
Affx-90210408	4	143132612	0.0102	0.0758757
Affx-115334439	9	121889661	0.0102	0.0231353
Affx-90800048	1	242418651	0.0103	0.0657393
Affx-90091993	6	12777019	0.0103	0.0695719
Affx-90917203	8	140836929	0.0104	0.0738994
Affx-90714818	10	1363238	0.0104	0.0890367
Affx-91131844	1	278281607	0.0104	0.0829769
Affx-91236648	5	169717524	0.0104	0.0507392
Affx-90990623	10	94033271	0.0105	0.0460244
Affx-115329607	6	100392718	0.0105	0.0355748
Affx-90772599	1	15021680	0.0105	0.0460153
Affx-91294926	10	8336599	0.0106	0.0756657
Affx-91199479	4	120186918	0.0106	0.0716418
Affx-90755356	1	161470944	0.0107	0.0544406
Affx-90967485	8	28830969	0.0107	0.0922429
Affx-90380957	3	227429366	0.0107	0.0462247
Affx-90840508	1	143659242	0.0109	0.0524412
Affx-91359629	10	83925195	0.0109	0.0551047
Affx-90896119	10	124772774	0.0109	0.0507838
Affx-115329812	10	84502880	0.0109	0.0395772
Affx-91258566	10	84507050	0.0109	0.0395772
Affx-90277307	10	84518416	0.0109	0.0395772
Affx-90716363	10	139140310	0.0109	0.0922116
Affx-90333410	4	170763050	0.0109	0.0704416
Affx-91196602	8	60608872	0.011	0.0717204
Affx-90456116	3	208243468	0.0111	0.0554982
Affx-90599899	4	95681136	0.0111	0.0639547
Affx-90108077	4	101475475	0.0111	0.0639547
Affx-90666505	1	252215058	0.0111	0.0604706
Affx-115332136	6	15280836	0.0111	0.0660802
Affx-90203630	10	138963154	0.0111	0.0739419
Affx-91339044	1	14038165	0.0112	0.0522655
Affx-90882022	3	35317610	0.0112	0.0871088
Affx-91074264	3	35407474	0.0112	0.0871088
Affx-115334462	6	115339710	0.0112	0.117764
Affx-90693865	3	218143875	0.0112	0.0799524
Affx-90524700	3	211857249	0.0113	0.0890465
Affx-90209161	6	162090649	0.0114	0.0609729
Affx-115331153	5	144587351	0.0114	0.0652099
Affx-90419590	6	83510978	0.0115	0.0717909
Affx-90955346	4	120101936	0.0115	0.072368
Affx-90265982	8	4912152	0.0116	0.0730074
Affx-90328246	9	69966514	0.0116	0.0681454
Affx-91378405	10	84397087	0.0116	0.0397293
Affx-91132984	10	84503946	0.0116	0.0398269
Affx-90112277	9	121674020	0.0116	0.0265425
Affx-90518904	1	164808430	0.0116	0.0532092
Affx-90989687	4	96689169	0.0116	0.0521528
Affx-90309951	1	43011697	0.0117	0.0580524
Affx-90370070	10	94803081	0.0117	0.0343053
Affx-90828708	4	64499154	0.0118	0.114846
Affx-90439218	4	88562309	0.0119	0.0679798
Affx-90104242	6	101188401	0.0119	0.0245424
Affx-91100716	9	133803766	0.0119	0.0463689
Affx-90579544	1	98002211	0.012	0.0684816
Affx-115329381	10	43071898	0.012	0.0723321
Affx-90189495	4	232811006	0.012	0.0776173
Affx-91109095	9	121966123	0.0121	0.0443517
Affx-90530771	1	65378860	0.0121	0.0593059
Affx-115331624	1	178283381	0.0122	0.0996815
Affx-90893827	5	172210858	0.0122	0.0519177
Affx-90975953	7	152799525	0.0122	0.0678371
Affx-115332890	9	102354970	0.0123	0.0473921
Affx-91027605	10	85222265	0.0123	0.06916
Affx-90692538	1	166218365	0.0123	0.0619429
Affx-115328956	3	207754732	0.0123	0.0628879
Affx-90763210	5	76039499	0.0123	0.0740505
Affx-91179234	4	63986758	0.0124	0.0720227
Affx-91257045	6	150240501	0.0124	0.066719
Affx-90278173	10	28212588	0.0125	0.0643909
Affx-90245330	3	155956827	0.0125	0.0567523
Affx-115329901	10	126042413	0.0125	0.0414204
Affx-90102870	9	55440515	0.0126	0.0850101
Affx-90608224	4	225888356	0.0126	0.121172
Affx-90790605	4	117757395	0.0127	0.0521514
Affx-91346538	4	117893071	0.0127	0.0521514
Affx-90754944	4	127805783	0.0127	0.0601633
Affx-91064278	8	33890199	0.0127	0.0725724
Affx-91309669	4	174003501	0.0128	0.0814578
Affx-90458072	2	70203433	0.0129	0.0835481
Affx-115334071	4	146189126	0.013	0.0237582
Affx-90580151	5	172036510	0.013	0.0336728
Affx-91188408	1	97218866	0.013	0.0397949
Affx-90306860	4	229644826	0.0131	0.061365
Affx-90189476	9	116643372	0.0131	0.0873736
Affx-90960207	1	215055318	0.0131	0.0650356
Affx-91292667	3	10067318	0.0131	0.0606864
Affx-90649098	2	199743698	0.0131	0.0912622
Affx-91035604	1	274710204	0.0132	0.0529867
Affx-90368872	7	8573322	0.0132	0.0714541
Affx-90473360	1	245920341	0.0133	0.0438042
Affx-90843902	10	43078481	0.0133	0.05973
Affx-90082300	8	169923320	0.0133	0.0714614
Affx-91090865	8	132696014	0.0134	0.0443625
Affx-91092971	4	244046023	0.0134	0.0831235
Affx-90095825	2	28584065	0.0134	0.0540249
Affx-90495929	1	241775903	0.0136	0.0589088
Affx-90793582	1	255433936	0.0136	0.0495281
Affx-91303016	1	223836230	0.0136	0.0306452
Affx-90726245	1	176913528	0.0137	0.0616011
Affx-115334961	8	94587524	0.0137	0.0970191
Affx-90974779	5	210485674	0.0137	0.0805602
Affx-115332258	10	43583016	0.0137	0.0917539
Affx-90461544	2	90877979	0.0137	0.113333
Affx-90609963	5	201430650	0.0137	0.0717669
Affx-90395630	4	243323858	0.0138	0.0372674
Affx-91130547	3	25511138	0.0138	0.0587618
Affx-90096493	4	118045831	0.0138	0.0493306
Affx-91410333	1	204103854	0.0139	0.0265981
Affx-90698433	2	134506559	0.0139	0.0828053
Affx-90986455	5	172036631	0.0139	0.0336688
Affx-90253307	4	133758289	0.0139	0.0854408
Affx-115332945	9	109961350	0.0139	0.067293
Affx-91066270	10	84394665	0.014	0.0384431
Affx-90121088	10	84518272	0.014	0.0384431
Affx-91297399	6	148086809	0.014	0.0326528
Affx-91379781	6	148086957	0.014	0.0326528
Affx-90372294	6	148087032	0.014	0.0326528
Affx-90694931	2	129009833	0.014	0.0855538
Affx-90458725	3	2408549	0.0141	0.0684449
Affx-91404129	6	12854287	0.0141	0.0605527
Affx-90220910	1	189526379	0.0141	0.0404901
Affx-90946536	4	82538747	0.0141	0.0367814
Affx-91220810	3	90686795	0.0141	0.0580405
Affx-90345383	10	106336394	0.0142	0.0560618
Affx-90065797	4	72924057	0.0142	0.0441931
Affx-90416904	10	141117052	0.0142	0.052872
Affx-90429007	3	98938942	0.0143	0.0830556
Affx-90779952	6	152896893	0.0143	0.0294993
Affx-90238349	4	86753343	0.0143	0.0314436
Affx-91387612	4	72588174	0.0143	0.0523005
Affx-90407373	1	164805294	0.0143	0.0458609
Affx-91037992	4	117222214	0.0144	0.0443722
Affx-90283022	8	28738159	0.0144	0.0895743
Affx-91310008	5	195574798	0.0144	0.0420344
Affx-115329345	10	29551836	0.0144	0.0420153
Affx-90493202	10	100100637	0.0144	0.0619024
Affx-91409010	4	10742891	0.0144	0.0420621
Affx-115334181	4	121895911	0.0145	0.056982
Affx-91279802	1	181951694	0.0145	0.050806
Affx-90267262	9	96707010	0.0145	0.0485951
Affx-90708178	1	204107608	0.0145	0.027259
Affx-90183426	10	124794829	0.0145	0.0353446
Affx-90412471	4	177124063	0.0145	0.0685698
Affx-91040610	6	111526964	0.0145	0.0624716
Affx-90901972	6	113206150	0.0146	0.0406555
Affx-90710561	7	8408537	0.0146	0.0745564
Affx-115332229	10	140052300	0.0146	0.042353
Affx-90390316	7	98826082	0.0146	0.0876266
Affx-90308840	4	225613349	0.0147	0.0489052
Affx-90598338	10	43170614	0.0148	0.0499368
Affx-90771658	4	128848400	0.0148	0.100181
Affx-90196694	6	150237425	0.0148	0.0516941
Affx-91048999	1	193117658	0.0148	0.0799228
Affx-90897864	4	96766356	0.0149	0.0400739
Affx-115332591	1	280645061	0.0149	0.0697424
Affx-90611556	4	109222647	0.0149	0.0534142
Affx-91251998	9	137611412	0.0149	0.0865797
Affx-115332675	1	156200377	0.0149	0.0517524
Affx-90276034	5	42184298	0.0151	0.0696739
Affx-90744211	4	77389435	0.0153	0.0541847
Affx-91286632	4	233161988	0.0153	0.098546
Affx-91052863	7	114924782	0.0153	0.0797456
Affx-91202606	6	83357974	0.0153	0.0622015
Affx-91311575	9	131458062	0.0153	0.0325197
Affx-90312894	3	53911862	0.0154	0.0637184
Affx-90179577	10	85490734	0.0154	0.0606689
Affx-90903211	10	72562454	0.0154	0.0880542
Affx-91090916	10	72574301	0.0154	0.0880542
Affx-90962183	8	89373130	0.0154	0.0596505
Affx-115330016	1	73628993	0.0154	0.0488178
Affx-90326592	5	209500442	0.0155	0.0485498
Affx-91071887	6	157128973	0.0155	0.060267
Affx-115330545	1	195052984	0.0155	0.0538303
Affx-115333493	6	78389621	0.0155	0.0644432
Affx-90062058	4	96686704	0.0155	0.058433
Affx-90662508	4	98893779	0.0155	0.058433
Affx-90363035	4	100553562	0.0155	0.058433
Affx-90916657	4	100772666	0.0155	0.058433
Affx-90788550	1	195551304	0.0155	0.045665
Affx-91355123	4	63872680	0.0156	0.0716005
Affx-90456595	4	97198340	0.0157	0.0485359
Affx-90795308	1	164507007	0.0158	0.0709355
Affx-90174173	5	4259772	0.0158	0.0425933
Affx-91382331	1	193736430	0.0159	0.0254171
Affx-115331096	4	77502920	0.0159	0.0524241
Affx-115331471	4	130200460	0.0159	0.0451907
Affx-90529056	6	15163671	0.016	0.0533625
Affx-90471579	6	15214461	0.016	0.0530281
Affx-90447611	6	15214567	0.016	0.0533625
Affx-91003438	6	101523130	0.016	0.0809006
Affx-90385421	5	92513766	0.016	0.0532295
Affx-91299061	6	108523865	0.0161	0.0586686
Affx-115331331	1	190552710	0.0161	0.0804366
Affx-115330276	10	23086577	0.0161	0.0611205
Affx-90658295	8	144443086	0.0162	0.0645357
Affx-90696011	1	104657315	0.0162	0.0550261
Affx-90152261	4	96270930	0.0162	0.0519253
Affx-91182534	1	182301916	0.0162	0.0578368
Affx-90316606	6	143848851	0.0162	0.061189
Affx-90311245	8	77487537	0.0162	0.0767126
Affx-90531205	3	98848404	0.0163	0.0756581
Affx-90883797	3	98925163	0.0163	0.0756581
Affx-91078130	6	79483551	0.0163	0.107704
Affx-115334579	8	109778088	0.0163	0.0955887
Affx-91043593	3	140168078	0.0163	0.0557839
Affx-90061154	6	107668799	0.0164	0.0490528
Affx-115332746	1	252194371	0.0164	0.0498884
Affx-91364935	7	103725059	0.0164	0.0403043
Affx-115331897	10	86283705	0.0164	0.0639869
Affx-90291409	3	214015957	0.0164	0.0391572
Affx-90785740	4	116071954	0.0164	0.0519818
Affx-91116772	2	135799331	0.0165	0.0761359
Affx-90810908	7	168589734	0.0165	0.0626344
Affx-90903966	3	74019258	0.0165	0.0182707
Affx-90541733	3	84724277	0.0165	0.0537564
Affx-90227254	6	160810088	0.0165	0.0498087
Affx-91272225	1	325012	0.0165	0.04176
Affx-90432201	6	111527063	0.0166	0.0818274
Affx-90469969	4	103131692	0.0166	0.0388774
Affx-90709892	4	74989029	0.0167	0.0580258
Affx-90512098	9	39408495	0.0167	0.0511598
Affx-91306390	5	199015703	0.0167	0.117101
Affx-90856586	1	255434115	0.0167	0.0469472
Affx-115335693	6	78314043	0.0167	0.033912
Affx-90154711	1	244093113	0.0167	0.0443777
Affx-115333881	4	71273311	0.0168	0.029852
Affx-90972117	9	53943823	0.0168	0.0879733
Affx-91321916	3	59474003	0.0168	0.0826107
Affx-115329581	10	50915946	0.0168	0.0324289
Affx-90353475	5	4247881	0.0169	0.0494679
Affx-115330190	9	116639568	0.017	0.107649
Affx-91239658	7	130567040	0.017	0.0260028
Affx-91225863	1	162285525	0.017	0.0766118
Affx-90964875	4	16092078	0.017	0.0533914
Affx-115335446	1	285861383	0.0171	0.0456104
Affx-115335369	1	244723195	0.0171	0.0404813
Affx-91079690	6	166893307	0.0172	0.0333435
Affx-115336315	7	141583373	0.0172	0.0208156
Affx-91286473	4	85963417	0.0173	0.0632432
Affx-115331352	10	27691284	0.0173	0.0570374
Affx-90751449	8	145911527	0.0173	0.0414026
Affx-91269580	7	12133330	0.0173	0.0620954
Affx-91222853	4	30943827	0.0173	0.0593486
Affx-90331815	10	79069874	0.0174	0.0319869
Affx-90704221	4	127727459	0.0174	0.0503076
Affx-91223339	4	197071621	0.0174	0.0646687
Affx-90432184	3	86749816	0.0174	0.0889296
Affx-91230705	3	86828079	0.0174	0.0889296
Affx-91261981	4	88211895	0.0174	0.0373901
Affx-90564625	7	14505509	0.0174	0.0430517
Affx-90595355	3	157400605	0.0175	0.081621
Affx-90444262	10	81929828	0.0175	0.0367756
Affx-91277746	4	96934522	0.0175	0.0485996
Affx-90523957	2	230412737	0.0175	0.0220982
Affx-91046199	3	86764519	0.0176	0.0858347
Affx-90392772	8	33583440	0.0176	0.0619577
Affx-90622605	3	175742860	0.0176	0.0670809
Affx-90112240	6	107499158	0.0176	0.0443698
Affx-115331683	9	73035176	0.0176	0.0541784
Affx-90438135	1	234250350	0.0177	0.06997
Affx-91022213	3	175838692	0.0177	0.0514922
Affx-90833833	4	123474940	0.0177	0.092531
Affx-90874141	4	243521349	0.0178	0.0553723
Affx-90747248	7	170355163	0.0178	0.0741968
Affx-90475738	4	127811653	0.0178	0.0499736
Affx-115330906	9	47839840	0.0179	0.095306
Affx-90925984	4	85920475	0.0179	0.0288236
Affx-115331840	4	10205510	0.0179	0.143845
Affx-90273790	9	131458554	0.0179	0.058789
Affx-115331611	7	118081832	0.018	0.0605546
Affx-91294971	6	83510286	0.018	0.0677313
Affx-90644741	4	139105573	0.018	0.0680159
Affx-90606559	3	21494386	0.018	0.0852335
Affx-90511726	10	82206917	0.018	0.0419961
Affx-91156874	3	99633258	0.0181	0.0626441
Affx-90417949	3	100590499	0.0181	0.0626441
Affx-91229606	3	101326845	0.0181	0.0626441
Affx-91310107	3	101335004	0.0181	0.0626441
Affx-91151758	3	101335039	0.0181	0.0626441
Affx-90824780	3	101336842	0.0181	0.0626441
Affx-90812747	3	101336918	0.0181	0.0626441
Affx-91314643	1	286632264	0.0181	0.0512007
Affx-90311309	10	102865507	0.0181	0.0220492
Affx-91176621	10	102957066	0.0181	0.0220851
Affx-91328531	10	102963764	0.0181	0.0220851
Affx-90973042	1	255433631	0.0181	0.0472826
Affx-90414328	8	115065310	0.0181	0.036287
Affx-90385251	8	115068227	0.0181	0.036287
Affx-115333916	3	34015008	0.0181	0.0420475
Affx-90670696	4	109712438	0.0181	0.0447462
Affx-90442302	3	186775321	0.0182	0.0467238
Affx-91207613	4	80727450	0.0182	0.0356677
Affx-90076797	10	82745414	0.0182	0.061513
Affx-91238755	8	94586903	0.0182	0.0823196
Affx-115335096	8	95709225	0.0183	0.0699308
Affx-91183461	3	90318578	0.0183	0.0563267
Affx-90955863	3	89806447	0.0183	0.0696286
Affx-90751117	3	89864731	0.0183	0.0696286
Affx-90671576	3	89866328	0.0183	0.0696286
Affx-91112964	5	46890010	0.0183	0.0637032
Affx-115329969	1	173733941	0.0183	0.0791511
Affx-91072339	10	4515678	0.0184	0.0633442
Affx-91076173	3	63820490	0.0184	0.084042
Affx-91355138	4	182976235	0.0184	0.0165722
Affx-90146488	5	206054713	0.0185	0.042677
Affx-115330327	2	196061939	0.0185	0.0594401
Affx-115329049	5	111302495	0.0185	0.0695109
Affx-91178116	8	18251005	0.0186	0.0387171
Affx-91264277	6	78339071	0.0186	0.0994115
Affx-115336141	9	15936934	0.0186	0.0150006
Affx-90916947	2	28584177	0.0187	0.08432
Affx-90972328	8	140602955	0.0188	0.0713507
Affx-90107223	2	231187713	0.0188	0.0674712
Affx-90502858	4	72705541	0.0189	0.0435927
Affx-90167473	4	72796136	0.0189	0.0435927
Affx-90883815	4	168526043	0.0189	0.0478335
Affx-91126241	5	199442506	0.0189	0.079646
Affx-90407744	10	134280802	0.0189	0.0671134
Affx-90941944	8	111492225	0.0189	0.0661593
Affx-90446940	4	160641241	0.019	0.0551359
Affx-90597726	3	89417880	0.019	0.0743408
Affx-91346127	8	26088064	0.019	0.0615744
Affx-90519805	4	121109460	0.0191	0.0626816
Affx-91064476	1	139131277	0.0191	0.0701769
Affx-90085054	1	97217727	0.0192	0.0334718
Affx-91292819	7	168588354	0.0192	0.0515946
Affx-90596547	1	240782735	0.0192	0.0729312
Affx-90747442	9	8971602	0.0192	0.0575713
Affx-90407678	3	35318606	0.0193	0.0843547
Affx-90426336	1	217588616	0.0193	0.0524308
Affx-91193319	3	185713751	0.0193	0.069275
Affx-90427211	6	144051575	0.0194	0.0556378
Affx-91140322	7	120108893	0.0194	0.059853
Affx-91306159	9	130772187	0.0194	0.0321552
Affx-90199304	4	232321244	0.0194	0.0345469
Affx-90986240	3	185988640	0.0195	0.083551
Affx-90744042	3	216925017	0.0195	0.0480442
Affx-90104066	6	135034357	0.0195	0.0580187
Affx-91026639	7	158553943	0.0195	0.0420078
Affx-90465792	4	216811875	0.0196	0.0442071
Affx-90968957	4	146056123	0.0196	0.0544452
Affx-115330640	4	195075465	0.0196	0.0447464
Affx-90511115	1	20345407	0.0196	0.0394477
Affx-90847025	10	2141015	0.0196	0.0406249
Affx-91034318	6	83108501	0.0196	0.0557763
Affx-90309963	1	224304547	0.0197	0.021563
Affx-91153753	10	78175351	0.0197	0.0690839
Affx-91091794	6	110055909	0.0197	0.0603514
Affx-90519510	6	101721632	0.0198	0.046304
Affx-90843520	6	100929813	0.0198	0.087623
Affx-115332132	2	17015152	0.0198	0.056897
Affx-91015041	4	232811243	0.0198	0.0983836
Affx-90724470	9	122597678	0.0198	0.0205873
Affx-115333308	8	49383657	0.0199	0.0539067
Affx-90891522	7	117218256	0.02	0.0420334
Affx-90903519	3	95706474	0.02	0.0543599
Affx-90744722	10	42695648	0.02	0.03121
Affx-115332537	4	172271862	0.02	0.0451468
Affx-115335538	1	217280203	0.0201	0.0633703
Affx-115332422	8	149067899	0.0201	0.0994072
Affx-115331448	1	72252393	0.0202	0.0358685
Affx-90120994	8	142078675	0.0202	0.0848509
Affx-90404860	10	79071364	0.0202	0.0405634
Affx-115329837	3	179927016	0.0202	0.0975256
Affx-91208110	10	58141733	0.0202	0.0295047
Affx-90085557	5	181756157	0.0203	0.0542101
Affx-91087698	1	4739138	0.0203	0.0527555
Affx-91283857	10	149371296	0.0204	0.0649479
Affx-90343788	10	83438340	0.0204	0.0354533
Affx-91147542	1	193226578	0.0204	0.0714455
Affx-90349005	7	166415656	0.0204	0.0592549
Affx-90764152	10	100118943	0.0204	0.0378708
Affx-90504516	6	158782903	0.0204	0.0777559
Affx-90466495	9	113178879	0.0205	0.0284791
Affx-91382769	3	166663508	0.0205	0.100839
Affx-90069769	5	39131403	0.0205	0.0528558
Affx-90452269	1	219494253	0.0205	0.0681201
Affx-90651166	1	139882379	0.0207	0.0681331
Affx-90532745	7	99622721	0.0207	0.0655953
Affx-90403230	1	114166072	0.0207	0.0827245
Affx-91148179	7	3676343	0.0208	0.0329556
Affx-115331028	9	76459957	0.0208	0.0611996
Affx-90595699	10	70081781	0.0208	0.0765027
Affx-90406452	4	85917745	0.0209	0.0241857
Affx-90642283	4	85918130	0.0209	0.0241857
Affx-91228547	6	100798034	0.021	0.0801555
Affx-90242009	9	10715137	0.021	0.0641435
Affx-90653831	9	138325596	0.021	0.0462564
Affx-90387618	6	15002608	0.021	0.0641513
Affx-91113414	1	166154015	0.021	0.0459591
Affx-115334608	3	47729386	0.0211	0.0967475
Affx-90146585	6	125880123	0.0212	0.0487189
Affx-115335193	6	4152307	0.0212	0.0639952
Affx-90431608	9	115156738	0.0213	0.0834264
Affx-91360963	7	28705418	0.0213	0.0827794
Affx-115329610	5	206968631	0.0213	0.0323046
Affx-90313500	6	132683726	0.0213	0.0400046
Affx-90134392	5	204531141	0.0214	0.0796128
Affx-115335351	1	115990920	0.0214	0.0700767
Affx-91204626	1	224882909	0.0215	0.0618387
Affx-115329075	3	101959410	0.0215	0.0739352
Affx-90931795	2	82576669	0.0215	0.0721539
Affx-90268923	9	48752557	0.0215	0.0770023
Affx-90852550	4	203813436	0.0218	0.0436703
Affx-90796801	9	32329768	0.0218	0.070314
Affx-91161462	3	208706071	0.0219	0.0332042
Affx-91223360	10	81929831	0.0219	0.034311
Affx-91089289	3	54072233	0.0219	0.0546667
Affx-90935745	1	189231337	0.0219	0.0522903
Affx-90987634	4	107749178	0.0219	0.0427033
Affx-90878038	7	6456498	0.0219	0.04227
Affx-90382085	1	116544183	0.022	0.0537886
Affx-115334905	10	8402645	0.022	0.0515028
Affx-115330170	10	62304425	0.022	0.0539203
Affx-90762598	5	170503759	0.0221	0.0629069
Affx-90818341	1	121259268	0.0221	0.0614812
Affx-90460938	10	65782953	0.0221	0.042677
Affx-90923094	4	243002905	0.0221	0.03336
Affx-90913191	4	108765837	0.0221	0.0478938
Affx-91375300	1	261944594	0.0221	0.0262143
Affx-90247763	4	82816086	0.0222	0.0460785
Affx-90072958	10	27691987	0.0222	0.0720028
Affx-91011573	4	7422486	0.0222	0.0622298
Affx-115332266	4	74353965	0.0223	0.0397758
Affx-90999563	8	110445936	0.0223	0.0517435
Affx-91150681	10	31688207	0.0224	0.0612757
Affx-90469118	1	13979104	0.0225	0.0387472
Affx-91347569	9	133023710	0.0225	0.0471946
Affx-90651324	8	36707682	0.0225	0.0616052
Affx-90297189	7	162402752	0.0225	0.0372874
Affx-115330037	4	11150632	0.0226	0.0642061
Affx-115333223	2	22876825	0.0226	0.11301
Affx-115333072	10	75813919	0.0226	0.0644632
Affx-90486342	3	45044121	0.0226	0.0767482
Affx-90449586	9	129212114	0.0226	0.064309
Affx-90257151	8	5555894	0.0228	0.0530199
Affx-90239550	6	42135	0.0228	0.0863838
Affx-90973272	1	285318522	0.0229	0.0574609
Affx-91148813	8	48283442	0.0229	0.0621706
Affx-90526350	4	232817166	0.0229	0.0273243
Affx-91057122	5	92305853	0.0229	0.0364137
Affx-90841340	6	128481509	0.0229	0.0746206
Affx-90305362	3	230414626	0.023	0.041092
Affx-115334891	5	113019465	0.0231	0.0597656
Affx-115331016	3	185113995	0.0231	0.0959938
Affx-91125045	1	164128427	0.0231	0.0267436
Affx-90404194	1	164225294	0.0231	0.0267199
Affx-91171611	1	156071742	0.0231	0.0949581
Affx-90166731	5	76039053	0.0232	0.0471941
Affx-91263465	1	279717077	0.0232	0.0524242
Affx-91062993	5	212493435	0.0232	0.0547311
Affx-90407293	4	207724150	0.0232	0.0493332
Affx-91194735	2	125303281	0.0234	0.0649953
Affx-90794425	3	68433447	0.0234	0.0690712
Affx-90955688	3	101851904	0.0234	0.0795548
Affx-90947337	1	138978088	0.0235	0.068232
Affx-90212595	2	20690005	0.0235	0.0785002
Affx-90370166	4	77447172	0.0235	0.054046
Affx-91162065	8	142158205	0.0235	0.082562
Affx-90834240	10	31687915	0.0235	0.061484
Affx-91109818	6	125641175	0.0236	0.0201766
Affx-90341108	3	205500449	0.0236	0.049071
Affx-90826293	1	149181026	0.0237	0.0388619
Affx-91156774	4	137278072	0.0237	0.0433408
Affx-115335062	1	97291644	0.0237	0.0186858
Affx-115331384	9	132430396	0.0237	0.0863148
Affx-90458003	1	157175732	0.0238	0.0358183
Affx-91182345	1	138963983	0.0238	0.0499763
Affx-115329103	8	31825222	0.0238	0.0631035
Affx-90377760	10	65480105	0.0239	0.0613267
Affx-91402351	3	86674262	0.0239	0.0899829
Affx-91259196	1	38691055	0.0239	0.0817649
Affx-91146422	1	194599524	0.024	0.0475899
Affx-91054999	4	74266359	0.024	0.0305382
Affx-91102694	2	156406509	0.0241	0.0680819
Affx-90343814	3	28647403	0.0241	0.0292632
Affx-91235344	3	31158025	0.0242	0.0504963
Affx-90571081	4	189173247	0.0242	0.044278
Affx-90837264	1	214082665	0.0242	0.0379142
Affx-91099586	9	55438079	0.0242	0.0738431
Affx-90982830	4	228830633	0.0243	0.061901
Affx-90504213	1	270714047	0.0243	0.045553
Affx-115330839	10	82202414	0.0243	0.0596312
Affx-90439497	7	96964377	0.0244	0.0810412
Affx-90829760	1	230726008	0.0244	0.0345898
Affx-115336305	1	84465231	0.0244	0.0548719
Affx-90626739	4	30945241	0.0244	0.028028
Affx-91158594	8	37641502	0.0244	0.0518674
Affx-91291661	5	169372733	0.0244	0.0463093
Affx-91375805	4	159048005	0.0245	0.0430631
Affx-115334498	3	200435019	0.0245	0.0979339
Affx-90952540	4	91360704	0.0246	0.0312833
Affx-115331880	2	215445459	0.0246	0.0662109
Affx-90725082	5	92454011	0.0246	0.0472745
Affx-90832446	9	122371216	0.0247	0.0595501
Affx-115332616	6	35924647	0.0247	0.0470309
Affx-90060594	6	168021464	0.0248	0.0777489
Affx-90938730	3	150882963	0.0249	0.0821989
Affx-90062885	3	18972716	0.0249	0.0467683
Affx-91077581	4	110824286	0.0249	0.0410065
Affx-91117401	8	45540243	0.0249	0.0623709
Affx-115335737	4	64731727	0.025	0.0304442
Affx-90519939	1	270989499	0.025	0.0819613
Affx-115332552	10	94527409	0.025	0.0353189
Affx-90710686	2	18431867	0.025	0.0478103
Affx-90504383	10	79775466	0.025	0.0767622
Affx-115332510	10	65658418	0.0251	0.0667435
Affx-90614980	6	149522568	0.0251	0.0451687
Affx-115331544	7	28704971	0.0252	0.087648
Affx-90876109	10	65245423	0.0252	0.0550177
Affx-90363009	10	65786123	0.0252	0.0550177
Affx-90324528	7	170043975	0.0253	0.0875286
Affx-90084789	4	111011696	0.0253	0.0272323
Affx-90244718	4	111244718	0.0253	0.0272323
Affx-90087010	4	111806603	0.0253	0.0272323
Affx-90510025	10	115179321	0.0253	0.0221275
Affx-91215821	3	208711513	0.0253	0.031761
Affx-90637696	10	83953473	0.0253	0.0221294
Affx-90335587	10	60520754	0.0253	0.103714
Affx-91129127	3	211451085	0.0255	0.0196486
Affx-91331911	7	130154727	0.0255	0.0396559
Affx-90322476	9	77261862	0.0255	0.0559855
Affx-91158265	9	77261915	0.0255	0.0559855
Affx-90781473	9	77364421	0.0255	0.0559855
Affx-90758131	9	78266860	0.0255	0.0558167
Affx-90458206	10	19899770	0.0255	0.0701523
Affx-91173397	8	122134218	0.0256	0.0741895
Affx-91204211	4	101078235	0.0256	0.047238
Affx-115333818	9	117761392	0.0256	0.127495
Affx-91289473	10	81662402	0.0256	0.0399397
Affx-115329468	5	89504958	0.0257	0.0546364
Affx-90898723	3	31699537	0.0257	0.0490878
Affx-90718463	10	58384686	0.0257	0.0690031
Affx-90706902	6	6918531	0.0258	0.0328302
Affx-91234946	3	216264267	0.0258	0.0334089
Affx-90999131	10	42741518	0.0258	0.0729852
Affx-90538437	4	93030287	0.0258	0.0565965
Affx-115332109	10	71029304	0.0258	0.0548048
Affx-90903505	8	101444591	0.0258	0.0553693
Affx-90737328	8	101445335	0.0258	0.0553693
Affx-90781930	5	29439471	0.0258	0.0787784
Affx-90945278	4	85623910	0.0259	0.0390652
Affx-90526752	10	76771148	0.0259	0.0364351
Affx-115335960	3	91168565	0.0259	0.0458713
Affx-91185667	7	4832668	0.026	0.0573531
Affx-90499006	1	280332166	0.026	0.0616161
Affx-115333352	6	7047524	0.026	0.0487874
Affx-115332531	7	5794444	0.0261	0.075738
Affx-90856769	4	119441376	0.0261	0.0880032
Affx-115330084	6	101173243	0.0261	0.0688846
Affx-90787135	7	167110609	0.0262	0.0381098
Affx-90257259	5	169372811	0.0262	0.0492263
Affx-90374188	9	36005981	0.0262	0.0513382
Affx-91125897	3	126797882	0.0262	0.0598633
Affx-90372237	1	143227897	0.0262	0.0575981
Affx-91325797	3	203615003	0.0263	0.0583305
Affx-90987597	1	282342317	0.0264	0.104253
Affx-115334529	2	138112908	0.0264	0.0575498
Affx-90154511	9	43722189	0.0264	0.049969
Affx-91025908	3	126572319	0.0265	0.0803847
Affx-90525307	6	158242235	0.0266	0.0719289
Affx-90548958	1	247518223	0.0266	0.0502933
Affx-90336948	10	149432201	0.0266	0.0515884
Affx-115329716	9	8230242	0.0266	0.0641425
Affx-90721456	6	100484148	0.0266	0.0316902
Affx-90298349	9	131642795	0.0266	0.0281996
Affx-91351664	3	200198653	0.0266	0.0370228
Affx-90906506	1	214844088	0.0266	0.0403667
Affx-91234647	5	154450703	0.0267	0.0624659
Affx-90655900	1	99684991	0.0267	0.0320852
Affx-91248859	10	44394254	0.0267	0.090172
Affx-90718758	1	265185954	0.0267	0.121125
Affx-90652012	9	86533174	0.0267	0.0484637
Affx-90848363	3	209230385	0.0267	0.0510595
Affx-90503742	1	222370910	0.0268	0.0426107
Affx-90340298	9	116545321	0.0268	0.0547859
Affx-91032814	4	177975773	0.0268	0.0446859
Affx-115335519	4	177978741	0.0268	0.0446859
Affx-90310423	3	94341075	0.0268	0.0413168
Affx-115336310	10	13683397	0.0269	0.0797367
Affx-90520994	5	39267829	0.027	0.0523003
Affx-90999149	1	199130682	0.0271	0.0470261
Affx-91033793	10	95645290	0.0271	0.0835089
Affx-91173760	10	95646489	0.0271	0.0636987
Affx-90577516	1	59833863	0.0271	0.0581143
Affx-91336318	7	103422989	0.0271	0.10149
Affx-90885091	1	52861261	0.0271	0.0515004
Affx-91259830	1	245828361	0.0272	0.0588183
Affx-91358630	1	191455755	0.0272	0.0647343
Affx-90465579	9	77261840	0.0272	0.0562288
Affx-91048037	9	78185413	0.0272	0.0562288
Affx-90108012	5	177086212	0.0273	0.0387116
Affx-90228394	5	190079100	0.0273	0.075988
Affx-90307856	10	27866924	0.0273	0.0721355
Affx-91011149	6	101719744	0.0274	0.0821396
Affx-91314596	1	148102332	0.0274	0.0119778
Affx-115333715	2	212389400	0.0275	0.054985
Affx-90382491	5	15658849	0.0275	0.0364617
Affx-91143682	7	145917575	0.0275	0.0530183
Affx-91404445	5	202348777	0.0275	0.0657658
Affx-91269949	1	64991038	0.0275	0.0527352
Affx-90382273	7	11688779	0.0275	0.0681579
Affx-90549479	3	95800951	0.0276	0.0462185
Affx-90454241	6	140540905	0.0276	0.0378397
Affx-90658962	4	136455879	0.0276	0.0536007
Affx-91315651	4	96767014	0.0276	0.0378632
Affx-90749633	4	98008836	0.0276	0.0378632
Affx-91241156	9	78183526	0.0276	0.0560052
Affx-91353818	8	136017361	0.0277	0.0451946
Affx-90700278	4	231193590	0.0277	0.0684959
Affx-90088851	4	72579666	0.0277	0.0262524
Affx-91139392	2	225149116	0.0277	0.0537439
Affx-115329391	1	27350668	0.0278	0.0460909
Affx-91392588	4	117711831	0.0278	0.0467413
Affx-91351853	7	29145824	0.0279	0.068006
Affx-91259493	4	195526285	0.0279	0.053421
Affx-90421729	1	63376295	0.028	0.0479057
Affx-115331326	8	36482045	0.028	0.074026
Affx-90419107	4	113663576	0.028	0.0425191
Affx-90474206	6	9564435	0.028	0.071073
Affx-90225128	6	158071126	0.0281	0.0467694
Affx-91276372	4	218514182	0.0281	0.0477771
Affx-90542646	5	77678934	0.0282	0.032566
Affx-91270622	6	167536375	0.0282	0.0110387
Affx-90489505	5	201752606	0.0282	0.0367454
Affx-91409814	9	73035221	0.0282	0.0775571
Affx-90291079	1	24679035	0.0283	0.0415499
Affx-91168245	8	94566174	0.0283	0.0518911
Affx-91247159	9	75312006	0.0283	0.0779471
Affx-90611591	8	25362714	0.0283	0.0525758
Affx-115331347	1	139134072	0.0284	0.0590873
Affx-91127323	5	169716913	0.0284	0.0457536
Affx-90798827	10	49301785	0.0284	0.0370983
Affx-90676809	4	180143749	0.0284	0.0548995
Affx-90352212	1	17601122	0.0284	0.0505642
Affx-90554710	8	101489430	0.0284	0.0486745
Affx-90284133	4	22844918	0.0284	0.0660273
Affx-90628831	5	181792491	0.0285	0.0535507
Affx-91223038	10	122975467	0.0285	0.0223129
Affx-90672052	3	183481989	0.0285	0.0661826
Affx-115335627	1	139997187	0.0285	0.0605024
Affx-91112137	4	180143860	0.0285	0.0534128
Affx-90805021	4	180143996	0.0285	0.0534128
Affx-90507728	4	180144048	0.0285	0.0533692
Affx-91258216	1	69573285	0.0286	0.109274
Affx-90461624	9	149622833	0.0286	0.0502644
Affx-115332948	4	22681816	0.0286	0.0233619
Affx-90849625	9	133386012	0.0286	0.0227289
Affx-90725189	5	35780314	0.0286	0.0270835
Affx-91194942	5	35785660	0.0286	0.0270835
Affx-91338055	5	35830827	0.0286	0.0270835
Affx-90795297	1	148011944	0.0286	0.0491465
Affx-90340115	1	97187836	0.0286	0.0228491
Affx-115331394	2	213582352	0.0286	0.0505761
Affx-91039044	9	1167515	0.0286	0.0509608
Affx-115330202	1	122340823	0.0287	0.051384
Affx-90322071	3	208098809	0.0287	0.0923965
Affx-115332583	1	56320605	0.0287	0.0531224
Affx-90122820	8	48681081	0.0287	0.0460565
Affx-90212142	8	154332960	0.0287	0.0457525
Affx-90240939	3	102005294	0.0287	0.0591545
Affx-90993800	9	138742764	0.0288	0.077852
Affx-90585841	7	97840618	0.0288	0.0915912
Affx-90799577	9	121342925	0.0288	0.0568339
Affx-115329923	7	98688198	0.0288	0.0782164
Affx-91325634	4	12027041	0.0288	0.070954
Affx-115333786	4	79532980	0.0288	0.0395906
Affx-90929039	4	91128382	0.0288	0.0374357
Affx-91209795	1	93613551	0.0288	0.0510909
Affx-91167651	8	155981659	0.0288	0.0391003
Affx-90359025	6	62148249	0.0289	0.0335905
Affx-90080942	2	15813081	0.0289	0.0554185
Affx-91029538	6	164895154	0.0289	0.0521425
Affx-91023956	1	269290055	0.029	0.0330415
Affx-90382906	1	269293002	0.029	0.0330415
Affx-90683443	6	118965415	0.029	0.0617658
Affx-90990367	8	3283741	0.0291	0.0466479
Affx-91207892	9	8967323	0.0292	0.059896
Affx-90184106	10	5118414	0.0292	0.0733369
Affx-115329134	1	80743663	0.0292	0.0523388
Affx-115334452	3	2775643	0.0292	0.0513221
Affx-115335013	4	92973261	0.0293	0.0162925
Affx-115333902	10	58381782	0.0293	0.030346
Affx-91261102	5	35840900	0.0293	0.0280613
Affx-90977879	2	231394325	0.0293	0.0692058
Affx-90960388	3	89867823	0.0294	0.0508074
Affx-91228961	9	35915452	0.0294	0.0487002
Affx-90349567	9	36008745	0.0294	0.0487002
Affx-90303514	9	78452753	0.0294	0.0491124
Affx-115333588	6	12780063	0.0294	0.0467039
Affx-90268050	3	200347842	0.0294	0.0459724
Affx-91085973	4	85610644	0.0294	0.0377422
Affx-90442523	4	85647745	0.0294	0.0377422
Affx-90080071	6	74246446	0.0295	0.0377396
Affx-90386347	9	88701530	0.0295	0.0375687
Affx-90860736	8	120021970	0.0295	0.0376891
Affx-90775596	7	147297978	0.0295	0.0292835
Affx-91394484	7	160101463	0.0296	0.0525361
Affx-90200557	9	35916572	0.0296	0.0463157
Affx-90420977	4	184672563	0.0296	0.085773
Affx-90720524	8	28831467	0.0296	0.0514163
Affx-90213020	5	64414984	0.0298	0.0225919
Affx-91221520	8	152712440	0.0298	0.0395425
Affx-90573944	10	65475616	0.0298	0.0731748
Affx-91308119	3	13041547	0.0298	0.0376271
Affx-91228446	3	225239810	0.0299	0.0688261
Affx-91342356	3	98925328	0.0299	0.0573165
Affx-90100508	8	139867845	0.0299	0.0470827
Affx-90872802	1	281690903	0.0299	0.0387006
Affx-90111238	4	86380863	0.0299	0.0277308
Affx-91215454	4	86416432	0.0299	0.0277308
Affx-90266578	4	86469202	0.0299	0.0277308
Affx-90530521	3	115905005	0.0299	0.0563577
Affx-91153702	7	152490657	0.0299	0.0326462
Affx-90846257	1	257741539	0.0299	0.0623502
Affx-91334821	4	156693080	0.03	0.0285943
Affx-90603668	7	115837439	0.03	0.0707962
Affx-91323896	8	4978076	0.03	0.0585194
Affx-90906460	9	93246871	0.03	0.0652648
Affx-91406785	10	140630180	0.0301	0.0238517
Affx-91295053	10	25664088	0.0301	0.0385898
Affx-90067550	3	12172514	0.0301	0.0239932
Affx-91225599	3	150269669	0.0301	0.051465
Affx-90939005	2	228193809	0.0301	0.0650083
Affx-90278044	4	58926719	0.0301	0.0407131
Affx-115332239	10	8927858	0.0301	0.0600636
Affx-90638923	4	93111439	0.0302	0.0231806
Affx-90968795	6	157130460	0.0302	0.0416434
Affx-90309931	8	33452209	0.0302	0.0533143
Affx-90908211	9	86778976	0.0302	0.0534349
Affx-90759370	1	147647749	0.0302	0.0329305
Affx-91010441	7	122992282	0.0302	0.0515648
Affx-91346005	8	101489792	0.0303	0.0424788
Affx-90255476	4	93056403	0.0303	0.0236026
Affx-90847558	4	93323109	0.0303	0.0236026
Affx-90547100	4	93560640	0.0303	0.0236026
Affx-91160742	5	212493382	0.0304	0.0531008
Affx-115332329	5	186837695	0.0304	0.0250349
Affx-90677031	2	9066571	0.0305	0.0373204
Affx-91339756	4	64310243	0.0305	0.0277528
Affx-90233623	8	99753044	0.0305	0.0945434
Affx-91128446	8	111623027	0.0306	0.0343028
Affx-90334388	5	127055127	0.0306	0.0466017
Affx-90546587	5	127218803	0.0306	0.0466017
Affx-90308172	5	126891786	0.0306	0.037971
Affx-90242476	9	12195390	0.0306	0.0598185
Affx-90162397	4	40339995	0.0306	0.024323
Affx-115332896	6	154317727	0.0307	0.0349528
Affx-115333472	6	40060702	0.0307	0.0585653
Affx-90993043	8	131542739	0.0307	0.0549131
Affx-90857035	1	296854434	0.0307	0.0559788
Affx-90888201	10	1932144	0.0307	0.0412242
Affx-90601543	5	214888624	0.0308	0.0286455
Affx-115336337	6	56775282	0.0308	0.0625254
Affx-115331966	2	129031610	0.0308	0.0640684
Affx-90667607	8	13303511	0.0308	0.0627608
Affx-90634155	3	39138665	0.0308	0.0465854
Affx-90376397	8	142277399	0.0308	0.0797014
Affx-115331812	10	73250825	0.0309	0.0479293
Affx-90965011	2	206410556	0.0309	0.0599826
Affx-91151450	7	142899852	0.0309	0.0549493
Affx-91400883	3	212752146	0.0309	0.0579806
Affx-115328991	9	53785291	0.0309	0.0654235
Affx-115330892	8	50653017	0.0309	0.05282
Affx-90356457	1	277615978	0.0309	0.0532667
Affx-91028824	1	139854296	0.031	0.0587068
Affx-90693670	8	47841403	0.031	0.0519065
Affx-91035301	1	238046920	0.031	0.0260033
Affx-90143552	3	39030004	0.0311	0.0452613
Affx-90660673	6	164470369	0.0311	0.0541559
Affx-90502903	2	230734092	0.0311	0.0582958
Affx-90175629	8	82627447	0.0311	0.0640146
Affx-90368244	8	126440586	0.0312	0.0602534
Affx-115331158	10	149573797	0.0313	0.0488994
Affx-115331143	4	96235571	0.0313	0.0262725
Affx-115329314	4	88212350	0.0314	0.0284385
Affx-90858056	2	20928310	0.0314	0.0536718
Affx-90694739	2	20928481	0.0314	0.0536718
Affx-90356906	10	1205043	0.0315	0.0568775
Affx-115332108	8	21860841	0.0315	0.0517293
Affx-91396990	7	146118256	0.0315	0.0465082
Affx-90461186	10	89901025	0.0316	0.0312597
Affx-90482169	8	141174169	0.0316	0.0583116
Affx-91134096	5	178108837	0.0316	0.0253047
Affx-91063691	10	83977828	0.0316	0.0467394
Affx-91255859	9	77106902	0.0316	0.0567072
Affx-90282689	4	128191223	0.0317	0.0439474
Affx-91016861	3	185336684	0.0317	0.0985839
Affx-91177627	5	126891289	0.0317	0.0385458
Affx-90689348	4	119247012	0.0318	0.0350731
Affx-90564412	1	202633804	0.0318	0.0713362
Affx-90656671	9	73249334	0.0318	0.0777144
Affx-91175566	5	75772210	0.0318	0.0227649
Affx-90523900	4	114049625	0.0319	0.0414005
Affx-90493721	1	69271066	0.0319	0.042557
Affx-115333962	6	155768032	0.0319	0.0492635
Affx-115335066	10	115164050	0.0319	0.025732
Affx-91344961	4	185748667	0.0319	0.0673306
Affx-90108201	1	151941526	0.032	0.0401248
Affx-90577813	4	179284616	0.0321	0.0460763
Affx-91221538	3	2098408	0.0321	0.0311163
Affx-91182960	10	94418663	0.0321	0.0301171
Affx-90940248	2	225020440	0.0321	0.0543067
Affx-91154489	5	2312506	0.0321	0.0764123
Affx-91134816	4	128186941	0.0321	0.0430548
Affx-91308972	5	98799014	0.0322	0.0444218
Affx-91010383	3	86388952	0.0322	0.0626878
Affx-90250057	1	217348123	0.0322	0.0579026
Affx-90214975	1	280536201	0.0322	0.047883
Affx-91327407	8	143279496	0.0323	0.113373
Affx-91266853	5	64423228	0.0324	0.0526184
Affx-90289676	5	64424383	0.0324	0.0526184
Affx-115336128	9	148470734	0.0324	0.0554332
Affx-115331978	3	86793424	0.0324	0.0856515
Affx-90652287	6	98284728	0.0324	0.0458031
Affx-90929178	9	79855477	0.0325	0.0513636
Affx-115329126	10	85132356	0.0325	0.0551172
Affx-91099144	1	244831238	0.0325	0.0554512
Affx-90964430	5	113029744	0.0326	0.0152537
Affx-91199821	5	39396339	0.0326	0.0518214
Affx-91288324	5	39540542	0.0326	0.0518214
Affx-90662042	5	39647814	0.0326	0.0518214
Affx-115335943	9	85888024	0.0326	0.0263241
Affx-90324568	4	64198526	0.0326	0.0360622
Affx-91327016	1	97154346	0.0327	0.0260492
Affx-90515406	1	244494881	0.0327	0.0606568
Affx-90568834	1	166240443	0.0327	0.0272651
Affx-91257673	8	171580021	0.0327	0.034553
Affx-115336212	6	145029113	0.0328	0.0309854
Affx-90336473	3	39992354	0.0328	0.0218015
Affx-90624778	8	51749197	0.0328	0.0704119
Affx-90754836	8	51749246	0.0328	0.0704119
Affx-91014726	6	107494034	0.0328	0.0367324
Affx-91304428	9	147385870	0.0328	0.0408166
Affx-90317140	8	45924702	0.0328	0.0486011
Affx-91284790	8	61432030	0.0328	0.0478254
Affx-90179332	6	131613610	0.0328	0.0780761
Affx-91304545	1	138721076	0.0328	0.0382276
Affx-90213707	8	113947373	0.0328	0.0606113
Affx-90463609	10	87113719	0.0328	0.053472
Affx-91351151	9	116766604	0.0329	0.115055
Affx-90626270	1	97032587	0.0329	0.0261512
Affx-91064302	10	106335768	0.0329	0.041191
Affx-91170829	10	106336192	0.0329	0.0446566
Affx-90270933	7	147192610	0.0329	0.0240251
Affx-90135512	4	174469971	0.0329	0.0579424
Affx-90259257	7	97129548	0.0329	0.081437
Affx-90248645	5	3042188	0.0329	0.0720234
Affx-91134418	1	217644139	0.0329	0.0638071
Affx-90453443	6	112736921	0.0329	0.0346022
Affx-91342116	8	170966018	0.033	0.0482395
Affx-90377039	8	151393268	0.033	0.063081
Affx-115334606	2	230736272	0.033	0.0704622
Affx-91039881	5	197942024	0.033	0.0649747
Affx-90479367	2	201841800	0.033	0.0709115
Affx-90444843	1	221991456	0.033	0.0564097
Affx-90734943	4	58209183	0.033	0.102499
Affx-90670026	3	146909037	0.0331	0.0877981
Affx-90818454	1	165970708	0.0331	0.0468327
Affx-90294307	3	188233906	0.0331	0.0825778
Affx-90716323	3	206464667	0.0331	0.0824472
Affx-90644255	1	194858850	0.0332	0.029467
Affx-91053533	10	51741197	0.0332	0.0277814
Affx-115331686	10	19418831	0.0332	0.0622365
Affx-115333866	9	75065431	0.0332	0.0649827
Affx-90348563	9	92803136	0.0333	0.0391294
Affx-90364978	5	29311656	0.0333	0.0253594
Affx-90293736	10	85092796	0.0334	0.048736
Affx-90264094	9	79214540	0.0334	0.0510092
Affx-90519604	7	156647570	0.0334	0.0351289
Affx-90187251	6	12776867	0.0334	0.0461694
Affx-90929112	10	42804181	0.0335	0.0392002
Affx-90791319	1	268437058	0.0336	0.0408399
Affx-90926047	10	34156076	0.0336	0.0153228
Affx-90418966	10	75524588	0.0336	0.0705151
Affx-91070953	2	200449810	0.0336	0.0817706
Affx-91027282	6	23058898	0.0336	0.0422333
Affx-90632800	2	201712692	0.0336	0.0677146
Affx-115331867	4	38067015	0.0337	0.0582748
Affx-90352294	6	115139729	0.0337	0.0315248
Affx-90783111	3	183487473	0.0337	0.0652915
Affx-91409803	3	183511259	0.0337	0.0658951
Affx-91318967	4	93400320	0.0339	0.0275341
Affx-91199579	10	15062381	0.0339	0.0413325
Affx-90956173	4	72926098	0.034	0.0203428
Affx-115330290	1	41231748	0.034	0.037837
Affx-90368781	8	47284049	0.034	0.0507887
Affx-90182899	1	148102218	0.034	0.0169884
Affx-90375157	9	16982877	0.034	0.0504299
Affx-90204770	10	26805191	0.034	0.121972
Affx-90350915	6	630396	0.034	0.0697135
Affx-90298435	7	157917623	0.034	0.077922
Affx-91128692	1	166240542	0.034	0.0274463
Affx-115335299	6	144141414	0.0341	0.144232
Affx-115331030	10	50576004	0.0341	0.038959
Affx-115331668	8	111176986	0.0341	0.0392067
Affx-90514144	4	225612926	0.0341	0.0768019
Affx-90080519	7	102953154	0.0342	0.0663212
Affx-91017629	5	29314042	0.0342	0.0256852
Affx-90150621	3	28262915	0.0342	0.0780122
Affx-90361509	1	61778239	0.0343	0.0300812
Affx-90785710	2	21509281	0.0343	0.0658915
Affx-91339607	4	176716374	0.0343	0.0481596
Affx-115336209	9	14799103	0.0343	0.0655544
Affx-90287417	1	243805037	0.0343	0.0501562
Affx-115330482	4	64370201	0.0344	0.0155532
Affx-115331186	6	112964740	0.0344	0.0330783
Affx-115335200	9	129546740	0.0344	0.0405994
Affx-90501941	1	254904376	0.0345	0.0513903
Affx-90673657	10	137936508	0.0345	0.0244842
Affx-115328919	3	103884785	0.0345	0.0394501
Affx-90914600	2	20703492	0.0345	0.0657934
Affx-90964787	1	105336017	0.0345	0.0466647
Affx-90752235	8	101802036	0.0345	0.0469863
Affx-90336071	10	146538961	0.0346	0.0557928
Affx-90531861	4	240279868	0.0346	0.0373688
Affx-90795877	1	191772127	0.0346	0.105552
Affx-115330519	1	73628270	0.0347	0.023752
Affx-90549201	10	52826170	0.0347	0.0282469
Affx-90660647	5	206851372	0.0348	0.0563493
Affx-90620788	10	60801687	0.0348	0.0168452
Affx-115336505	10	126465022	0.0348	0.0425061
Affx-90295275	10	144475191	0.0348	0.0562765
Affx-91040543	9	124304177	0.0348	0.0635336
Affx-90992453	4	121809039	0.0348	0.0603339
Affx-90230572	1	9416770	0.0349	0.0433027
Affx-90947525	1	245459605	0.0349	0.0522034
Affx-115332647	3	202876155	0.0349	0.0617076
Affx-90230570	9	120192032	0.0349	0.0602794
Affx-90282091	1	155933840	0.035	0.0372498
Affx-90349839	5	73958500	0.035	0.0351897
Affx-90368981	8	115068998	0.0351	0.0356613
Affx-90503211	1	255530522	0.0351	0.0288359
Affx-90916586	6	136198668	0.0352	0.0503621
Affx-115333920	1	67782625	0.0352	0.0795158
Affx-90194548	9	130765164	0.0353	0.0116672
Affx-90568762	9	77362860	0.0353	0.0449157
Affx-90975318	5	76413517	0.0353	0.0429463
Affx-90133089	7	145962659	0.0354	0.0481425
Affx-115330497	3	63596732	0.0354	0.0527056
Affx-91221931	7	115835970	0.0354	0.0709457
Affx-90629550	4	76665693	0.0354	0.0518597
Affx-115334234	6	61916353	0.0355	0.0283044
Affx-90688981	1	82184510	0.0355	0.0690108
Affx-115332688	1	241967843	0.0355	0.0530465
Affx-90665998	7	145920669	0.0355	0.0490096
Affx-91399780	5	139085447	0.0356	0.0311044
Affx-115334625	4	72184670	0.0356	0.0627915
Affx-91364817	7	152367731	0.0357	0.0362692
Affx-90244609	1	118014837	0.0357	0.0412457
Affx-90154922	9	146930937	0.0357	0.0122925
Affx-90422371	1	215583451	0.0358	0.0560726
Affx-90910281	4	121904052	0.0358	0.0382207
Affx-91136772	1	217300334	0.0359	0.059321
Affx-90102854	8	60650608	0.036	0.0597851
Affx-90294048	5	2145932	0.036	0.046887
Affx-91159108	3	218952026	0.0361	0.0608761
Affx-90548759	3	218868031	0.0361	0.0559665
Affx-90217797	8	45238966	0.0361	0.04961
Affx-90909909	8	45311191	0.0361	0.04961
Affx-91279346	8	45438998	0.0361	0.04961
Affx-90780095	8	45540501	0.0361	0.04961
Affx-91171190	8	45540682	0.0361	0.04961
Affx-91273927	8	45639696	0.0361	0.04961
Affx-90887145	8	46405460	0.0361	0.04961
Affx-90104232	8	46577686	0.0361	0.04961
Affx-90473094	8	47861944	0.0361	0.04961
Affx-90934039	8	47894548	0.0361	0.04961
Affx-90136664	8	48220203	0.0361	0.04961
Affx-90222324	8	48283696	0.0361	0.04961
Affx-90611024	8	48305290	0.0361	0.04961
Affx-90914175	8	48561232	0.0361	0.04961
Affx-90100644	8	60431925	0.0361	0.04961
Affx-90200015	8	60512748	0.0361	0.04961
Affx-90723345	8	60652085	0.0361	0.04961
Affx-91227209	8	60677772	0.0361	0.04961
Affx-91036899	8	60754631	0.0361	0.04961
Affx-90597017	8	61062224	0.0361	0.04961
Affx-91297122	8	61514237	0.0361	0.04961
Affx-115331113	8	61533023	0.0361	0.04961
Affx-90087351	8	61534358	0.0361	0.04961
Affx-90277415	8	61534456	0.0361	0.04961
Affx-90869460	4	222069133	0.0361	0.0270906
Affx-90503020	4	32102947	0.0361	0.0592956
Affx-90534988	1	157281627	0.0362	0.0551314
Affx-115331653	9	77105320	0.0362	0.0430307
Affx-115334225	4	151459552	0.0362	0.0258238
Affx-90653961	7	109779621	0.0363	0.0262688
Affx-90491202	5	203165481	0.0363	0.0401999
Affx-115334856	6	82068844	0.0364	0.0932486
Affx-91179707	6	122850156	0.0364	0.0615405
Affx-90399353	3	10066966	0.0365	0.0317151
Affx-90307294	10	31700384	0.0365	0.0571134
Affx-91077446	6	74111669	0.0365	0.0455282
Affx-90790992	1	88787292	0.0365	0.0455095
Affx-90372233	9	43251214	0.0365	0.0498426
Affx-90171035	9	48383888	0.0365	0.0498426
Affx-90350299	9	48514362	0.0365	0.0497399
Affx-91310505	9	48776561	0.0365	0.0498426
Affx-90136496	6	121277092	0.0365	0.0330639
Affx-90150254	5	64718231	0.0366	0.0170078
Affx-90426487	3	66920087	0.0366	0.0389884
Affx-91330918	1	240502522	0.0366	0.0176016
Affx-115334419	5	190090607	0.0366	0.0631147
Affx-90077078	8	134447779	0.0367	0.0411824
Affx-90134844	10	2144246	0.0367	0.0453855
Affx-115330402	10	133329259	0.0367	0.0522304
Affx-115329121	7	61471770	0.0367	0.0360442
Affx-90494984	6	101523585	0.0367	0.0682703
Affx-90266847	4	168505126	0.0367	0.0362965
Affx-90484466	3	150269633	0.0368	0.0442108
Affx-90487646	3	208161085	0.0368	0.0385119
Affx-90262167	3	200249298	0.0368	0.0248508
Affx-90852549	5	211521123	0.0368	0.0662032
Affx-115336266	6	14937874	0.0368	0.0587769
Affx-90891942	9	54851299	0.0368	0.0466749
Affx-91083389	4	225735016	0.0368	0.0447554
Affx-91127594	1	244452285	0.0368	0.0596064
Affx-90623275	1	237838603	0.0369	0.0332658
Affx-90567896	4	87405424	0.0369	0.0200967
Affx-90367415	3	93832203	0.0369	0.0615708
Affx-90230083	3	26093232	0.037	0.0868853
Affx-90544077	5	154385464	0.037	0.0277902
Affx-90899432	8	123325203	0.0371	0.0391605
Affx-91204450	8	152670702	0.0371	0.0532068
Affx-90331682	10	70075041	0.0371	0.0353566
Affx-91062637	4	28969871	0.0372	0.0411454
Affx-90348107	2	125735372	0.0372	0.0908796
Affx-90859075	4	218513393	0.0372	0.0391623
Affx-91242270	3	30618540	0.0372	0.0644235
Affx-90102920	4	103664284	0.0372	0.0429241
Affx-90426135	3	216027102	0.0372	0.0241665
Affx-115332281	4	92094345	0.0373	0.0633151
Affx-90357585	4	29761161	0.0373	0.0312039
Affx-90687826	6	132674564	0.0374	0.0761046
Affx-91144084	5	188158712	0.0375	0.064328
Affx-90932754	4	124761174	0.0375	0.0706665
Affx-91251911	10	23580169	0.0375	0.0314738
Affx-91189713	1	138967457	0.0375	0.0498663
Affx-91186192	10	42804053	0.0375	0.0377471
Affx-90391463	4	93000897	0.0376	0.0316142
Affx-91149840	4	93010502	0.0376	0.0316142
Affx-115330110	5	73952758	0.0376	0.0593129
Affx-90171055	2	173759583	0.0376	0.0494671
Affx-90620641	9	100692445	0.0376	0.0598449
Affx-90712723	4	202863508	0.0377	0.0331383
Affx-90796517	4	176460898	0.0377	0.0485429
Affx-91134882	6	159525907	0.0378	0.07153
Affx-91363586	6	102238577	0.0378	0.0756415
Affx-90092479	8	90290537	0.0378	0.0611294
Affx-90869411	5	66141084	0.0378	0.0687058
Affx-91387166	7	152799054	0.0378	0.0374825
Affx-91301501	9	5954130	0.0378	0.0649995
Affx-115330392	4	68196708	0.0378	0.0417893
Affx-90395673	7	4070560	0.0378	0.0359733
Affx-91154852	1	294320255	0.0378	0.0333591
Affx-90594285	10	99864681	0.0379	0.0339603
Affx-90099900	8	16959824	0.0379	0.0380487
Affx-90110776	7	155931706	0.0379	0.0546807
Affx-91234982	1	195018417	0.0379	0.0581952
Affx-90432061	10	126229490	0.0379	0.0781876
Affx-115331982	4	165494858	0.038	0.0422825
Affx-90359104	9	9639454	0.038	0.0300658
Affx-115331102	9	132519929	0.0381	0.0693151
Affx-90801540	9	109139081	0.0381	0.0316247
Affx-91180503	9	105470466	0.0381	0.025409
Affx-90115848	1	147730843	0.0382	0.0484903
Affx-115333149	1	285314049	0.0382	0.0194772
Affx-90815861	6	118965458	0.0382	0.056569
Affx-91275525	1	73622287	0.0382	0.0235868
Affx-90454066	9	67604440	0.0383	0.0155857
Affx-90534864	10	81944335	0.0383	0.0467673
Affx-91293488	1	95189622	0.0383	0.0195587
Affx-91224012	4	128852364	0.0383	0.0443837
Affx-91104451	1	166555586	0.0384	0.0372121
Affx-90549149	1	255515338	0.0384	0.0288146
Affx-91335609	2	175047572	0.0384	0.0516345
Affx-90712418	3	107599616	0.0384	0.0478914
Affx-90394687	4	72590962	0.0384	0.0174247
Affx-90415875	4	72605692	0.0384	0.0174247
Affx-90420997	4	72999582	0.0384	0.0174247
Affx-90531893	4	72999655	0.0384	0.0174247
Affx-91026351	4	73077522	0.0384	0.0174247
Affx-91112182	7	7157067	0.0384	0.0578603
Affx-90327716	7	7337396	0.0384	0.0578603
Affx-90435403	5	182825474	0.0385	0.0371117
Affx-90138484	5	204595753	0.0385	0.0772359
Affx-90890731	9	94924978	0.0385	0.0316946
Affx-90413589	6	166899666	0.0385	0.0273248
Affx-90878501	6	144954245	0.0386	0.0324619
Affx-90428398	1	267938196	0.0386	0.0579816
Affx-115328966	3	176245806	0.0387	0.0424393
Affx-91046148	6	133659787	0.0387	0.0366063
Affx-91312774	9	140953450	0.0387	0.0257877
Affx-91272303	3	114982547	0.0388	0.0190827
Affx-90141408	10	9835952	0.0388	0.0715723
Affx-90366958	4	115243470	0.0388	0.0694897
Affx-115330000	1	147746042	0.0389	0.0531818
Affx-90260890	4	6982003	0.0389	0.044198
Affx-90792133	4	130649175	0.0389	0.0400074
Affx-90613552	1	148569293	0.0389	0.0443135
Affx-90843539	9	124309121	0.039	0.074833
Affx-90176524	10	124004443	0.039	0.0295267
Affx-90241738	6	161185041	0.039	0.0247322
Affx-91040967	1	182699404	0.039	0.0287741
Affx-90254455	1	182699670	0.039	0.0287741
Affx-90260218	4	41714094	0.0391	0.0313541
Affx-115332959	9	142050967	0.0391	0.0622473
Affx-90974819	3	174736032	0.0391	0.044327
Affx-90488244	6	107653586	0.0391	0.0534217
Affx-90650754	6	69660613	0.0392	0.0514211
Affx-90955324	6	69660639	0.0392	0.0514211
Affx-90738922	4	73628016	0.0392	0.0370283
Affx-90881953	9	73179243	0.0392	0.0746379
Affx-90332132	10	29508296	0.0392	0.00706812
Affx-90239622	5	30435816	0.0392	0.129867
Affx-90958680	3	208797117	0.0393	0.0459643
Affx-90073279	2	21201138	0.0393	0.0510329
Affx-90082013	9	121812923	0.0393	0.0402989
Affx-91063901	1	166241167	0.0393	0.0182555
Affx-91315021	3	164674564	0.0393	0.066735
Affx-91249983	9	2420496	0.0394	0.0462346
Affx-115335878	1	25489199	0.0394	0.0136603
Affx-91307043	9	79855321	0.0395	0.0472728
Affx-90618838	1	206544445	0.0396	0.032236
Affx-90529726	6	120956703	0.0396	0.0152928
Affx-90822624	8	28738042	0.0396	0.0515468
Affx-90948621	8	5111922	0.0397	0.029719
Affx-90748306	1	63607559	0.0397	0.0313268
Affx-90113346	2	2211293	0.0397	0.0395803
Affx-115333300	1	229198435	0.0397	0.0419229
Affx-90913430	4	71440600	0.0397	0.0171885
Affx-91280612	8	23005712	0.0397	0.0448164
Affx-90605973	5	201951001	0.0397	0.0361134
Affx-115330677	4	168638795	0.0397	0.054082
Affx-115330270	8	99754172	0.0398	0.0749084
Affx-91141233	8	99754259	0.0398	0.07457
Affx-90109013	4	7903593	0.0398	0.0572304
Affx-90648536	8	42078645	0.0398	0.0391341
Affx-90783547	4	80728132	0.0398	0.0349931
Affx-90567405	8	72799106	0.0399	0.0576904
Affx-90118653	3	219612722	0.0399	0.0273258
Affx-115331854	7	131917266	0.0399	0.0298023
Affx-90344837	4	134490019	0.0399	0.038551
Affx-90736118	5	207094720	0.0399	0.0246579
Affx-90315897	2	8733661	0.04	0.0486421
Affx-91062466	1	194604587	0.0401	0.0470941
Affx-115336216	6	66662688	0.0401	0.0289673
Affx-91224713	9	107507742	0.0401	0.0703957
Affx-115335021	3	15665084	0.0401	0.0496526
Affx-90207863	1	242294337	0.0401	0.0408469
Affx-90103656	9	38748355	0.0401	0.0495122
Affx-90237433	9	41757137	0.0401	0.0495122
Affx-91014144	9	43134811	0.0401	0.0498955
Affx-90367178	9	43299962	0.0401	0.0495122
Affx-91138737	9	48352482	0.0401	0.0498955
Affx-90259122	9	48384127	0.0401	0.0498955
Affx-90541803	9	48514567	0.0401	0.0498955
Affx-90183424	6	148088176	0.0402	0.0303082
Affx-115329420	9	97519437	0.0402	0.0601567
Affx-90481066	9	12226087	0.0403	0.0430979
Affx-91304326	4	64081850	0.0404	0.0380571
Affx-90121376	3	145870794	0.0404	0.0778322
Affx-90891921	6	162424951	0.0404	0.0566552
Affx-115335894	4	65208096	0.0405	0.0404362
Affx-90422891	4	139212042	0.0405	0.0294402
Affx-90949658	6	141474407	0.0405	0.0496433
Affx-91034122	3	42878534	0.0405	0.046086
Affx-90943724	1	236954437	0.0405	0.0579029
Affx-91281617	4	139105451	0.0405	0.0321685
Affx-90419796	7	159659442	0.0406	0.0183659
Affx-90959432	3	98916172	0.0407	0.0517275
Affx-91126316	8	23801712	0.0407	0.0540448
Affx-90642132	1	59928869	0.0408	0.041286
Affx-90769752	4	86132284	0.0408	0.0264978
Affx-91352920	2	113969550	0.0408	0.0617795
Affx-115333289	6	23226735	0.0408	0.0483809
Affx-90086269	10	70919861	0.0409	0.0265547
Affx-90181201	10	70919995	0.0409	0.0356145
Affx-90729980	4	243110299	0.041	0.0395366
Affx-115333084	9	146533807	0.041	0.0158686
Affx-115329931	1	106458952	0.0411	0.0535818
Affx-90772970	5	208451110	0.0411	0.0301584
Affx-90572074	1	74579886	0.0411	0.00424755
Affx-91129548	3	39993260	0.0411	0.0207961
Affx-90705246	5	82692687	0.0411	0.0407856
Affx-90289029	1	45602870	0.0411	0.0443715
Affx-90744542	4	216811718	0.0411	0.0217843
Affx-91160751	4	167844416	0.0412	0.056873
Affx-91407292	6	128335992	0.0412	0.040101
Affx-90142677	7	28366280	0.0412	0.0557153
Affx-90985937	6	122535653	0.0412	0.0350661
Affx-115329719	5	197472223	0.0413	0.0562089
Affx-91069716	3	98916123	0.0413	0.050729
Affx-91245456	5	207928240	0.0414	0.0232387
Affx-90288982	4	194199089	0.0414	0.0418811
Affx-91195304	4	79359531	0.0415	0.0416399
Affx-90606320	1	229189415	0.0415	0.0573537
Affx-115329470	9	147752661	0.0415	0.0573287
Affx-115330840	6	101722159	0.0415	0.039519
Affx-91252522	6	151955257	0.0415	0.077461
Affx-90813837	8	150002851	0.0416	0.0711173
Affx-115335733	9	123623856	0.0417	0.023649
Affx-115330326	5	95579716	0.0417	0.0395578
Affx-115332508	1	12908439	0.0418	0.0593632
Affx-90444427	10	94804176	0.0418	0.0224756
Affx-91310406	6	166567041	0.0418	0.0334073
Affx-90552445	3	86259707	0.0418	0.0622341
Affx-91245798	3	86260075	0.0418	0.0637604
Affx-90447437	9	77261936	0.0419	0.0475842
Affx-90630539	9	77261963	0.0419	0.0475842
Affx-90688520	5	154387855	0.0419	0.0263364
Affx-90227910	6	84060197	0.0419	0.0235711
Affx-91225224	2	46377855	0.042	0.0456137
Affx-90124483	4	88214426	0.042	0.0324712
Affx-90266511	3	1352448	0.042	0.0518766
Affx-90266380	10	138721566	0.042	0.0235267
Affx-90346364	3	10308920	0.042	0.0327993
Affx-91354114	10	16558320	0.042	0.0149221
Affx-90522504	2	125184367	0.042	0.0607115
Affx-91317382	3	160708091	0.042	0.0444508
Affx-90512942	6	75241608	0.042	0.0205718
Affx-91091313	3	153610477	0.042	0.0433424
Affx-90067869	5	201952009	0.042	0.0332925
Affx-90192988	4	71238638	0.042	0.0224714
Affx-90570229	9	5306214	0.042	0.0338152
Affx-90948522	2	221570008	0.0421	0.0491339
Affx-91382132	1	284446119	0.0421	0.0454968
Affx-90979367	4	77675013	0.0421	0.0485083
Affx-90281860	7	99919731	0.0421	0.0740801
Affx-90881952	3	1085780	0.0421	0.0521377
Affx-91249879	1	143330246	0.0421	0.0530861
Affx-90069658	10	149371558	0.0422	0.0492805
Affx-91214030	10	149593292	0.0422	0.0492805
Affx-90323482	3	2407305	0.0422	0.074888
Affx-90429541	1	164255963	0.0422	0.0423642
Affx-91303014	10	137983310	0.0423	0.0249777
Affx-90191648	3	188185839	0.0423	0.0823287
Affx-90174010	7	119474814	0.0423	0.0659237
Affx-90265901	4	194450616	0.0423	0.0234554
Affx-115332024	4	89678750	0.0424	0.0146736
Affx-91400630	7	18398789	0.0424	0.0537289
Affx-115333431	6	23287802	0.0424	0.0478467
Affx-115330245	6	80504474	0.0424	0.0349045
Affx-90412791	9	21664840	0.0424	0.0423304
Affx-90303518	10	58892012	0.0424	0.0286064
Affx-90697928	6	102353806	0.0425	0.0105094
Affx-91142257	1	43013645	0.0425	0.0377086
Affx-115329766	2	224945946	0.0425	0.0501493
Affx-90799429	7	8064081	0.0425	0.0391622
Affx-90886822	1	162934344	0.0426	0.0553234
Affx-90279138	1	278422485	0.0426	0.0500772
Affx-115334841	4	131005895	0.0426	0.0563854
Affx-90601102	4	119060654	0.0427	0.0885312
Affx-90958127	1	269061159	0.0427	0.0344185
Affx-91130701	4	131014203	0.0427	0.0502497
Affx-90726132	4	19289318	0.0428	0.0544669
Affx-91364392	1	12479690	0.0428	0.0333674
Affx-91331614	5	153032897	0.0428	0.0798161
Affx-90391425	2	90997986	0.0428	0.0686342
Affx-90610714	2	93168907	0.0428	0.0686342
Affx-90605995	2	93225090	0.0428	0.0686342
Affx-90659404	2	93613363	0.0428	0.0686342
Affx-91257808	2	94745218	0.0428	0.0686342
Affx-115332814	10	86332103	0.0428	0.0478788
Affx-91376236	9	95392534	0.0429	0.0127866
Affx-90262346	9	146531862	0.0429	0.020985
Affx-90632753	4	41960544	0.043	0.0610946
Affx-90982909	2	829940	0.0431	0.039448
Affx-91019550	4	246037971	0.0431	0.0511086
Affx-90627789	6	162747545	0.0431	0.0432158
Affx-90398438	1	268276012	0.0431	0.0583751
Affx-90209257	10	99742856	0.0432	0.0311111
Affx-91294436	6	100274604	0.0432	0.0211728
Affx-90803832	9	92799729	0.0432	0.0343748
Affx-91353289	4	34107805	0.0432	0.0334808
Affx-90862196	5	170131769	0.0432	0.0210706
Affx-90820157	9	85091413	0.0432	0.0399893
Affx-91208458	5	45537247	0.0433	0.0489044
Affx-90985288	1	203512009	0.0433	0.0442696
Affx-90356699	8	46778700	0.0434	0.0349219
Affx-90532250	4	136456410	0.0434	0.0556341
Affx-91166157	10	78672325	0.0434	0.0161575
Affx-91002278	8	102422665	0.0434	0.0472316
Affx-90359242	3	217203188	0.0434	0.0753239
Affx-91026761	9	77262336	0.0435	0.0315344
Affx-90993778	1	65382192	0.0435	0.0416633
Affx-90610429	2	127203294	0.0436	0.0564017
Affx-91110304	4	73889774	0.0436	0.0311194
Affx-115331716	8	76022521	0.0436	0.110005
Affx-90320671	10	19420019	0.0437	0.0353656
Affx-90467999	5	75771601	0.0437	0.0163218
Affx-90607021	5	27718758	0.0437	0.0482053
Affx-91087366	9	119314512	0.0438	0.0431207
Affx-90270611	7	146123695	0.0438	0.035532
Affx-115336313	6	14985091	0.0439	0.0743039
Affx-91065424	4	176236874	0.0439	0.0566988
Affx-90362502	9	131069009	0.0439	0.044667
Affx-90393170	3	185220750	0.0439	0.0561532
Affx-91276594	2	92636808	0.044	0.0551323
Affx-91195428	1	118830865	0.044	0.0933015
Affx-115331985	9	74880725	0.044	0.0669065
Affx-91112498	5	33288509	0.044	0.0503798
Affx-91395333	3	208711508	0.044	0.0239797
Affx-90950749	8	120503152	0.044	0.0877111
Affx-115329010	4	146201613	0.0441	0.0439382
Affx-90592158	10	149528453	0.0441	0.0474415
Affx-90421655	3	45172748	0.0441	0.0735193
Affx-91233309	3	217915918	0.0441	0.0735193
Affx-91397337	1	279218376	0.0441	0.0398519
Affx-91005124	1	115677604	0.0441	0.0415083
Affx-90357247	6	110184422	0.0441	0.0258318
Affx-90286235	3	39029736	0.0442	0.0426918
Affx-90566666	4	136078208	0.0442	0.0287017
Affx-115330311	2	13305061	0.0443	0.0460837
Affx-90510980	1	114874919	0.0444	0.0450892
Affx-90320796	9	114882414	0.0444	0.0535238
Affx-90876072	1	240835082	0.0444	0.0406368
Affx-91311737	1	232000495	0.0444	0.0315595
Affx-90410428	1	232002470	0.0444	0.034367
Affx-90270683	8	37230039	0.0445	0.0394214
Affx-90559863	8	37233748	0.0445	0.0394214
Affx-90458452	8	37256499	0.0445	0.0394214
Affx-115330846	8	49383534	0.0445	0.0603986
Affx-90206195	4	111256836	0.0446	0.0433747
Affx-90125303	4	113083118	0.0446	0.0433747
Affx-90091957	5	39655504	0.0447	0.0690354
Affx-90272309	8	130678172	0.0447	0.0366352
Affx-91005200	9	121825362	0.0447	0.0147295
Affx-90934236	1	276251361	0.0448	0.0413112
Affx-90795630	1	160239011	0.0448	0.0525805
Affx-90134321	4	214356834	0.0448	0.0544014
Affx-90619601	3	44986969	0.0448	0.0667909
Affx-90197610	7	104308856	0.0449	0.0118255
Affx-90183322	6	9564061	0.0449	0.0563838
Affx-90255386	10	49126182	0.0449	0.0340181
Affx-90808703	4	89273692	0.045	0.0274154
Affx-90760509	6	96376600	0.045	0.0492281
Affx-90918170	8	5778462	0.045	0.0449952
Affx-90994543	3	229091683	0.0451	0.0431179
Affx-90927129	10	77902463	0.0451	0.0177922
Affx-115335736	4	208776833	0.0451	0.0532522
Affx-90643665	10	36761283	0.0451	0.0229154
Affx-90395450	1	116025312	0.0451	0.0470703
Affx-115329475	4	125411276	0.0452	0.0233815
Affx-90276818	3	161527867	0.0452	0.0389418
Affx-91391897	4	229195362	0.0452	0.0595193
Affx-90671936	7	28228328	0.0452	0.0468295
Affx-91389720	8	51725325	0.0453	0.0472244
Affx-90162902	9	26778345	0.0453	0.0361114
Affx-90262058	3	43304047	0.0453	0.0384336
Affx-90072454	6	155332502	0.0454	0.0318587
Affx-115330680	5	175351937	0.0454	0.03691
Affx-90805874	1	80950113	0.0454	0.0484762
Affx-115331021	9	129906374	0.0454	0.0229502
Affx-90610198	3	1027870	0.0454	0.044872
Affx-90606826	3	1085523	0.0454	0.044872
Affx-90682052	1	98033524	0.0454	0.0492448
Affx-90849515	1	98401251	0.0454	0.0492448
Affx-90394985	1	278567615	0.0454	0.0616628
Affx-90288211	6	37326088	0.0454	0.023815
Affx-90153400	10	49786048	0.0454	0.0272416
Affx-91008495	8	60372090	0.0455	0.0526313
Affx-90701026	5	40597365	0.0455	0.0401505
Affx-90121962	5	86130595	0.0455	0.031524
Affx-115336517	9	44495666	0.0455	0.0440717
Affx-90313288	4	159614419	0.0455	0.0439313
Affx-90246889	4	243304875	0.0455	0.0457051
Affx-90816537	8	1509204	0.0455	0.0222163
Affx-90992435	9	77834598	0.0455	0.0538683
Affx-90265704	9	77835220	0.0455	0.0525187
Affx-91110294	6	128587702	0.0455	0.0264975
Affx-90420353	2	47575949	0.0456	0.038239
Affx-91335708	2	47576006	0.0456	0.0442432
Affx-90657333	7	101316505	0.0456	0.0395964
Affx-115334525	10	84337547	0.0456	0.0209879
Affx-90566493	4	3938255	0.0457	0.0588683
Affx-115335231	1	65514850	0.0457	0.0611179
Affx-91132154	7	123972991	0.0457	0.0512184
Affx-91060817	5	20724368	0.0458	0.0451808
Affx-90512141	4	207790377	0.0458	0.0720726
Affx-90749264	4	208743567	0.0458	0.0720726
Affx-90899283	4	110153739	0.0458	0.0355247
Affx-90609367	8	130915824	0.0459	0.0366034
Affx-90353506	8	131225794	0.0459	0.0366034
Affx-90668148	1	25904802	0.0459	0.0443561
Affx-90857826	4	243135140	0.0459	0.0392223
Affx-115331037	8	61762937	0.046	0.0464119
Affx-90792413	9	90505476	0.046	0.0878984
Affx-90381479	4	66290049	0.046	0.0376625
Affx-91200236	4	160911164	0.046	0.0622001
Affx-115332430	2	193308706	0.046	0.0773869
Affx-90353784	1	64853033	0.046	0.0228369
Affx-90064070	5	184711374	0.046	0.0325387
Affx-90730018	7	33118969	0.0461	0.082437
Affx-90524339	4	243065779	0.0461	0.059218
Affx-90166472	1	155722497	0.0461	0.0335239
Affx-91364111	4	41960570	0.0462	0.0637291
Affx-90703889	3	183970978	0.0462	0.0524945
Affx-90823789	8	46270478	0.0464	0.0444257
Affx-90314928	10	71424031	0.0464	0.10646
Affx-115330895	3	5240784	0.0464	0.0259962
Affx-90984434	5	211230613	0.0465	0.0506532
Affx-90794591	9	9254558	0.0465	0.0465972
Affx-91079965	3	92695863	0.0465	0.0444901
Affx-90120069	2	230734084	0.0465	0.0482292
Affx-91336688	1	264545534	0.0466	0.0552222
Affx-90101044	8	99742088	0.0466	0.0480419
Affx-115335165	6	79478334	0.0466	0.0560803
Affx-90337769	1	205689459	0.0467	0.0440121
Affx-90844175	4	125454176	0.0468	0.0210575
Affx-115330309	4	125454508	0.0468	0.0210575
Affx-90663139	1	286629591	0.0468	0.102424
Affx-91282006	8	22276238	0.0468	0.0466846
Affx-90727112	8	169591324	0.0469	0.0385481
Affx-90312611	4	2425177	0.0469	0.0347892
Affx-91316386	6	134003246	0.047	0.0321421
Affx-90900635	4	126009845	0.0471	0.0724787
Affx-91234717	8	111451838	0.0471	0.0251923
Affx-115333889	10	51393590	0.0471	0.0277928
Affx-90538730	4	80142771	0.0471	0.0401355
Affx-115334730	2	210941869	0.0471	0.104098
Affx-91298933	1	134797373	0.0472	0.0381976
Affx-91083548	10	115411511	0.0472	0.0234081
Affx-115332194	9	96118812	0.0473	0.0498614
Affx-91094130	10	121847240	0.0473	0.0392401
Affx-91065202	6	115137142	0.0473	0.0342989
Affx-90199988	9	139445969	0.0474	0.0302841
Affx-90933925	7	5430982	0.0474	0.0385379
Affx-90667011	6	167527454	0.0474	0.0301889
Affx-91282866	8	25349973	0.0475	0.0519194
Affx-90199800	5	199531939	0.0475	0.0249129
Affx-90414648	10	92210640	0.0475	0.029831
Affx-90124433	7	146389299	0.0476	0.0316032
Affx-90225949	2	201841280	0.0477	0.0790384
Affx-91165922	1	158465850	0.0477	0.0294911
Affx-90068942	3	107670529	0.0478	0.0463838
Affx-90991956	7	117121452	0.0478	0.0304616
Affx-91331208	4	229514996	0.0478	0.047561
Affx-90794230	9	34649218	0.0478	0.060637
Affx-90305181	6	157450117	0.0479	0.0305596
Affx-90692214	6	112832425	0.0479	0.0519581
Affx-90594877	5	178835428	0.0479	0.0624183
Affx-91369746	8	149884539	0.0479	0.0546072
Affx-90754031	10	149587536	0.0479	0.07074
Affx-90626444	2	126927505	0.0479	0.0539068
Affx-90745807	8	53138120	0.0481	0.0395704
Affx-90518304	3	193833488	0.0481	0.0407276
Affx-91003565	8	147522108	0.0481	0.0263733
Affx-90182625	2	228193471	0.0482	0.0469366
Affx-90884522	8	145834969	0.0482	0.0373744
Affx-115334288	8	111551941	0.0482	0.0671705
Affx-90186065	4	19288413	0.0482	0.0521447
Affx-90943424	5	76000906	0.0483	0.0138584
Affx-115329870	3	216069070	0.0483	0.0465669
Affx-91321665	1	150172145	0.0483	0.0242233
Affx-90483911	1	98402825	0.0483	0.0524447
Affx-91213286	4	179333265	0.0483	0.0483467
Affx-91156397	5	114755419	0.0484	0.0388003
Affx-90872065	1	182929253	0.0485	0.0124825
Affx-90350131	1	155468256	0.0485	0.0464647
Affx-90831426	1	4769249	0.0485	0.0515014
Affx-90229671	9	42243621	0.0485	0.0304117
Affx-90321308	2	134708305	0.0485	0.0574733
Affx-91232638	4	148849551	0.0486	0.0162899
Affx-91279055	4	79094576	0.0487	0.0472049
Affx-90477517	8	49806203	0.0487	0.050771
Affx-90471269	9	130771216	0.0487	0.0144105
Affx-90611598	10	43108258	0.0487	0.0395736
Affx-91015986	4	64734475	0.0487	0.0237997
Affx-90600917	7	73243789	0.0487	0.063203
Affx-90290208	7	147924523	0.0487	0.0564952
Affx-90177746	3	52803481	0.0487	0.0444738
Affx-90570860	7	140392751	0.0488	0.0376739
Affx-90142068	8	143358943	0.0489	0.0483315
Affx-90171691	4	134132894	0.0489	0.0617741
Affx-91062009	4	134155937	0.0489	0.0585688
Affx-90333840	4	168894104	0.0489	0.0504888
Affx-91011516	5	211446099	0.0489	0.0584107
Affx-90088209	6	107345541	0.049	0.0197226
Affx-115334682	10	1939015	0.0492	0.0243702
Affx-90091215	4	23055187	0.0492	0.0445005
Affx-91056003	5	42184379	0.0493	0.0406422
Affx-91150151	9	129550127	0.0493	0.0553263
Affx-90930819	6	144051105	0.0493	0.0508185
Affx-91108096	9	4782786	0.0494	0.0312395
Affx-90530768	4	74185559	0.0495	0.0436559
Affx-90314047	1	108664010	0.0495	0.0437671
Affx-90658580	7	168380170	0.0496	0.0223127
Affx-90922469	3	131573345	0.0496	0.13936
Affx-90943290	3	18717076	0.0496	0.0557607
Affx-90196365	5	159147723	0.0497	0.038069
Affx-90596429	6	79491766	0.0497	0.0156238
Affx-90283023	1	208230314	0.0497	0.0495966
Affx-115333921	9	108040448	0.0497	0.0702757
Affx-91301473	8	113953108	0.0498	0.0516878
Affx-90309747	4	90566064	0.0498	0.0278438
Affx-90100149	10	133679018	0.0498	0.0107693
Affx-90850994	7	96025665	0.0498	0.077761
Affx-115329565	8	44586279	0.0499	0.0334757
Affx-90172261	8	162764069	0.0499	0.0373377
Affx-90988385	6	141605091	0.0499	0.0292865
Affx-90061143	10	49927416	0.0499	0.028557
Affx-90580073	10	50047581	0.0499	0.030909
Affx-91188789	10	50115887	0.0499	0.028557
Affx-90388546	10	50763139	0.0499	0.028557
Affx-90116418	10	51245055	0.0499	0.028557
Affx-90867099	10	51313649	0.0499	0.028557
Affx-90929555	10	51317348	0.0499	0.028557
Affx-90503943	10	51474703	0.0499	0.028557
Affx-91201250	10	51503906	0.0499	0.028557
Affx-90361891	3	89568053	0.0499	0.0420161
Affx-90932292	3	187938143	0.0499	0.0938177
Affx-90485873	1	103491692	0.0499	0.0188326
Affx-90872535	5	30433162	0.0499	0.0948726
Affx-90317362	2	20699116	0.05	0.0538295
Affx-90966382	1	189279362	0.0501	0.0186354
Affx-90134672	10	1743091	0.0501	0.0806721
Affx-115331515	1	185315544	0.0501	0.0681111
Affx-90677325	8	4188102	0.0501	0.0352488
Affx-90221001	9	100692970	0.0502	0.0545519
Affx-90422604	4	93028919	0.0502	0.0321945
Affx-115329386	9	32309107	0.0503	0.0132525
Affx-91120421	1	143369053	0.0504	0.0557693
Affx-115334585	1	176892320	0.0504	0.123189
Affx-91108189	6	122722240	0.0504	0.0315767
Affx-90952103	1	145603134	0.0504	0.0518483
Affx-90790891	1	150839141	0.0504	0.0208556
Affx-90300597	8	140522313	0.0505	0.0898576
Affx-115329900	10	31310666	0.0506	0.0466854
Affx-90767967	6	91378411	0.0506	0.0361471
Affx-90960753	10	84917062	0.0506	0.0341801
Affx-90371519	4	77925416	0.0507	0.0412835
Affx-90260352	5	184961858	0.0507	0.0297933
Affx-90393931	6	149522381	0.0507	0.0313763
Affx-91240131	10	5267011	0.0507	0.040127
Affx-90121628	1	261651894	0.0508	0.0486835
Affx-90728664	6	100268913	0.0508	0.0667879
Affx-90990980	9	43255955	0.0508	0.0498662
Affx-90438024	9	73034998	0.0509	0.0313465
Affx-115334586	8	153928650	0.0509	0.0732438
Affx-91133404	1	272849632	0.051	0.0258014
Affx-91094835	10	82114730	0.051	0.0498248
Affx-90291801	10	92699853	0.051	0.0515798
Affx-90232521	2	227512569	0.051	0.0324215
Affx-90495576	4	74353130	0.0511	0.0243426
Affx-90675805	10	63364582	0.0511	0.0644031
Affx-91090401	4	214484464	0.0511	0.0299508
Affx-91137464	6	118991523	0.0511	0.0431172
Affx-90305610	9	104238738	0.0511	0.0230328
Affx-90588907	8	50299037	0.0512	0.046691
Affx-90346505	8	50339566	0.0512	0.046691
Affx-90486663	8	50339927	0.0512	0.046691
Affx-90604420	8	50339962	0.0512	0.046691
Affx-90245493	8	50351913	0.0512	0.046691
Affx-91177790	8	50353898	0.0512	0.046691
Affx-90827986	8	50436195	0.0512	0.046691
Affx-90551118	8	50436365	0.0512	0.046691
Affx-90708012	8	50507087	0.0512	0.046691
Affx-91079666	8	50574077	0.0512	0.046691
Affx-115332719	8	50574599	0.0512	0.0463879
Affx-91317990	8	50803411	0.0512	0.046691
Affx-90306617	8	50902547	0.0512	0.046691
Affx-115330396	8	50906440	0.0512	0.046691
Affx-91051200	8	50907516	0.0512	0.046691
Affx-90667211	8	50907728	0.0512	0.046691
Affx-90769825	8	50923768	0.0512	0.046691
Affx-90808281	8	51355929	0.0512	0.046691
Affx-90102246	8	51362765	0.0512	0.046691
Affx-90733616	8	51643546	0.0512	0.046691
Affx-115334943	8	51729425	0.0512	0.0437702
Affx-90896428	8	51733263	0.0512	0.046691
Affx-90213530	8	51990222	0.0512	0.046691
Affx-90639260	8	52153857	0.0512	0.046691
Affx-91253641	8	52200234	0.0512	0.046691
Affx-90697539	6	116079793	0.0512	0.0436302
Affx-91387635	9	38924492	0.0512	0.0503486
Affx-90187417	3	28286509	0.0512	0.0566262
Affx-90086618	10	136914057	0.0513	0.0398167
Affx-91235608	4	121277203	0.0514	0.034927
Affx-90784997	9	109313135	0.0514	0.0438461
Affx-90362745	6	123903299	0.0514	0.0274731
Affx-90644317	2	8764571	0.0514	0.0167107
Affx-90560086	10	118070	0.0514	0.0349387
Affx-90874899	9	122325039	0.0515	0.0627471
Affx-90656445	5	112982418	0.0515	0.00876336
Affx-91376649	5	113014756	0.0515	0.00841433
Affx-90802158	5	113350630	0.0515	0.00876336
Affx-90768082	4	93028628	0.0515	0.0547363
Affx-90469811	9	150318652	0.0515	0.0430022
Affx-90325181	6	119160672	0.0515	0.0386744
Affx-115335488	5	94283395	0.0516	0.0308926
Affx-91335544	4	39087151	0.0516	0.0223964
Affx-90547266	10	5981189	0.0517	0.0420294
Affx-115333989	9	8804086	0.0517	0.0456476
Affx-91025944	1	196107399	0.0517	0.0430724
Affx-115329562	3	142456329	0.0517	0.0429324
Affx-91156385	10	62491116	0.0518	0.0314759
Affx-90936218	2	4306275	0.0518	0.0235794
Affx-90444830	3	31121432	0.0518	0.0781534
Affx-90783873	2	230749073	0.0519	0.0471798
Affx-91191171	2	230750064	0.0519	0.0471798
Affx-90751351	7	160689476	0.0519	0.0284044
Affx-91224505	1	232003348	0.0519	0.0312766
Affx-90787262	7	126365469	0.0521	0.0326739
Affx-90770347	10	142771942	0.0522	0.0358612
Affx-115334369	6	66750591	0.0522	0.0318546
Affx-90070115	2	188839672	0.0522	0.042328
Affx-91248840	5	112597814	0.0522	0.00944601
Affx-90099990	1	255370385	0.0523	0.0271155
Affx-90336530	1	264555311	0.0523	0.0432326
Affx-90699361	1	222344172	0.0523	0.0307334
Affx-90955861	1	118010350	0.0523	0.0392788
Affx-115335910	1	118793738	0.0524	0.0372357
Affx-91315762	8	5090046	0.0524	0.0407463
Affx-91089947	4	115674689	0.0525	0.0525937
Affx-90258790	4	240810192	0.0525	0.045644
Affx-91248305	1	176073811	0.0525	0.0948577
Affx-115332333	4	114952913	0.0526	0.0555716
Affx-90885999	6	160163114	0.0527	0.0600953
Affx-90691019	1	188037816	0.0527	0.0415535
Affx-90163591	8	130399732	0.0527	0.0331509
Affx-90938830	3	202876021	0.0527	0.0235273
Affx-91087156	6	125944413	0.0528	0.0728134
Affx-91249331	1	101822359	0.0528	0.0968085
Affx-90977951	9	130380646	0.0528	0.0285628
Affx-91351998	10	67790709	0.0528	0.0750336
Affx-90080022	4	22843201	0.0529	0.0361226
Affx-115333564	5	112981778	0.0529	0.0101191
Affx-90467408	6	147302607	0.0529	0.0732435
Affx-90618602	6	147302627	0.0529	0.0732435
Affx-91323358	1	245512019	0.0529	0.0597381
Affx-90664783	1	245512092	0.0529	0.0597381
Affx-91184966	5	204435442	0.0529	0.0613186
Affx-115334476	1	269702252	0.053	0.0475997
Affx-90510056	1	166237250	0.053	0.0398034
Affx-115334971	8	52212493	0.053	0.0510631
Affx-90881108	1	104958997	0.053	0.0400198
Affx-115330896	9	27877938	0.053	0.0321678
Affx-90479647	1	146113728	0.053	0.0578532
Affx-90724000	9	126531304	0.053	0.0345124
Affx-90991787	9	99161218	0.0531	0.0543941
Affx-90723273	10	149545860	0.0531	0.046742
Affx-90551040	4	143603499	0.0531	0.0516086
Affx-90237247	6	92099147	0.0531	0.0623093
Affx-90904241	1	245577543	0.0532	0.0326341
Affx-91198850	2	162045009	0.0532	0.0570272
Affx-115333487	1	241185714	0.0532	0.0382582
Affx-90692457	1	216593807	0.0534	0.0252293
Affx-91016136	1	166241031	0.0534	0.0110747
Affx-90221158	3	68643435	0.0534	0.0415906
Affx-90551392	4	84319157	0.0534	0.0224678
Affx-90250293	1	283968525	0.0535	0.0463701
Affx-90501587	8	2305723	0.0535	0.0556936
Affx-90871086	8	45639807	0.0535	0.0390911
Affx-90822429	7	122629069	0.0535	0.0419481
Affx-90343349	1	15022030	0.0535	0.0304197
Affx-90584937	6	144045234	0.0536	0.04682
Affx-90502327	1	222360013	0.0536	0.032811
Affx-91264000	9	47522392	0.0536	0.0522177
Affx-91360884	9	70474331	0.0536	0.0510111
Affx-91161223	7	3674691	0.0537	0.0409034
Affx-90372724	1	138964053	0.0537	0.032978
Affx-91373695	1	295730830	0.0537	0.0231659
Affx-90838943	2	21186935	0.0537	0.0371015
Affx-90464424	2	21311283	0.0537	0.0371015
Affx-91410658	9	86029165	0.0537	0.0383969
Affx-90474716	1	244831086	0.0538	0.049943
Affx-90446334	4	241804227	0.0538	0.029301
Affx-91354697	9	126583588	0.0539	0.0619119
Affx-90886508	5	113351062	0.0539	0.0093674
Affx-90640240	6	150852925	0.0539	0.0307172
Affx-91281222	8	120502748	0.054	0.0309059
Affx-90750379	7	97919505	0.054	0.0977118
Affx-91141846	6	75631270	0.054	0.0211929
Affx-90802892	9	42851668	0.054	0.0494876
Affx-91291651	8	134458669	0.054	0.0307896
Affx-91348186	3	59275760	0.054	0.0299371
Affx-90272061	5	193008999	0.054	0.0458389
[truncated: 34,749 more rows]
