# Supplementary material for: Genome-Wide-Association-Analysis-Based Identification of Genetic Loci and Candidate Genes Associated with Cold Germination in Sweet Corn
Source: Biology (Basel). 2025 May 21;14(5):580. doi: 10.3390/biology14050580 (PMC12109514; doi:10.3390/biology14050580)
Supplement: Supplementary file 1 [file biology-14-00580-s001.zip › Supplementary Table S3.xlsx]

## Sheet: Sheet1
Supplementary Table S3. Catalog of candidate genes identified within GWAS confidence intervals
B73 (RefGen_v3)	Zm-B73-REFERENCE-GRAMENE-4.0	Zm-B73-REFERENCE-NAM-5.0	Position	DNA	CDNA	Protein	Arabidopsis thaliana	Functional annotation	Rice
AC198588.3_FG004			4900854..4901249		ATGGCCGCTAGGTTCCAAAAATTGCGTGAAGGGAAGAACTTTGATCCTTTGGTTCTTGAAGATTTTGATTCGGACAATGA GTGGGTTGATCCATTAGCTAATTTATCTATTGTTGGGGATGACCCTCTTTTCACATGGGAGCATGTTGATAATGCCATCG GTGCATCTACACAACTTCAAGGCCGCTACTTTCCTAGGAGAGCTCATGGTACTCAAGTGCCAATTCTTGAGGATGATGAA GATGGTCTTGATGTGGGTGATGAGAATGAAGACGATGACAATTTTGTGCTTGACGACCTTGACATGGATGATGAAGAAAC AAACAACAGTGGTGGCCGTGGTGATGAGCAAGACAAGGATGATGTTGGTTTAGATGATTTGGATGATGGTTATTGA
GRMZM2G036837	Zm00001d008322	Zm00001eb333460	4916708..4925557	GTCCTGCCCCACACCACAGTGGTGGAAGGAAAGGAAACGGGAGGGAGAGAAAAACCCAGGCCCCCCGATCTCCTCCTCCC ACTCCGATCGCCCGACCGATCGCCGAGCTTCCCTGTTCCCTCCCCGCCCCCGCGACGCCGCGACGCCATGGAGCCGCCGC ACGCCGAGCAGGCCGTCGCCGCTGTAGCAGCAGGAGGAGAGGGCGGCACCGCAAGCCCGGGCACCGGCCTCGAAGGTGCT GCCTGCTTAACGTTTTTTTTTTGTTTCGTTCAGATCTCCGGCCGGGCGTACGGCCGCGCGGATCTCTGGTGGCTTCCCGA TGTAACCGCGTGGTACGAGAACGCGTGGCTTTTGCAGGGCCGGTGCTTAGGCGGGGGCTGGACGGCGGTGGGGAA…	GTCCTGCCCCACACCACAGTGGTGGAAGGAAAGGAAACGGGAGGGAGAGAAAAACCCAGGCCCCCCGATCTCCTCCTCCC ACTCCGATCGCCCGACCGATCGCCGAGCTTCCCTGTTCCCTCCCCGCCCCCGCGACGCCGCGACGCCATGGAGCCGCCGC ACGCCGAGCAGGCCGTCGCCGCTGTAGCAGCAGGAGGAGAGGGCGGCACCGCAAGCCCGGGCACCGGCCTCGAAGGGCCG GTGCTTAGGCGGGGGCTGGACGGCGGTGGGGAAGGGGAGGACGGGGAGCTGGGGGCGGGGCAGGAGGCGAACGCACGGCT ACCAGAGCGGCCTGGCGAGGCGGACTGTGGCTACTACCTCCGCACGGGCGCCTGCGGCTTCGGGGAGCGTTGCCG…	MEPPHAEQAVAAVAAGGEGGTASPGTGLEGPVLRRGLDGGGEGEDGELGAGQEANARLPERPGEADCGYYLRTGACGFGE RCRYNHPRDRGGTEFGGGAKNGAAQDFPERQGQPVCEYYLKTGTCKFGSNCKYHHPKQDGSVQSVILNNNGFPLRLGEKE CSYYMKTGQCKFGSTCKFHHPEFGGIPVTPGIYPPLQSPSVPSPHTYAPNWQMGRSPAVPGSYIPGSYTPMMISSGMVPL QGWSPYPASVNPVASGGAQQTVQAGPLYGIGHHGSSTAIAYGGTYLPYSSSAGQSSNNHQEHGFPERPGQPECQYYMRTG DCKFGTTCKYNHPRDWSTPKSNYMFSHLCLPLRPGAQPCAYYAQNGYCRYGVACKYDHSMGTLGYSSSALPLSDM…	AT2G47850	Zinc finger C-x8-C-x5-C-x3-H type family protein	LOC_Os01g15460.1
GRMZM2G475017	Zm00001d008323	Zm00001eb333470	4955650..4961914	TTCCCATGTCCATTGGCGCCACGCCTCTGTTTTACCCCGTTTAGAGGCTGACATCCCAGGCTTATCCGCCGCTGCGCCAC GCCGTACTCGTCCCCGTTAAACAGCGCCGCACGGTTGCGGCAGTGGTTGCCCGAGCGAATCCACGCGTCCGCCCGTTTCG CTCGTTGTCTCCGGGGTAGGGGGGCCGCTCCAGCGCCGAACGGAAATCCCCATCAGCACTGGCCACTCCCGATCCCCCGT CCCGGCGTCCCCCCAATCCCTCTCCCTGCAAAAGGCCACCGCGACGCGACCGCGTACGGGAGGTGAGCCGCGAGTGCAGT GCAGTGCAGGCAGGCAGGCCGAGAGAAGAGTCGGCAGGAAGCAACCGAGACCGCGAGGAAGCAGCGAGCTGCACT…	TTCCCATGTCCATTGGCGCCACGCCTCTGTTTTACCCCGTTTAGAGGCTGACATCCCAGGCTTATCCGCCGCTGCGCCAC GCCGTACTCGTCCCCGTTAAACAGCGCCGCACGGTTGCGGCAGTGGTTGCCCGAGCGAATCCACGCGTCCGCCCGTTTCG CTCGTTGTCTCCGGGGTAGGGGGGCCGCTCCAGCGCCGAACGGAAATCCCCATCAGCACTGGCCACTCCCGATCCCCCGT CCCGGCGTCCCCCCAATCCCTCTCCCTGCAAAAGGCCACCGCGACGCGACCGCGTACGGGAGGTGAGCCGCGAGTGCAGT GCAGTGCAGGCAGGCAGGCCGAGAGAAGAGTCGGCAGGAAGCAACCGAGACCGCGAGGAAGCAGCGAGCTGCACT…	MEPYAATKGGESDAGTGLEESMRKLGLGEDDEAGEEKLPERPGEADCTYYLRTGACGYGERCRYNHPRDRPAPVNGVGKT TGMEYPERPGQPLCEYYAKNGTCKFGSNCKFDHPRESGFVPVALNNSGFPLRLGEKECSYYMKTGHCKFGGTCKFHHPEL GFLTETPGMYPPVQPSPISSPHPYPHHSNWQMGRPAVVPGSFLPGPYPPMMLPPTVMPMQGWNPYVSPMNQTTPAGGQQA VPAGPSYGLSHQEPTSAVTYGSHYAQLYSSSGTSSSNIQEYVFPERPGQPECEHYMKTGTCKYGAACKYHHPQYFSGPKS NCILSPLGLPLRPGSQRCAYYAHHGFCKFGPTCKFDHPMGTPNYSLPAPSLTDVPVAPYPHTFSVTPIAPYLLPP…	AT2G47850	Zinc finger C-x8-C-x5-C-x3-H type family protein	LOC_Os01g15460.1
GRMZM5G888099			4957362..4957790		ATGTACCTCCAAATTTGCAATGTCCAGTTTTCATGTAATACGAACATTCCTTTTCACCCAGACGTAGAGGGAATCCACTG TTGTTTAAAGCGACAGGTACAAAACCACTTTCCCTGGGATGATCAAACTTGCAATTGGAACCAAATTTGCATGTGCCATT CTTTGCATAGTACTCACAGAGTGGCTGTCCAGGGCGCTCTGGGTACTCCATACCTGTGGTCTTCCCAACGCCATTAA	MYLQICNVQFSCNTNIPFHPDVEGIHCCLKRQVQNHFPWDDQTCNWNQICMCHSLHSTHRVAVQGALGTPYLWSSQRH
GRMZM2G587640			4962911..4963021		TCAAAAAATAATGTTATACGTTGCCTAGAGCAGTTCCAAACACCCCCTAAGTTGCGGTCAGCATCCATATGCATTGGTTC TACCTTACGACAAATAGAAGGTATGGTGAAC
GRMZM2G134941	Zm00001d008325	Zm00001eb333480	4969862..4970303	CGATCTACCGATTCGATCACCATGTCGGGCGTCTGGGTGTTCAAGAACGGCGTGGTGCGTCTGGTGGAGAACGGGGCGGC GGGCGGCGAGGCGGCGGTGCGACGGCGGAAGGCGCTGGTGCACACGCCGAGCGGGCAGGTGGTGCGGTCGTACGCGGAGC TGGAGCCGGAGCTGCGGGCGCTGGGCTGGGAGCGCTACTACGAGGACCCGGCGCTGTACCAGTTCCACAAGCGCGGCTCC CTCGACCTCATCTCCCTCCCCGCCGACTTCGCCAGCTTCTCCTCCGTCCACATGTACGACATCGTCGTCAAGAACCGCGA CTCCTTCAGGGTCGTCAACGTCTGATCTAGCTAGCTAGCTACTATACATGCATGTCTCGCTGAATTTGATTTCGA…	CGATCTACCGATTCGATCACCATGTCGGGCGTCTGGGTGTTCAAGAACGGCGTGGTGCGTCTGGTGGAGAACGGGGCGGC GGGCGGCGAGGCGGCGGTGCGACGGCGGAAGGCGCTGGTGCACACGCCGAGCGGGCAGGTGGTGCGGTCGTACGCGGAGC TGGAGCCGGAGCTGCGGGCGCTGGGCTGGGAGCGCTACTACGAGGACCCGGCGCTGTACCAGTTCCACAAGCGCGGCTCC CTCGACCTCATCTCCCTCCCCGCCGACTTCGCCAGCTTCTCCTCCGTCCACATGTACGACATCGTCGTCAAGAACCGCGA CTCCTTCAGGGTCGTCAACGTCTGATCTAGCTAGCTAGCTACTATACATGCATGTCTCGCTGAATTTGATTTCGA…	MSGVWVFKNGVVRLVENGAAGGEAAVRRRKALVHTPSGQVVRSYAELEPELRALGWERYYEDPALYQFHKRGSLDLISLP ADFASFSSVHMYDIVVKNRDSFRVVNV	AT5G24860	(ATFPF1, FPF1) flowering promoting factor 1	LOC_Os01g15340.1
GRMZM5G857012			4969883..4970209		AGATCAGACGTTGACGACCCTGAAGGAGTCGCGGTTCTTGACGACGATGTCGTACATGTGGACGGAGGAGAAGCTGGCGA AGTCGGCGGGGAGGGAGATGAGGTCGAGGGAGCCGCGCTTGTGGAACTGGTACAGCGCCGGGTCCTCGTAGTAGCGCTCC CAGCCCAGCGCCCGCAGCTCCGGCTCCAGCTCCGCGTACGACCGCACCACCTGCCCGCTCGGCGTGTGCACCAGCGCCTT CCGCCGTCGCACCGCCGCCTCGCCGCCCGCCGCCCCGTTCTCCACCAGACGCACCACGCCGTTCTTGAACACCCAGACGC CCGACAT
GRMZM2G095164	Zm00001d009247	Zm00001eb341250	5024416..5025529	CTCGCGCGCCCCACCTACTGTGCCGTCCGTCCCGCCATTGGCACGCACGAGCCCACGATATAACCCGCCACCCCTCGCTC TCCCATACCAGTACCACCAACAAACTTCTTTCTCGCCTTGCATCGGCCGCCGGCCCTCCATCCACCGCACCAGCTAGCAA CGACGACACGCTAGCCAGGTAGCGTAGCCGACCGGCCTCTGCGCGCGGGCATTCAGTTCGCCATGGCGCGCCTGCTCCGC GCCGCGGCCGGCCTCGCGCTCCTCCTGGCCGTCCTTGCCCCGGCGGCGTCGGCGGGCGGCGACCTGGCCCAGCTGGGCGC CGCCGTCGAGACGCGGCGCGGCGGCGGGCGGACGACGTGCCGCGGCGGCACGGTGGGCGAGTGCATGGAGTACCT…	CTCGCGCGCCCCACCTACTGTGCCGTCCGTCCCGCCATTGGCACGCACGAGCCCACGATATAACCCGCCACCCCTCGCTC TCCCATACCAGTACCACCAACAAACTTCTTTCTCGCCTTGCATCGGCCGCCGGCCCTCCATCCACCGCACCAGCTAGCAA CGACGACACGCTAGCCAGGTAGCGTAGCCGACCGGCCTCTGCGCGCGGGCATTCAGTTCGCCATGGCGCGCCTGCTCCGC GCCGCGGCCGGCCTCGCGCTCCTCCTGGCCGTCCTTGCCCCGGCGGCGTCGGCGGGCGGCGACCTGGCCCAGCTGGGCGC CGCCGTCGAGACGCGGCGCGGCGGCGGGCGGACGACGTGCCGCGGCGGCACGGTGGGCGAGTGCATGGAGTACCT…	MARLLRAAAGLALLLAVLAPAASAGGDLAQLGAAVETRRGGGRTTCRGGTVGECMEYLDVDAEGEADVAGMATGGGGGKR RVLQGGSGYIGYDALRRDNVPCSQRGASYYNCQPGAEANPYSRGCSAITQCRG	AT4G15800	(RALFL33) ralf-like 33	LOC_Os01g15320.1
GRMZM2G095114	Zm00001d008325	Zm00001eb333480	5029916..5039269	AGATACGTCTCATCCGTTGTGTCGTCTTTTTTTTCGGTGTCGCGAGCTCTTCCTCCTTCCGCTTCTCTTCGACAGAAAAC TAGGGTTTTGCTCTTGGAATCTCTCTCCCCGCTGCCGCCGCCGCCGGACAGTGCACCGACGATACGACCTCCTCCTTCCT CCGATCTGGCCTTTTTAATCCGCGGATCCCGTACAAGATGGTGCATATTTCCCCCTTACATTCGTTTACACATCGATCGC CAAAACTGAGATGTGGTTGATGGCAGCATCTGATTCGAATTTTGTGTTCTTATGCAGCTTCCCCTCTCGCTCCTCAAGAC CGCCCAGGGGCACCCAATGGTAAGATCCCGGTGTCTGGCTTCTTTCGTCGTCGTTTTTGGCGTGTGATTATTCGT…	AGATACGTCTCATCCGTTGTGTCGTCTTTTTTTTCGGTGTCGCGAGCTCTTCCTCCTTCCGCTTCTCTTCGACAGAAAAC TAGGGTTTTGCTCTTGGAATCTCTCTCCCCGCTGCCGCCGCCGCCGGACAGTGCACCGACGATACGACCTCCTCCTTCCT CCGATCTGGCCTTTTTAATCCGCGGATCCCGTACAAGATGCTTCCCCTCTCGCTCCTCAAGACCGCCCAGGGGCACCCAA TGCTCGTGGAGCTGAAGAATGGTGAGACGTACAACGGGCATCTGGTCAATTGCGACACGTGGATGAACATCCACCTTAGG GAGGTTATTTGCACCTCAAAGGATGGTGACAAGTTTTGGAGGATGCCAGAGTGTTACATTCGTGGGAACACCATT…	MLPLSLLKTAQGHPMLVELKNGETYNGHLVNCDTWMNIHLREVICTSKDGDKFWRMPECYIRGNTIKYLRVPDEVIDKVQ EETSKSRSDRKPPGVGRGRGRGDVGAKPGGRGIGRGQDDGGRGSGGRGRGGVGAKGGNKGGGRGRG	AT5G27720	EMB1644, EMBRYO DEFECTIVE 1644, LSM4, SM-LIKE PROTEIN 4	LOC_Os01g15310.1
AC199314.3_FG002	Zm00001d032589		5031783..5036335		ATGCAGGACAATTTGTCAAGACTCAAGACTATAGCATCTACCTTCAATAACCTCCTCAATGACTACATAGATCAAAATCG CACACCTACAGAGGAAATCGAGGGAGCTGCTCAAGAAATTGGCAAGTTGGAGGGGAGTGAGTGCTGGAACAGGATGTCAA CATCCGAGGCTGCTGCTACTAATGGTACTGCAGCAGCGACTCCACCTGAGATCGACAACAACCATCTAAAGAGGAAGTCA TCTGATATAGGCTGGGAGTGGGGGCGTCTCTGTGATCCCAATGACAAGAACAGAGTCAAGTGTCTTCTTTGTGGACAAGA GAGCACAGCTGGAATTTATCGCCTTAAGCAGCATCTTGCTCATGTTGGCACATCTATTGTGAAGTGCCCAAAAGT…	MQDNLSRLKTIASTFNNLLNDYIDQNRTPTEEIEGAAQEIGKLEGSECWNRMSTSEAAATNGTAAATPPEIDNNHLKRKS SDIGWEWGRLCDPNDKNRVKCLLCGQESTAGIYRLKQHLAHVGTSIVKCPKVTEEVKQKCKRNLDETAKKKKDKQQHDKE VRENVQLATCEEEMTEVESLAGSSSTPRKLGPMDKFTRPIDPKDEEDEGVMPGTGIPWSVLGEAMGTNEQLQPRRSARVA RELYEEEWESETEDPNHLEDDIAYEDGEE	AT5G31412	hAT transposon superfamily protein	LOC_Os05g26040.1
GRMZM2G177016			5064146..5064999		TTATGACACTATTGAGGAATCCACTTTATGTGTTTGCCATATTTGTGATTTATCTTGTTGGAAAAGCCCTTTGGGTGCAA TCAGAAATTGGTAGGGAATTCCAACATGGATTTCTTCCTACCATCCTTTCACTGTCCACGAAATGTGTTCCCTCTATAAT GAACATCCTGAAGAGATTAGCTGACCCGGGTCAAGAACCGGCAACAGCCCCCAAGAGGCAAAGAGAGATGAAGCTCCAAC CAAAATCCACCAGGAACAGTTCTTCATACAGCAAGGTAACATCACTAGGGTCATTCAGCATAACCACTTTGGAGATTGGA CCTGAATATTCAAACTTGGTGGCGCAATGATTTTGCTAATCTTTAGCTTTTGGCTAGCAACCTACTCCAGGAGTT…	MTLLRNPLYVFAIFVIYLVGKALWVQSEIGREFQHGFLPTILSLSTKCVPSIMNILKRLADPGQEPATAPKRQREMKLQP KSTRNSSSYSKVTSLGSFSITTLEIGPEYSNLVAQ	AT3G13870	(RHD3) Root hair defective 3 GTP-binding protein (RHD3)	LOC_Os01g39310.1
GRMZM2G570371			5115287..5115395		GGAAGAATATCCTAAATTCCTAATCATCGTAGATGTTGCAGATTTCTTCTTAGTGTTATTTCAGCAATCAACTAATCCGG ATGGAGGCAAAAATTATGTCCAAACCAAC
AC211875.4_FG002			5116147..5116254		ATGGCCTCCACGTCCTATCCCGGGCAGCAGCAGCAGGTGTGCGAGGGTGTTAGAGTCCTCCAGTGCAGCAGTCGTGGTGG TGTTGACGGTGGTCGTCGTCTTGGCTAA
AC211875.4_FG003			5116759..5117351		ATGTTCCTTCTCCTGCTCGAGAGACCTGTGAAGAAACCTGTGAAGGACTACATGTTTGCTCGAGGGAATAACCGCCATGT CATGTTATTTTTACATGAGAGTGAGAAATCTGTGAAGAGCACTACAGTGGTTGAGCAGGTGGATGAGTATGTTGATACTG GGGATGAGATGCCAGCAGCCACTTACCAATCCATGGAGATCGAGAAGGACGCTGAAGGGGAGGTTGGTGATTATGTGGTG GGGACCATTGCCGATTCATTCTTTGACTACGAGCTGATTCATGTGGTGGGGACCGCAAAGGAACTCCTTGAGTTTGCTGG CAAGGGATTATGA	MFLLLLERPVKKPVKDYMFARGNNRHVMLFLHESEKSVKSTTVVEQVDEYVDTGDEMPAATYQSMEIEKDAEGEVGDYVV GTIADSFFDYELIHVVGTAKELLEFAGKGL		bromodomain containing protein expressed	LOC_Os04g53170.1
GRMZM2G570374			5118341..5118450		ATAGGGCTTGATATCTCAAGTTTTAAATATAGTACCACATATATTGGAGTCCTATCATCGTTTATTCTTAATCTACAACT TTTTATTTTCTATAACATGATTTATTTTCT
GRMZM2G146047	Zm00001d008326	Zm00001eb333510	5120602..5137348	GGCGAAGCTTAAGGGTCTGGAAAGCTTGCAGGCGAAGGCGCGGCATTCCATTGTGCGCCGGAAGGATCTTTAGCCGGCGG CCATGGCGCTGGGGGTGTTAGTGGTGGAGGAGGGGAGGCAGCAGCAGGAGGCGCCGCCGCCGCTCGCCGTGGAGGCGCTT CGCGACAAAATCGTCGAGAAGGTGAAGGCGAACCGCGTCACGCTGATCGTGGGGGACACTGGATGCGGTAATTTCCGGCG GTTTCCTTCTCACATTACCTTCTCGATCGGTTCTACTGTGTGTGTGCACCTGATGGTTTGCTGTGATGAAGCCGTTTTAT GCTTTGGGGGTTTTGTTGAGGCCAGGAGACAAAATATATATTTTTCTTAAGATTTTACTTGATGGATTTTACGCT…	GGCGAAGCTTAAGGGTCTGGAAAGCTTGCAGGCGAAGGCGCGGCATTCCATTGTGCGCCGGAAGGATCTTTAGCCGGCGG CCATGGCGCTGGGGGTGTTAGTGGTGGAGGAGGGGAGGCAGCAGCAGGAGGCGCCGCCGCCGCTCGCCGTGGAGGCGCTT CGCGACAAAATCGTCGAGAAGGTGAAGGCGAACCGCGTCACGCTGATCGTGGGGGACACTGGATGCGGGAAGAGTTCTCT GGTTCCCCAGTTCCTCTTAGAAGAAAATATGGAGCCTATCCTGTGCACACAGCCTAGAAGGTTTGCAGTGGTAGCCATTG CTCGAGCGATAGCTAACTCTCGCAATTGGCAGCTAGGCGAGGAGGTTGGATATCATATAGGTCACTCAAATATGT…	MALGVLVVEEGRQQQEAPPPLAVEALRDKIVEKVKANRVTLIVGDTGCGKSSLVPQFLLEENMEPILCTQPRRFAVVAIA RAIANSRNWQLGEEVGYHIGHSNMSDLNSKRSKIVFKTAGVVLEQMCDRGIAALKYKVIILDEVHERSVESDLVLASIKQ FLMKKSDLRLVLMSATADITRYKEYFRDLGRGERVEVIAIPCSPHTSIFQRKVLYLEQIADILKINSQLLSSKYCSGPDA SADAEINYDVYELIHKLLLHIHQNEPDISKSILVFLPTYYALEQQWIRLLPFSSTFKVHILHRSIGTDEALQTMEISKSC RKVILATNIAESSVTIPGVAYVIDSCRSLQVYWDPIRKADAAGLVWISKSQAEQRKGRTGRTCDGQIYRLVTGTF…	AT2G47680	zinc finger (CCCH type) helicase family protein	LOC_Os03g17432.1
GRMZM2G570382			5137633..5137724		TTTTTTTTTACTTTTTAGCAGCCAAGAAAGCACTGTATCACTCCAAGATTCCCCGTTAGGGCTGGTTTACGAACAAGGAT ACCAGATGTGAT
GRMZM2G044128	Zm00001d008327	Zm00001eb333520	5160708..5162795	CCGCCGCTGCCCCATTTCCCTTCGCCGCGAAAACCCTAGAAACTACCCACCCCGACCACCCGCCGCCATGTCATCCACAA CGCCGGCCATCGCGTCCCCCGCCTCTGAGCAAGCCAAATCGAAGAAAAAGAAGCACAGATCGAAGGACGACCCCTCCGCT GCTGCCGCCGACCCACCGTCGCTCGCTGAGGCCGAGGAGAAGACTGATGGCTACCTCATCAAGCCGCAGTCCCTTGTTCC GTCCCTCGACACCTCCACCTGGCCGCTCCTCCTCAAAAACTACGACCGCCTTAACGTCCGCACCGGCCACTACACCCCGC TACCCTCCGGCCACTCGCCGCTCAAGCGTCCCCTCGCCGAGCATCTCCGTTACGGCATCATCAACCTCGACAAGC…	CCGCCGCTGCCCCATTTCCCTTCGCCGCGAAAACCCTAGAAACTACCCACCCCGACCACCCGCCGCCATGTCATCCACAA CGCCGGCCATCGCGTCCCCCGCCTCTGAGCAAGCCAAATCGAAGAAAAAGAAGCACAGATCGAAGGACGACCCCTCCGCT GCTGCCGCCGACCCACCGTCGCTCGCTGAGGCCGAGGAGAAGACTGATGGCTACCTCATCAAGCCGCAGTCCCTTGTTCC GTCCCTCGACACCTCCACCTGGCCGCTCCTCCTCAAAAACTACGACCGCCTTAACGTCCGCACCGGCCACTACACCCCGC TACCCTCCGGCCACTCGCCGCTCAAGCGTCCCCTCGCCGAGCATCTCCGTTACGGCATCATCAACCTCGACAAGC…	MSSTTPAIASPASEQAKSKKKKHRSKDDPSAAAADPPSLAEAEEKTDGYLIKPQSLVPSLDTSTWPLLLKNYDRLNVRTG HYTPLPSGHSPLKRPLAEHLRYGIINLDKPSNPSSHEVVAWIKRILRVEKTGHSGTLDPKVTGNLIVCIDRATRLVKSQQ GAGKEYVCVARFHAAVPDTARVARALEALTGAVFQRPPLISAVKRQLRVRTIYESKLLEHDPERHLAVFWISCEAGTYVR TLCVHLGLLLGVGAHMQELRRVRSGILGEQDNMVTMHDVMDAMWSLDNYKDESYLRRVVMPLEVLLTSYKRLVVKDSAVN AICYGAKLMIPGLLRFENDIETGEEVVLMTTKGEAIAIGIAEMTTAVMATCDHGAVSKIKRVVMDRDTYPRKWGL…	AT3G57150	(AtCBF5, AtNAP57, CBF5, NAP57) homologue of NAP57	LOC_Os07g44190.1
GRMZM2G507590			5164364..5164473		GCATATAATACTTAATATATGGCGCCGTTGTTTTTTTCAAGACTTTGATCACTCGTCTCATTCAAAAAATATCATAGGTT ATTATTTATTTTGTTTTGATTTGTTTTATC
GRMZM2G569809			5185882..5186011		TTGAAACAATGTGAAATTCGGTTCGATGAACAAAGAGGATATATGGTGACACGTGACTGTAACAAGACATGGCGAGAACT CAAAACTCTAAAGGGTTAAACTAAGACCCACGACTTGACAAAAAAACAAA
GRMZM2G146004	Zm00001d008329		5187091..5188035	CAGCCAGCCCGCCATGACCTAGCCGCAGCCTCTTTTATAAAACCCGCCGCCTCCGCTCGTCTCCTCCACAGCTCCACCCA CCACAGCAGGCAGAGAGCAGAGCGCCACCAGCCAAGCCGTCCGATCCTTCGTCTGCCGAAGCCCAAGCCCAAGCAGCAGA ACAGGTCCGATGGCTCTCGCTCTCTCCGGCTGCTCCGCCCGCGCCGCCCTGACGTCGCTGGCCCCCAGGGCCAGGGGCTA CGCGGCGTCGGCGGCGTCCGGGGCCATGCGGCGCGCGGCGGCGGAGAGCGCGGCCGCGGGCGAGGCCAAGGAGGCCGGGC GCCGCACCGCCGCCGCCGAGGTCTCGTGGGTGCCGGACCCCGTCACGGGCCACTACCGCCCCTCCAACTGGGCCG…	CAGCCAGCCCGCCATGACCTAGCCGCAGCCTCTTTTATAAAACCCGCCGCCTCCGCTCGTCTCCTCCACAGCTCCACCCA CCACAGCAGGCAGAGAGCAGAGCGCCACCAGCCAAGCCGTCCGATCCTTCGTCTGCCGAAGCCCAAGCCCAAGCAGCAGA ACAGGTCCGATGGCTCTCGCTCTCTCCGGCTGCTCCGCCCGCGCCGCCCTGACGTCGCTGGCCCCCAGGGCCAGGGGCTA CGCGGCGTCGGCGGCGTCCGGGGCCATGCGGCGCGCGGCGGCGGAGAGCGCGGCCGCGGGCGAGGCCAAGGAGGCCGGGC GCCGCACCGCCGCCGCCGAGGTCTCGTGGGTGCCGGACCCCGTCACGGGCCACTACCGCCCCTCCAACTGGGCCG…	MALALSGCSARAALTSLAPRARGYAASAASGAMRRAAAESAAAGEAKEAGRRTAAAEVSWVPDPVTGHYRPSNWAAAAAD PADLRAAHLAPTYARA	AT4G02380	(AtLEA5, SAG21) senescence-associated gene 21	LOC_Os01g21250.1
GRMZM2G146012	Zm00001d008330	Zm00001eb333540	5190767..5197500	ACGGCCACCAGACCACCACGACGCTCTCAGCTTCACCTTCTCTTCAGTCTTGTCTGCTAGACTGTCGACAGATTCCGCTC CAACGCGCACCTGCAGTCCCGCACGCCCTCGCCCACCGTCGCCTTTCAAAAAGCTGGAGGATTCTCGAGAGGGAGAAGCG CGCCTGGCAGCTCCGTTCCATCCGCCCCCACGAATGTCCGACGAGGCCAGGCGCGGGCCCGCGGGCGCCGCGCAGGCGAT GCTCCGGGCCTCCTCCGAGGACCGCAAGCCGGTGGGCGCTGGGTCCCCGGCGGCGGTTGCGCACAAGATCCAGCTCAAGA GCGCCGATATGAAGGAGGAGATGCGGCAGGACGCCTTCGAAATTGCCCGCATCGTAAGAACCTCTCGCTCTCGCT…	ACGGCCACCAGACCACCACGACGCTCTCAGCTTCACCTTCTCTTCAGTCTTGTCTGCTAGACTGTCGACAGATTCCGCTC CAACGCGCACCTGCAGTCCCGCACGCCCTCGCCCACCGTCGCCTTTCAAAAAGCTGGAGGATTCTCGAGAGGGAGAAGCG CGCCTGGCAGCTCCGTTCCATCCGCCCCCACGAATGTCCGACGAGGCCAGGCGCGGGCCCGCGGGCGCCGCGCAGGCGAT GCTCCGGGCCTCCTCCGAGGACCGCAAGCCGGTGGGCGCTGGGTCCCCGGCGGCGGTTGCGCACAAGATCCAGCTCAAGA GCGCCGATATGAAGGAGGAGATGCGGCAGGACGCCTTCGAAATTGCCCGCATCGCGTTCGATAAGCACAGCATGG…	MSDEARRGPAGAAQAMLRASSEDRKPVGAGSPAAVAHKIQLKSADMKEEMRQDAFEIARIAFDKHSMEKDIAEYIKKEFD KNHGPTWHCIVGRNFGSYVTHETNYFVYFYIDSKAVLLFKSG	AT4G15930	Dynein light chain type 1 family protein	LOC_Os01g15260
GRMZM2G569821			5225783..5225873		TTTTTTTTATGGTCTTTTATCATGTGGTTTTCTTAGCCCCCATGAATCTCTGTTCTGCGTCCGCTTTTGTCCACGGTTTT TTGGTATCTAA
GRMZM2G146031	Zm00001d008331	Zm00001eb333550	5226455..5245212	AGAGCCTGTTTCGTGCGCCAGCTAATTAAGTTGAGCCACAAGAGCTAGAGCAGAGGAGCACCAGTGTTCACAGCATCAAC CGATCGATTGTCGGAGCCACGACCATGGCCGAGGCAGCTGCTGAGAAGCTGGTCTGCGTGACCGGAGCTGGAGGCTTCAT CGGGTCATGGCTGGTCAAGGAGCTGCTCCAACGCGGCTACGTTGTGAGGGGCACCGCGAGGCACCCTGGTGAGTGAGTGT GCAAGTCCACTTTCTAGACCATAAATAAATTTAGTAAAATTTTTAAAAAAACAACAGAACCTGTAAATTTCCATATGATG CTAATTACTTTCTATCCTTTACATATATAATACTATCTTTTTTCTATATGGTGCCAGAGGACCCCAAGAATGCCC…	AGAGCCTGTTTCGTGCGCCAGCTAATTAAGTTGAGCCACAAGAGCTAGAGCAGAGGAGCACCAGTGTTCACAGCATCAAC CGATCGATTGTCGGAGCCACGACCATGGCCGAGGCAGCTGCTGAGAAGCTGGTCTGCGTGACCGGAGCTGGAGGCTTCAT CGGGTCATGGCTGGTCAAGGAGCTGCTCCAACGCGGCTACGTTGTGAGGGGCACCGCGAGGCACCCTGAGGACCCCAAGA ATGCCCATCTGCTGGCACTGGATGGAGCTCAAGAACGGCTATCTCTGTACCATGCTGACGTGCTGGACTACATGTCGCTT TGTCGTGCGTTCAGCTTATGTCATGGTGTCTTCCATGTTGCCTCCCCGGTGTCGAATGATCCTAACCTTGTGCCG…	MAEAAAEKLVCVTGAGGFIGSWLVKELLQRGYVVRGTARHPEDPKNAHLLALDGAQERLSLYHADVLDYMSLCRAFSLCH GVFHVASPVSNDPNLVPVAVEGTKNVLNAAADMGVQRVVFTSSYGAIHMNPNRSPDQTLDEGCWSDPEFCKQTQNWYCYA KMAAENTAMEEALKRGIQLLIVVPSVTIGRMLQPTLNISLANVAAYMMGTKKAYSNVIGGYVDVQDVALAHILVYEDLRT HGRYLCIGDMLHLSKYVQMMRELFPQYPITNKCKDENKPMVKPYKFSTKRLGALGMKFTTLKESLYNTVVSLQENGHIPI LLHKSSL	AT1G15950	(ATCCR1, CCR1, IRX4) cinnamoyl coa reductase 1	LOC_Os01g18120.1
AC197666.4_FG007			5231495..5231996		ATGGGGGTTGGGAAGGAGTATGAGAATGATGCGGATAGGGATGTGAAAACGAATGTAAAGAAGAGGACAACTTTGAAAAA TCTAGACTTCAATGGAGATGGCAAGAACTAG
AC197666.4_FG010			5255164..5255481		ATGAGGTCGAGTCTAGGGCAAGCTCGCACAGCTACTGGAGGGATCGAGCAGAGAGGAACACCCAGGGCGTTGATCAAAGA GGGCGCAGCCTGGCATCGAGGGGACAAGCGCCAGGGAGGCTCGGTGCCTGGCGACAAACTAGAGCGCGGGTCCTGGGCGC AGCACATGACAGGAGAGTGGCGGGGGCAAGCGGCACTTGAGGAGCGGCTCGACCAGGCGGCGGCACAGGCAAGAGGCGAG CATTGGGGAAGACGAGTCCGGCGAGGAGGCAAGCTGTGGAGGAGTTCGGCACAACACCCAGGGCGGCTGCGCTGGTGA	MRSSLGQARTATGGIEQRGTPRALIKEGAAWHRGDKRQGGSVPGDKLERGSWAQHMTGEWRGQAALEERLDQAAAQARGE HWGRRVRRGGKLWRSSAQHPGRLRW
AC197666.4_FG008			5239170..5239700		ATGGATAGGTCCAACGTTGACATCTTGGCAGACTACCAGGATCCCAATGATGAAGAAGTTGACACCAAAGATGAGGAAGA CTCTAACGATCTGGAGTGGACTACATCGGGGCACAACACTAGCACATCTTGGGACAATACCCTAAGGAGTGGCTTGTATC GACCGAGATTATTGGCCCGAACGGATATGGAAGCTGAAAGGTGGAGGCATGACACTACACTTTTGTCTGCTAAGGACACC TTTGAGGCCAAGTTCAACGATGCAGCCAACATGGCTATGTCATCCTTCTACATCCTCAATGAGGATGTCCTAGATCAGAG TATCTACCGATACTACTCCTAA	MDRSNVDILADYQDPNDEEVDTKDEEDSNDLEWTTSGHNTSTSWDNTLRSGLYRPRLLARTDMEAERWRHDTTLLSAKDT FEAKFNDAANMAMSSFYILNEDVLDQSIYRYYS
GRMZM2G017285	Zm00001d008332	Zm00001eb333560	5296147..5300862	GAGTCTGTTTCGTGCGTCAGTTCAGTTCAGACCATCAGAGCTACGGCAGCGGAAACCAGCATCTATCAACCGATCGATCG ACCATGGCCGAGGCGGCTGCTGAGAAGCTGGTCTGCGTGACCGGAGCTGGAGGCTTCATCGGGTCATGGCTGGTCAAGGA GCTGCTCCAACGCGGCTACGTTGTGAGGGGCACCGCGAGGCACCCTGGTGAGTACTGAGCATTCTAGCTAGCAGATGAGT GAGCGAGAAGCGCTTCCCAGTCCGTAAATAAATTTAGTAAAATTCAAAAGATTTCAACGGGACCTGTGTGTAGACGCCTA GGGGCCGGGTGGCCATTGCTTCGTCTCCCGCTGCTCTGGCAGGAACTGTCCTTACATGCTATCTTTTTTGCTATC…	GAGTCTGTTTCGTGCGTCAGTTCAGTTCAGACCATCAGAGCTACGGCAGCGGAAACCAGCATCTATCAACCGATCGATCG ACCATGGCCGAGGCGGCTGCTGAGAAGCTGGTCTGCGTGACCGGAGCTGGAGGCTTCATCGGGTCATGGCTGGTCAAGGA GCTGCTCCAACGCGGCTACGTTGTGAGGGGCACCGCGAGGCACCCTGAGGACCCCAAGAATGCCCATCTGCTGGCACTGG ACGGAGCTCAAGAACGGCTGTCTCTGTACCATGCTGACGTGCTGGACTACATGTCGCTTCGTCGCGCGTTCAGCTTGTGT GATGGCGTCTTCCATGTCGCCTCCCCGGTATCGAATGATCCGGACCTTGTGCCGGTTGCTATTGAGGGAACAAAG…	MAEAAAEKLVCVTGAGGFIGSWLVKELLQRGYVVRGTARHPEDPKNAHLLALDGAQERLSLYHADVLDYMSLRRAFSLCD GVFHVASPVSNDPDLVPVAIEGTKNVLNAAADMGVQRVVFTSSYGAVHMNPNRDPDRTVDESCWSDLEFCKQTQNWYCYA KMVAEKTAMEEASKRGIQLLIVVPPGTIGRMLQPTLNLSLSIVATYMKGTKKAYSNAVGAYVDVRDVALAHILVYEDVST HGRYLCIGHMLHQSEFLQMMRDLFPQYPITTKCKDENKPLIKPYKFSTQRLNALGMKFTTLKESLYNTVVSLQENGHIPV LLHKSSL	AT1G15950	(ATCCR1, CCR1, IRX4) cinnamoyl coa reductase 1	LOC_Os01g18120.1
GRMZM2G495706			5297697..5298449		GTCACTCTATGCTTCATGAGATGATGTATCATAAGTTCATTCCATCAATTTTGGTGGAATCAACCCACTCCTCATGTATA TACTAATTATTAGCTTA
GRMZM2G017329	Zm00001d008333	Zm00001eb333570	5316092..5320473	CCGAAGCCAAGAGCATTGCGAATGCGAACCCGCGACAAGCTTATTGCTCCTTTCGGTCCTTCCCCTGCGCGCCGCGAGTG AATTCCGCTACCCCAATCAATCCGACGCCAGAGAGAGAGTGGCGACTGGCGACGCGGTCCGGTCCCCCCAATTCCCAACG GCCGGCGGCGCGACACCCCGATCCGGATCCCATCGCCTGCCGGGAGCCTCGATTCGGGCGGCGGGGACGACGATTCGACC GCGTCGGTAACCAGGCAGGGGAAAGGAGGGGATGAGCTTCCAGGACCTGGAGGCGGGCCACGTCCGGGGGGCGCCGCCCG GCGGCGGCCGGAGGAGCGGCCGGGCGGGGGGCGCCGGCGCCGGCGCCGGCGCGTCGCAGGCCGTGGCGTCGGGCG…	CCGAAGCCAAGAGCATTGCGAATGCGAACCCGCGACAAGCTTATTGCTCCTTTCGGTCCTTCCCCTGCGCGCCGCGAGTG AATTCCGCTACCCCAATCAATCCGACGCCAGAGAGAGAGTGGCGACTGGCGACGCGGTCCGGTCCCCCCAATTCCCAACG GCCGGCGGCGCGACACCCCGATCCGGATCCCATCGCCTGCCGGGAGCCTCGATTCGGGCGGCGGGGACGACGATTCGACC GCGTCGGTAACCAGGCAGGGGAAAGGAGGGGATGAGCTTCCAGGACCTGGAGGCGGGCCACGTCCGGGGGGCGCCGCCCG GCGGCGGCCGGAGGAGCGGCCGGGCGGGGGGCGCCGGCGCCGGCGCCGGCGCGTCGCAGGCCGTGGCGTCGGGCG…	MSFQDLEAGHVRGAPPGGGRRSGRAGGAGAGAGASQAVASGVFQINTAVATFQRLVNTLGTPKDTPDLRDRIHKTRQHIT QLVKDTSDKLKQASEADHRVEVSATKKIADAKLAKDFQAVLKEFQKAQRLAAEREAAYAPFISQAGLPQSYNSSEVNNGA DRLAEQRTQLLESRRQELVFLDNEIVFNEAIIEERDQGIQEIQHQITEVNEIFKDLAVLVHDQGAMIDDIDSHIENAVVA TSQAKGQLSKAAKTQKSNSSLICLLLVIFGVVLLIVIIVLAA	AT5G46860	(ATSYP22, ATVAM3, SGR3, SYP22, VAM3) Syntaxin/t-SNARE family protein	LOC_Os01g15110.1
GRMZM2G495707			5322047..5322164		CTCCGCTGGGTACACTCTGTTCTTCGTATTTGTGCATGTTTCATTGCTGTTTACTACTTATGCGAGTAGTTATACACACA TGCACATACATGTCATCACATATATCGCACTGTTTTTC
GRMZM2G495709			5322965..5323082		CTCCGCTGGGTACACTCTGTTCTTCGTATTTGTGCATGTTTCATTGCTGTTTACTACTTATGCGAGTAGTTATACACACA TGCACATACATGTCATCACATATATCGCACTGTTTTTC
GRMZM2G394528	Zm00001d051442	Zm00001eb187150	155320587..155322904	GCCAGTAGACTAGTAGAGTAGTACTCTGCCTTTCTGGGGTGGCTTTGCGCGGTACCGACGTACCGTCGCGGTCGGCAGTA AAAAGGACCCCGTTGCGTTGAGATGAAAGATTGACGAGTACCTGCGGCAGTGTACAAAGAGCACACAGGGTACTGTACAC GGTTTGATTGGCGCGGGCTGGGGTGTACCGCCGCTGCAGCCAGGCGGACCCGACCCACGTGCGCCACCGCCAGCCAGCCA GCAGCCTGCCCCGTCCCCTTGCCTGCCTTGCCCAGTAGGTGCGACGTCACGGTGGAAACCAAAAATCTAGCCCGTACTAG ATCTTCTTCGTATAGCCATTGTTTATACTTTTCGCCTCGGCGAATGTTTCCAAACCAGCGCCGCGCCGCGCTCCT…	CTGGACATTGGAAAAGCGAGTACTACTCTGCTCCGCTTCTTTCAGAGACGTTCTTTTTGTGTCGGAAATTTTGCGCAGGT GGCGAGCTGGGGCGCGTACCTGCTGTCGCGGGACATCCTGGCCATGTCGTTCGCGCCGCGGGACTCTCACGAGGCGCAGG TGCAGTTCGCGCTGGAGCGAGGCGTGCCGGCCATGATCGGCGTGCTCGCGTCCAACCGCCTCACCTACCCGGCCCGCGCC TTCGACATGGCGCACTGCTCCCGCTGCCTCATCCCCTGGCAACTCTACGATGGACTGTACCTGATCGAGGTCGACCGGGT GCTGCGTCCCGGAGGGTACTGGATCCTGTCCGGGCCGCCGATCAACTGGAACAAGTACTGGAAGGGGTGGGAGCG…	MSFAPRDSHEAQVQFALERGVPAMIGVLASNRLTYPARAFDMAHCSRCLIPWQLYDGLYLIEVDRVLRPGGYWILSGPPI NWNKYWKGWERTKEDLNAEQQAIEAVARSLCWTKVKEAGDIAVWQKPYNHAGCKASKSSRPFCSRKNPDAAWYDKMEACI TPLPEISKASDVAGGAVKRWPQRLTAVPPRVSRGTVRGVTARSFAQDTELWRRRVRHYKSVASQLEQKGRYRNVLDMNAR LGGFAAALALAGDPLWVMNMVPTVANATTLGAIYERGLIGSYQDWCEGMSTYPRTYDLIHADSVFTLYKDRCEMDRILLE MDRILRPRGTVIVREDVDMLVKVKSLADGMRWESQIVDHEDGPLVREKILLVVKTYWTAQDQDQ	AT4G00750	S-adenosyl-L-methionine-dependent methyltransferases superfamily protein	LOC_Os02g45310.1
GRMZM5G858085			155321076..155322620		ATGCAATTCGAAGCAAGAAAAATGCTTATCAACATTGCTGAACTTCGCTTGACAAGTCCGGTCCTGCTACTGGTCTTGGT CCTGGGCAGTCCAGTACGTCTTGACGACCAGGAGGATCTTCTCCCTGACGAGCGGGCCGTCTTCGTGGTCGACGATCTGG CTCTCCCACCTCATCCCGTCCGCCAGGCTCTTGACCTTCACCAGCATGTCCACGTCTTCCCTGACGATCACCGTGCCCCT GGGCCTCAGGATCCTGTCCATCTCCAGGAGGATGCGGTCCATCTCACACCTTTCCTTGTACAGGGTGAACACCGAATCCG CATGGATGAGGTCGTAGGTCCTCGGGTAGGTAGACATGCCCTCGCACCTGTCCTGGTAGCTTCCGATGAGGCCGC…	MQFEARKMLINIAELRLTSPVLLLVLVLGSPVRLDDQEDLLPDERAVFVVDDLALPPHPVRQALDLHQHVHVFPDDHRAP GPQDPVHLQEDAVHLTPFLVQGEHRIRMDEVVGPRVGRHALAPVLVASDEAALVDGPERGRVRHGRDHVHDPQRVAGQRQ RRGEPAQARVHVQHVAVPPLLLELAGHRLVVPDPPPPQLRVLRERPGRDAPDSAAGDPGRHGREPLRPSLHRAAGDVAGL GDLRQRRYAGLHLVVPCRVRVLARAEGPGRLGGLAAGVVVGLLPDGDVAGLLDLGPAEAPGDGLDGLLLGVEVLLGPLPP LPVLVPVDRRPGQDPVPSGTQHPVDLDQVQSICTPRSVPSAELSVLNTERERECRAVRACVP
GRMZM2G538902			155344623..155344761		GATTCATTAAATGTGTTGTTACTGCTTAATGTGAGAAGGTTTAAAATCTGTAGATTTAACTTAATTATTGTTAGTACTTA ATTGTTTATAGCTAAATTGTTGTTTAAAATTTTACGCCCGCGTGTGACCTGAAACTCAC
GRMZM2G433220			155356089..155356822		AGTTTGTAAAATGATGATATTGTACTGTTTTGTTACTGACATCATTTTACCTTTATAATGTTTATTACTTGTCAGTTAAT CTGATAAATCCATTTCCAGCATTATCTTTGAAAAAGGTAAATCAGAGAGGGAGAAGAGAACCATGAAAGGGAAGAGGTTC ATCTGATATTTTGGGTTAAGTGGTGACACGCCTACAGTCTGCAGAAATAACGATGTCTGGTTAATTGATGATCCAGTTGT CTCTTCAGGCTCTTGGAGAATCAGTTCTGCCAGGTGCAGTTTATAATCGCACATGAAGGTTACTATACCTTGACAGCATG GAATCATCAATCAGGAAGCACCCTCTTTTCAACATCGAGGAGGATGAACATTCTACGAAATCAAAAGGACCCCTT…
GRMZM2G562193			155356423..155357417		TTTATGCTGAACGTAGGGAGTATCAGGTATGGATGCAGGAACATAATAAATGATGTCCAAAACTCAACCTGATCAGAGCA CTGCCGAAAACAGCTATTGCAAAATGTTTTCATAGCTGCACCTGGCAGCCGGCACATACAACAGACAGAATCGTATAGAC TGACAACTCTGATAACCGTTGCATCTCATCTCATGTGCTTATTCATTGCCAAAATTATAATGATGATATTGCTTTATTCA CTGGATGACTAATTTTGTGTTGCGCCTAAGGTACTTAACCCAATCGACTGGACTTGGTGAAGTATCCTCATGTCTAGTTT GGGTTGACTCAATTACCATCTTTGCAAAAGAGGGCAAACAGAATGATGCCGTGTGGATCTGAAAATATAGAAATA…
GRMZM2G534142			155386578..155386719		AGAGGAAAGATGCATCCAACTCCGAGTTCCCAGTTTGCTTTTCTGTGTATCTCTACTACTTATTAAGGGTGTATCTCTAC TACTTATTAAGGCGGTAAGGGGTAGGCTGCTATTCCGTGTTCTGCCATTCCCATTCCGCCCT
GRMZM2G137029	Zm00001d051447	Zm00001eb187160	155404441..155409780	CACACGCCCACACGGGGACGGAGGGGACAGAAAAGGATCAAACGAAGGAAAGGAAAGGACCCAGTCTCTTTAAAAGGCCC TCGAGAAAAATCTCCGCGTCACCACCAAGCACGTCCCCGTTCCATTACAACAAAAGATCGTGCTAGTAAGCAATACGCTC AATTTGAGTTTGAGGTCGATTTCTGGAGCATTCGAGTTCTTTTCCAGTAAACTTTTCAGGTTTAAGCGCGGATTGATGGC AGAGCTGCTGTAGATTTGGAGCATTTTGGGGTTGGTTTTTTGCGATTTGAGGATCGAATCGGGCTGGTACAACCGCGCTC ACGTGCATATATAAGGCGAATTGGCGGTTTGTTGGCTACAATTGTTCGGTTCTTATCTTGAAGGGTGGTGCGAAT…	CACACGCCCACACGGGGACGGAGGGGACAGAAAAGGATCAAACGAAGGAAAGGAAAGGACCCAGTCTCTTTAAAAGGCCC TCGAGAAAAATCTCCGCGTCACCACCAAGCACGTCCCCGTTCCATTACAACAAAAGATCGTGCTAGTAAGCAATACGCTC AATTTGAGTTTGAGGTCGATTTCTGGAGCATTCGAGTTCTTTTCCAGTAAACTTTTCAGGTTTAAGCGCGGATTGATGGC AGAGCTGCTGTAGATTTGGAGCATTTTGGGGTTGGTTTTTTGCGATTTGAGGATCGAATCGGGCTGGTACAACCGCGCTC ACGTGCATATATAAGGCGAATTGGCGGTTTGTTGGCTACAATTGTTCGGTTCTTATCTTGAAGGGTGGTGCGAAT…	MGTGSSILGADGEWGETSLGDMPESCVAAVLLYLDPPEICQVARLNSAFRGAASADCVWAAKLPANYRYLAALAAAADDE GCGDGDASGKRLTKKEIYARLCRSTFFDAGRKEFWILKNKGALCMSISSKAMTITGIDDRRYWSHLATEESRFHTVAYLQ QIWWLEVDGELEFCFPAGAYSLFFHLHLGRPYRRMGRWLCGTEHVHGWDVTPTRFQLTTSDEQQATSEYYLHLHEQGGWK LYHVGDFVISNSDEPMKLKFSMMQIDCTHMKGGLCVDSVFIYPKGYKPEKANIVCT	AT3G61060	(AtPP2-A13, PP2-A13) phloem protein 2-A13	LOC_Os02g45320.1
GRMZM2G702635			155442547..155443604	CTGTCCTGTGCATCGGACATGTCACTGTTCATTGCCCTGTGCACCGGACATAGCTACTATTCACTGTCCTGTGCACCGGA CACAACTACTATTCACTGTCCTGTGCAGCGGGTAGGTCACTATTCACTGTCCTATGCACCGGACAGAGTTACTATTCACT GTCCTGTGCACCGGACAACTACTATTCACTGTCATGTGCACCAGCCAACAACACACTAAGTGATTTTTCCTCCGTTCTTT CTCCGTTTGACTTCAACTTTTGGGAGGATTTTCCTGAGACTTAAACAAACACATTTAGAGTATAATCCAATTGATTTAGT CCTAGAAACTTACATCTTTCTTGTTCTTCTCCTAGCTTTTCTGTTTCTCCTCCAGCAGAGCTCAGAATGGTACTT…	CTGTCCTGTGCATCGGACATGTCACTGTTCATTGCCCTGTGCACCGGACATAGCTACTATTCACTGTCCTGTGCACCGGA CACAACTACTATTCACTGTCCTGTGCAGCGGGTAGGTCACTATTCACTGTCCTATGCACCGGACAGAGTTACTATTCACT GTCCTGTGCACCGGACAACTACTATTCACTGTCATGTGCACCAGCCAACAACACACTAAGTGATTTTTCCTCCGTTCTTT CTCCGTTTGACTTCAACTTTTGGGAGGATTTTCCTGAGACTTAAACAAACACATTTAGAGTATAATCCAATTGATTTAGT CCTAGAAACTTACATCTTTCTTGTTCTTCTCCTAGCTTTTCTGTTTCTCCTCCAGCAGAGCTCAGAATGGTACTT…	MSLFIALCTGHSYYSLSCAPDTTTIHCPVQRVGHYSLSYAPDRVTIHCPVHRTTTIHCHVHQPTTH
GRMZM2G702638			155442695..155443594	TTGAAAGCTCTATTGTGGGTTTTGGTGTTTGGATGACAACCCAATTAAAGGACTAACAAGTGTGCTAAGTGTTGAATAGG TGCTTAATGCAAAGCTAATAGGGTTCAACACAAGTGAACAAGTGTGATGGTCCAAAGACTGAATTATTTATAGATAATGA ACACTGCTTAAGTGAGACTCGGTGTGCGTAACTCAGAGACAACCGATCAAGCCAAGGATGGAGGCAAGAAGAGCTTCAAG GTACCGAGTGCACGGGAGAAGGTCAAGGAGACCAGGAACCCAAAGCTAGGGGTGAAGAAGAAGACTTGCAGAGTCAAGGT TGATCGAGTTAAGAGTTATGGTGCATCAAGGATCACTACATAAGGACATGACTTACAACCAATGAGGTAACATCT…	TTGAAAGCTCTATTGTGGGTTTTGGTGTTTGGATGACAACCCAATTAAAGGACTAACAAGTGTGCTAAGTGTTGAATAGG TGCTTAATGCAAAGCTAATAGGGTTCAACACAAGTGAACAAGTATAATGAACACTGCTTAAGTGAGACTCGGTGTGCGTA ACTCAGAGACAACCGATCAAGCCAAGGATGGAGGCAAGAAGAGCTTCAAGGTACCGAGTGCACGGGAGAAGGTCAAGGAG ACCAGGAACCCAAAGCTAGGGGTGAAGAAGAAGACTTGCAGAGTCAAGGTTGATCGAGTTAAGAGTTATGGTGCATCAAG GATCACTACATAAGGACATGACTTACAACCAATGAGGTAACATCTACAGTTATGTGGTGTAAGTCATAAGGCTCA…	MHLLLQVWCFGLLSNSFCRESTILSSAGGETEKLGEEQERCKFLGLNQLDYTLNVFV
AC195305.3_FG002			155516510..155516827		ATGGGACATCGCCCATTAACCTCAAATCTTCCTCTTGATGGATCCCCGATCAAGATCGCACTTATTCACGACAGTGGACT TGTGCTCGCCCATGGTGGTGGACCTGTGCTTACCCGTGTGGCGGCCGAGGTTCCCGTGCGGTGGTCAGGGCCAGGACCAT GCTCAGGGGATGATCGTGCCTCGAGATGGCTAGAGAAGGAGGGGTTGTCGGAGCCAAGCATGGAAGAGGAAGAAGTACCA CCCTCACTGGTTGGAGCCGTCGCACGAGATATGAAAGTGGACGTGGTCTCACAAACAAAAGGAGATCACAGATCATAG	MGHRPLTSNLPLDGSPIKIALIHDSGLVLAHGGGPVLTRVAAEVPVRWSGPGPCSGDDRASRWLEKEGLSEPSMEEEEVP PSLVGAVARDMKVDVVSQTKGDHRS
GRMZM2G483384			155551321..155551481		CTTTGAGTCTGTGAACTTGTTATCTTTATTACCTTGTTATATTGTGAACTTGTTATATTGTGAACTTGTGATCTTTGTAG ACTTTTTATATTATAAATTTGTGATCCTTGTGAACTTGTTATATTGTGAACTTGTTATATCATGATTTGTGAACTTGTGG T
GRMZM2G301585	Zm00001d051448	Zm00001eb187170	155555161..155558241	ATGCTGGGGTCCGGGCTGAATCTGGTGACCACGGTGATCGGCTTCGGGATGAGCGCCACCTTCATCGTCTTCGTCTGCGC GCGCCTCATCTGCGGCCGCGCTGCGCGGGCCGACGCCGACGCGGCCGCCGGCGCCGCGGCGCGGGCGCTGCCGCAGCCAC CCGTGCCGTTCGACTTCGACGTCGAGTTCCGCAACGTCGCGGATCTCGACCGCACGGTGAGCGCCCAGTACCTGCTGCTA CTCTGCTAGCGTGTTGCGTGTGTATCGTTGTGTTTGTGAAGCACGGAAGCGACCCTTGAGTTGTGTAGTGATGGTGACCC GGTGATCCCAAGTCATGCACGGGCCCAATTCTGTTCAGGAAAATATCCACTAAATACTTGTTTTTATTTTACGCA…	ATGCTGGGGTCCGGGCTGAATCTGGTGACCACGGTGATCGGCTTCGGGATGAGCGCCACCTTCATCGTCTTCGTCTGCGC GCGCCTCATCTGCGGCCGCGCTGCGCGGGCCGACGCCGACGCGGCCGCCGGCGCCGCGGCGCGGGCGCTGCCGCAGCCAC CCGTGCCGTTCGACTTCGACGTCGAGTTCCGCAACGTCGCGGATCTCGACCGCACGATTGAACGCTCCCGCTGTGGGTTG GATCCTTTTGCCGTTGCTGCAATTCCTACAATGGATTATAGTTCTGAGGCCTTCCATTCAAAAGATGATGCCCAGTGCTC CATATGTTTAGGTGAATACAGCGATAAAGAGATACTGCGTATAATGCCTACATGCCAACACAACTTCCATCTCGA…	MLGSGLNLVTTVIGFGMSATFIVFVCARLICGRAARADADAAAGAAARALPQPPVPFDFDVEFRNVADLDRTIERSRCGL DPFAVAAIPTMDYSSEAFHSKDDAQCSICLGEYSDKEILRIMPTCQHNFHLECIDVWLQKQTTCPICRVSLKDQPGAKPT ASPLRTPLPQILGHAGSPVNRSPHWILPIHRDRAGGRQNSPASQESLEVIIEIQPQRQ	AT3G16720	(ATL2, TL2) TOXICOS EN LEVADURA 2	LOC_Os02g45390.1
GRMZM2G027384			155557894..155558613		GTTCATGAGCCGAAATGCTCCCTTGAGCACCGGCAATTAATTGGCGGGCGGAGCCGCTGCAAATATCTCCGCAGCTCCAA ATCTGAACAGTTTACCATTTCTTTACAGAATACAATGACAATACATCAAAAAAAGAAAGAAAAGCCCAAAGGCAGGTACC GAGACTGCGAAAGGGAACCGCTATGCTACAGCTCGAAATGTACAAAGAATGCTGCTACACACCAGGCCCGTCCTGTTCCT GTACCCCCAACCAACTACCGTGCTGCAGGACGAACAGCCCAGCCAGCTAGCATGGTTTCTGCAACGCCGGATTCCTTCTG ACGCCTGACAGGAGTATAGTAGCTTCACCACAGTCTCAACCTTGTACCCTCCTCATTGTCTCTGTGGCTGGATCT…	VHEPKCSLEHRQLIGGRSRCKYLRSSKSEQFTISLQNTMTIHQKKKEKPKGRYRDCEREPLCYSSKCTKNAATHQARPVP VPPTNYRAAGRTAQPASMVSATPDSF
GRMZM2G500814			155563944..155564040		GTATGCTAGACATGATGTACACTATCAACTGTACATATATGACTTAATGAGACAGAGACTACAGAGGGAGTCATCATTTG AAAATGATCTTATAGAG
GRMZM2G027446			155566375..155566529		AAGAACCCCGACTGCATCGTCGTCTTCAAGTTCTGCACCCACTTTTCAGGCTGCAAGTCCACCAATTCGGTCTCATCTGC GACAACCTCGACGCAGCCAACAAGTTCGAGCCCAATTACAGGCTTATCACGGAGTACACTAATATTGCTCCTACC
GRMZM2G300471			155593894..155599390		GTTATCTTGTGCAACTTGTCAGTTGCGATTACATTATCTATGTAATCATTTTATGGTAGGATATAAGCATGGCGAATACG AATAACTGTGGAAAAAAAGACTACCCATACAACCGGCACAAAGAGTTTCGCTCGGACTAGAGAGGATTTGAGGGAAAAAG ATCCTGAGAAGAAATACCCTCACAGGGCTATTTTATATATCCACACACACAAAGCAAACCCTACCAAGAACACAAATCCA CATGTGAATGATTTGAAGGAACTGTTAGCAGAGCATCCAGAATTTGCAGACACTAGCCAAGGAAAGATTGCATGGAATGG AGATGCACTAAACAAGATATTAGAAGAGAAGCCTGGTCATGTGCATGGCCTTGGTCTTGTTCCAAACCCGAACAA…
GRMZM2G000527			155602425..155603003		TATGTTTTTGTTTTAAATTAAGAAATTTGATAGGCTGTATTTTTTCAGATCATTACAAAGATCAGCTATTTTAATTACAT TCCTTAATTTTAAGTTATGTTGTTTTTACATGTGCAGCTCATGAGGCTTTTCATTGGGGAACCAGTCTGGACCGCATTAA ACCGCCCTCAGGAGGACCACCCGGCGAGGCAAGAGTATGTCAAGAATGTGAGTGCGGGCACTGGATTTGCTCTTGCAGCT CACTTCCTGGCCAACACGAACCTGCCCTCCAAGCCCTTCTAGAGAATGTGCAACAAAGCTCCACTCCTGGCTGGATAAAC AGTTATTAGACCTGTTGTACCTGCGTTCCTTGAAAGGTGTAATGTTGTGTGTGGAATGTTGTGTGTGGAATCAGT…	MLFLHVQLMRLFIGEPVWTALNRPQEDHPARQEYVKNVSAGTGFALAAHFLANTNLPSKPF	AT5G43850	(ARD4, ATARD4) RmlC-like cupins superfamily protein	LOC_Os10g28360.1
GRMZM2G000525			155604375..155605213		CTAAGTAGGGAGCATGCAAGTCATCTGAAAAGGAAAAGACGCCAACGTCGCCTAACTCCAAAAGCAATTGAACAACTACA GAATAAAGAATTCCCTCATTGGTTTACAGAACATATCCTGCACCTGGAGGAAACAAATGGAAGTGATACCATCAATGAAG ACATTAGATGGTTAGCTCGAGGGCCCCTAGATTCAGCAAAATGTCATAGAGCATATAACATTCGTGGTTTCAGATTTAGA TCCAAAAGGTATGACAAGGCAACTCAGAATAGCGGCGTTGTTGTTAATGCAAAGACATCAAGTTATTCTTCTGCGGCTGA TAGTAACCCTATTCTTGGAGATATTATGTACTATGGAAGGATAATTGATATAATTGAGGTCGATTATTACAGTAG…
GRMZM2G482752			155639332..155639440		ATGTCAGCCTTGTGGATATTTGTTTTCTTATTGGACTACAGTCCGTCTGTCATATATATATATAGTAAAAAATTGTAATG ACGGATAACTGACAACCATTAGCGGTTTC
GRMZM2G000523			155634204..155635225		ATGGATTTAGAGGTGGTGAAGCTTCTTTTGCAATGTTCTAAAGGCTCGGCTCAATATGTAGCCGGTGTAAAAGGCTTCTT AGAATTTGCATTCAAAGATAAACCTGAAGGAAGCAAGAATTATTGCCCTTGTAAGTCATGTGTGCACACTACTGTGCAGC CAAGTGATGTTATGTTTGAGCATTTGGTGTGCAATGGGATACTTGAGAATTATGACCAATGGGATTTTCATGGAGATACT TCTGGGCATGGAAATAATAATATGGGTCAAAATAGTTGTAGTAACGAAAGACAAGTTAATATGACGCAAATGATTCATGA TACAATACAACACATGTATGATGACACACCTATGGTTGATGGCAATGCTCCTACGAAAGGGTCCTGTTTGGATGC…
GRMZM2G000505			155675196..155675601		TGCTTAAACGTGCCGGGCTCATTTCGGGCGGCCCGAAATTATAAAAGCCCGAAATTCAATTTTTGGCCCAAAATTCACAT TAGGGCCCGAAATTCAATTTTTGGCCCGAAATTCAGTTTTTGGCCCAAAATTCACATTAGAGCCCTAAATTCAAAAAAAT AATAAGACAAATAAATTTGAACAAAATCAAACTTAATATTTGTATTAAAGTTACCACAGCTATGCAATGACTACCCCGTT TATAAATCATTTTGTTAGAAGGAAAAAGAGTATAATCAGCTCTATACAAAGTTCGTAAGTTCAGTATATTGTCTAATGTT CATAACAAAAGTAAAATTACATCACACACTCTAATTCAAAGATACAAAAAATATATAACTAGCATTATCTCTAGC…
GRMZM2G060864			155690533..155693792		ATGAACCTTCGATATCGGTTGCCTAACGGAGAGGATTACATGGGGCACGCTGAACGTGTCTTCCAAAACAATGCAAAGAA GCTGGTGAAGGATGCCATATACTATGCGAGAATTCAGGCTACAAACCTGTATTTTCAAAAGCATCCGGAAGAAGCAGACC CCTTGAATAAAAAGGAAGGGTCCTCAAAGATATATTTGACTGAGGATCAATATCGTGAGGTGATGGTTCCATGGATGGCG CCCGTGCCTGATGCGTACTATGCTTGGTGTCGATATTGGGCTTCCGAAGGCTTCCAGAAAGCGTCAGCGCATCACAGACA ATGTCGAGGAACCAATCCTAACCACAAGTTTGGCGGTGACGACATGATACGAAAAGCTAAAAGAATGGAGTTGGA…
GRMZM2G000520	Zm00001d051451	Zm00001eb187190	155637630..155639087	AGCTTGCTTCCTCTTGCTGCACCTGCGCGAGCTGAGCTGCAAACGCACACAAATCTAGACGCAAAACACTGGAGGGATAT ACCTGCGGCGTGCGCACCATAGACGATAGGTAGGTGCACCACTGCAGCCAAATTTGGCACATGTCAGTAGCAGTAGGTGC CCAAATAGATTATGGGCGTGCGCGTGCCCTAACGGTTCATGGCTGAGCAGCAGCCGCCCCATTCTCCTTACCCGGCGGTG CAAGTGCAACGACCGGGACCGCCAGCAGGCCACAGCCGCCAGGCTGGTTCGGCTTCAGCCTCGCCTCATTCTCCTTCTCC AGTGGTGCAGGGCGACTACTACGGGACGGCGGCGGCGGCCGCGACGAGCTCGGGGGAGCCGTCGCCGCGGTCGTC…	AGCTTGCTTCCTCTTGCTGCACCTGCGCGAGCTGAGCTGCAAACGCACACAAATCTAGACGCAAAACACTGGAGGGATAT ACCTGCGGCGTGCGCACCATAGACGATAGGTAGGTGCACCACTGCAGCCAAATTTGGCACATGTCAGTAGCAGTAGGTGC CCAAATAGATTATGGGCGTGCGCGTGCCCTAACGGTTCATGGCTGAGCAGCAGCCGCCCCATTCTCCTTACCCGGCGGTG CAAGTGCAACGACCGGGACCGCCAGCAGGCCACAGCCGCCAGGCTGGTTCGGCTTCAGCCTCGCCTCATTCTCCTTCTCC AGTGGTGCAGGGCGACTACTACGGGACGGCGGCGGCGGCCGCGACGAGCTCGGGGGAGCCGTCGCCGCGGTCGTC…	MAEQQPPHSPYPAVQVQRPGPPAGHSRQAGSASASPHSPSPVVQGDYYGTAAAAATSSGEPSPRSSGKHAFYRGIRCRSG KWVSEIREPRKARRIWLGTYPTPEMAAAAYDVAARALRGADAVLNFPGAIASRAAPASASPADIRAAAAAAAQAQLEYSQ SQGAASNPLAAAAAQGRHQQQHHGASSTATADAAGYTAPQQEMGTDEFMDEEAIFEMPQLLRNMAAGMMMSPPRLSPDTS DESPDPSEAGESLWSYHDP	AT5G52020	Integrase-type DNA-binding superfamily protein	LOC_Os02g45420.1
GRMZM2G300463			155640660..155643293		ATATTTTTTTTATCTTAAACCCCTACTCAATCTTATCCTCTTCTCATTCTTCTTTCTCCCTCCCATGTCTTCCACCAGGA CCGAAGTCGTGCGCCGCCGCCCGCCTCCACCGGCGCGCCCGCTGCGACCGACCCCGACCCGCCCTCTTGGCAGCGGACAG CGGAGTTCACCACTCTTGGCGAAGCGAAATCCACCGTACACCGCTGCCTCCCTCTCCCTGTCTCGTCGAACCAGCCGAGC AAGCCAACGCACACCCAGCGATCCTCGTCGTGCGTCCTCCTCCCCCACGGAGGGAAGGATGGCTTGGTCCGAGGACATGG CGGAAGCCGACGAGATGGAGAGCAGGGGTGTGCAGAGCTCGGCTAGCCCGTGTCGCCGCCACAAGCGGGAGATTG…	MKLIKHPNMVQLHEVMASRTKIYMVLEFVDGGELFDKIVNSGRLGEDESRIYFHQLINAIDYCHSRGVYHRDLKPQNLLL DSNGALKVSNFGLSAFAPQTNV	AT1G01140	(CIPK9, PKS6, SnRK3.12) CBL-interacting protein kinase 9	LOC_Os03g03510.1
GRMZM2G095543			155720586..155721077		GCAACAATTCTTATTAGCAAGCAGTATGTATTGGCAATGGGTTTTGCATTGCTGGAGCACCTGACAGAAATTTTTAGTTT CCCGGAAGTAAAGGAGTTCAGGTTTGTTAGTAATATTGGCCTTCTAATGGTTATTATCGATGGAAATCCATAAATTTGCT GTAGTGATAGCTGGACATGCCTTCACGCACGTTATAAGAACTTATTATGAATATCAGCATCAGTTGATCACACATGGACT GTATAGGTTTATGCGCCATCTGAGTATTCCATCTTTCTTATATGGACAGTAGGAACCCAAGGTTTGCTGTGTAATCTATT ATCAACAGTTGCACTCACATTGGTCTTGTGGCGATTCTTTTCAAAACAGGTATTATAT
GRMZM2G487562			102541345..102541456		CTTATATTTACTGGGCGATTACAATTTTTACAAAGACGGTACCATTAAAAATCCCTACTCTCTGTCTTTTTTACGAAGAA CCCCGTAAGGAAAAATGGTGTTATCTTGAAAC
GRMZM5G805387	Zm00001d010233	Zm00001eb349070	102542053..102545720	CGCCGTCCACGGTCCACTAGTTGCATCGGCTAGCTCCCGCATAAAGATCCACACCACTTGAGCAGCAGCTAGCTCAAGGG AAGGAGAAGGCTGGAAGTGGAAAGAAGTGGGTTCTTGCTTGAGCTGAGCTCTTGCTGCCCTTGGATCTGTTTGGGAGTGG AGAACGCAGTATGGGGCGCGGCAAGATCAAGATCAAGAGGATCGAGAACTCTACCAACCGGCAGGTGACCTTCTCCAAGC GCCGGGCCGGACTGGTCAAGAAGGCACGGGAGATCGGCGTGCTCTGCGACACCGAGGTCGGCGTCGTCATCTTCTCCAGC GGCGGCAAGCTCTACGACTACTGCTCGCCCAGGACCTCGTCTGTCCATTGCCCTCTCATTCTTTTTATTCTTTTG…	CGCCGTCCACGGTCCACTAGTTGCATCGGCTAGCTCCCGCATAAAGATCCACACCACTTGAGCAGCAGCTAGCTCAAGGG AAGGAGAAGGCTGGAAGTGGAAAGAAGTGGGTTCTTGCTTGAGCTGAGCTCTTGCTGCCCTTGGATCTGTTTGGGAGTGG AGAACGCAGTATGGGGCGCGGCAAGATCAAGATCAAGAGGATCGAGAACTCTACCAACCGGCAGGTGACCTTCTCCAAGC GCCGGGCCGGACTGGTCAAGAAGGCACGGGAGATCGGCGTGCTCTGCGACACCGAGGTCGGCGTCGTCATCTTCTCCAGC GGCGGCAAGCTCTACGACTACTGCTCGCCCAGGACCTCGCTGTCCAGGATCTTGGAGAAGTACCAGACCAACTCC…	MGRGKIKIKRIENSTNRQVTFSKRRAGLVKKAREIGVLCDTEVGVVIFSSGGKLYDYCSPRTSLSRILEKYQTNSGKILW GEKHKNLSAEIDRVKKENDNMQIQLRHLKGEDLNSLQHRELIAIEEGLQNGQTNMREKQMDYWRMHKTNGKMLEDEHKIL TFRMHQQAVDLSGRMRELEIGYHQVQHDRDFISQMPFTFRVQPNHPNLQEDE	AT5G20240	(PI) K-box region and MADS-box transcription factor family protein	LOC_Os01g66030.1
AC226248.1_FG002	Zm00001d010234	Zm00001eb349080	102544992..102547210	ACTCCATTTTACCACTCCTTGTCTCACTCTCCGCCACAACGTCAGCCGCCCCGCGCCGAGCAGACCTCCTCCACTAGCCG CCGGGCCGCACACCAAACGCTCCTGGGAATGCCGACGCCGACGATGGTCAGGCCTTTTCCGCTCTTCTTCTTCATCGTCG TCGTCTTGCTGGTCCGGTCGCCGGCGGGTGCGGCGGCCGACGGCGGCGGGAACGCGACGACGGATTCCTGCCCGCTAGAT CTGGGCTACGTGCGGACATTCCCATGGGACCCTTTGCCGTGCGCGGGAGGCGCGCCCAACGTGACAGCCTGCTGCCAGAC GCTGCTCTCCCTGTTCGGCATCGGCCTCGCCGAGCGCCTCCGCGGCACGGGCCGCTTCCGCCTCCCGTCCGCGGC…	ACTCCATTTTACCACTCCTTGTCTCACTCTCCGCCACAACGTCAGCCGCCCCGCGCCGAGCAGACCTCCTCCACTAGCCG CCGGGCCGCACACCAAACGCTCCTGGGAATGCCGACGCCGACGATGGTCAGGCCTTTTCCGCTCTTCTTCTTCATCGTCG TCGTCTTGCTGGTCCGGTCGCCGGCGGGTGCGGCGGCCGACGGCGGCGGGAACGCGACGACGGATTCCTGCCCGCTAGAT CTGGGCTACGTGCGGACATTCCCATGGGACCCTTTGCCGTGCGCGGGAGGCGCGCCCAACGTGACAGCCTGCTGCCAGAC GCTGCTCTCCCTGTTCGGCATCGGCCTCGCCGAGCGCCTCCGCGGCACGGGCCGCTTCCGCCTCCCGTCCGCGGC…	MPTPTMVRPFPLFFFIVVVLLVRSPAGAAADGGGNATTDSCPLDLGYVRTFPWDPLPCAGGAPNVTACCQTLLSLFGIGL AERLRGTGRFRLPSAAASTACIESFTDLISAAPASLSGSSLVAECFPDPSQFAITSSYCAGVSTATEFVAAVGNDSAQAL NSSCGPDLASPATCALCYSAGVAATAHLTSAAANDSKSGSCFYLTVLYAAGISNSAGPTYPPTAACALGLGLLSPAPTPS KSSHAAVYAATIPIAFVLLASLFGFFLWRKRTRANSKKKKNHKICEEGSGDRRSHLRPNTGSVFFDIADLAKATGGFAER NLVGRGGFGAVYRGVLADGSVVAVKKMLDPDMEGGDEEFANEVEIISHLRHRNLVPLRGCCITDEDVEEGKQRFL…	AT1G11050	Protein kinase superfamily protein	LOC_Os05g34950.1
AC201830.4_FG003			102569480..102569815		ATGCAGGCAGCCCAGCAGGAGCGCGCCGACAACATGGTGGCGCATGCCTCCACCCGTCTGGCTACGATGGAGAATGTCAC CAAGGTGTTCGAGTCTTGGCACCCAAGGATGGAGGGCTCGGTTGAGACGATTCAGACGTCTGTAGAGGCAGTGCGCTCAG AACTCGCCAGAGTTTCTCACATCCTGGAGCGGGATGAATCGAACAATCGAGCGGCCACAGGTCAGTTCAAGTCGAAGGCG CAGTGCCCACCTGCGGCCATGCCATACGTCGATGACCCGGGACAGCAAGGCTATGTTCCACATCCTCGGGAGTTTGGTTT TGGGGAGTCATTGTAA
GRMZM2G454348			102696784..102697265	ATCAAATCTCCAACCGTAATTTCCTCTCCCTGCTAGCCGCCGCTCTCTCCTCCTTCCCCTTGCTTCTCTCCCATGCAGCG CCGCCCCGCCCTTGAAGCCGACCCGGCCGCCCGAGCTCAAGCCCCGAGCTGCGCAGCCACCCAGCCCCACCCGCAGGTGC CGCGACCCGGCCACCCGCGTCCGACCGCACTAGGAAGCCGCCAGGACCCGCTGCCGTGCCCCTGCACCTGCACGCCCGCG ACGCCCAGGCGCGACTGCCTCGCGCCGCCATCCACCGAGCCCCAGGCGCGCAACCCCGGGAGCCGAACCAAGCCGACCGC CTTGCCCTTCCTCGACGCGCGAAACTAGGAGCAGCCGCGCCAGCCGTGACTCGACCGACCTCGAGCGTCCACCTC…	ATCAAATCTCCAACCGTAATTTCCTCTCCCTGCTAGCCGCCGCTCTCTCCTCCTTCCCCTTGCTTCTCTCCCATGCAGCG CCGCCCCGCCCTTGAAGCCGACCCGGCCGCCCGAGCTCAAGCCCCGAGCTGCGCAGCCACCCAGCCCCACCCGCAGGTGC CGCGACCCGGCCACCCGCGTCCGACCGCACTAGGAAGCCGCCAGGACCCGCTGCCGTGCCCCTGCACCTGCACGCCCGCG ACGCCCAGGCGCGACTGCCTCGCGCCGCCATCCACCGAGCCCCAGGCGCGCAACCCCGGGAGCCGAACCAAGCCGACCGC CTTGCCCTTCCTCGACGCGCGAAACTAGGAGCAGCCGCGCCAGCCGTGACTCGACCGACCTCGAGCGTCCACCTC…	MQRRPALEADPAARAQAPSCAATQPHPQVPRPGHPRPTALGSRQDPLPCPCTCTPATPRRDCLAPPSTEPQARNPGSRTK PTALPFLDARN
GRMZM5G811334			102702484..102703491	ATCAAATCTCCAACCGTAATTTCCTCTCCCTGCTAGCCGCCGCTCTCTCCTCCTTCCCCTTGCTTCTCTCCCATGCAGCG CCGCCCAGCCCTTGAAGCCGACCCGGCCGCCCGAGCTCAAGCCCCGAGCTGCGCAGCCACCCAGCCCCACCCGCAGGTGC CGCGACCCGGCCACCCGCGTCCGACCGCACCAGGAAGCCGCCAGGACCCGCTGCCGTGCCCCTGCACCTGCACGCCCGCG ACGCCCAGGCGCGACTGCCTCGCGCCGCCATCCGCCGAGCCCCAGGCGCGCAACCCCGGGAGCCGAACCAAGCTGACCGC CTTGCCCTTCCTCGACGCGCGAAACTAGGAGCAGCCGCGCCAGCCGTGACTCGACCGACCCCGCGCGTCCACCTC…	ATCAAATCTCCAACCGTAATTTCCTCTCCCTGCTAGCCGCCGCTCTCTCCTCCTTCCCCTTGCTTCTCTCCCATGCAGCG CCGCCCAGCCCTTGAAGCCGACCCGGCCGCCCGAGCTCAAGCCCCGAGCTGCGCAGCCACCCAGCCCCACCCGCAGGTGC CGCGACCCGGCCACCCGCGTCCGACCGCACCAGGAAGCCGCCAGGACCCGCTGCCGTGCCCCTGCACCTGCACGCCCGCG ACGCCCAGGCGCGACTGCCTCGCGCCGCCATCCGCCGAGCCCCAGGCGCGCAACCCCGGGAGCCGAACCAAGCTGACCGC CTTGCCCTTCCTCGACGCGCGAAACTAGGAGCAGCCGCGCCAGCCGTGACTCGACCGACCCCGCGCGTCCACCTC…	MQRRPALEADPAARAQAPSCAATQPHPQVPRPGHPRPTAPGSRQDPLPCPCTCTPATPRRDCLAPPSAEPQARNPGSRTK LTALPFLDARN
GRMZM2G408096	Zm00001d010235	Zm00001eb349090	102707045..102717614	ATGGGGAAAGGGGCGAGGAGGCGCAGCCGTGCGTCTGGCGCCGGCGGGGGTGGACACGGGAGCAAGCGCCCGCGGCGGGC CGAGGAGGAGGAACAGGAGGAAGAGGAAATGGAACCGCTGGTGGGGGAGGAGGAGGAGGTGGCGGCGCTGGAGGGGGAGG ACTATTGCTTCGTCTGCAAGGACGGCGGTGACCTCCGCGTCTGCGATTTCAGGTTCGCCCCCCTACCCCTCCGACGGGCC CCAGTACTTCCCTCGTCTCATCTCATGATCCCGCATGAGCAGCATGCTTTGGGTTTTGGTAATCTACAAGTCGGGAGGAT TTCTGTGTGATGGTGAGCGCTGTGGCATTGCTAGAGCAGGTTTAGGGACCGTGTGGAATGCAGCAATTTTACTGG…	ATGGGGAAAGGGGCGAGGAGGCGCAGCCGTGCGTCTGGCGCCGGCGGGGGTGGACACGGGAGCAAGCGCCCGCGGCGGGC CGAGGAGGAGGAACAGGAGGAAGAGGAAATGGAACCGCTGGTGGGGGAGGAGGAGGAGGTGGCGGCGCTGGAGGGGGAGG ACTATTGCTTCGTCTGCAAGGACGGCGGTGACCTCCGCGTCTGCGATTTCAGGGGCTGCCAGAAAGCTTACCATCCTGCT TGCGTGGGGAAAGATAGCGGCTTCCTCAATTCAGATGAAGAATTCATCTGTGAATGGCATACTTGCTTTATTTGTAAAGG GCGTTCACGTTATTATTGCTTTTGCTGTCCGTGGCAAGCCTTTTGTCAAAATTGCGTGAAACAAGCAGAATTCGT…	MGKGARRRSRASGAGGGGHGSKRPRRAEEEEQEEEEMEPLVGEEEEVAALEGEDYCFVCKDGGDLRVCDFRGCQKAYHPA CVGKDSGFLNSDEEFICEWHTCFICKGRSRYYCFCCPWQAFCQNCVKQAEFVPVLRKTKGFCTNCLRMAIMIEKNVDVDS DGERVDFNDRATYEFLFKEYWEEIVKGKESMTLDKLEKAYAFLKEKLNCKQDLDLEKVHDEEHSSDDDFVGNSDDDDDNK PSSTTKFNGTSNTMKFFLREDRPMKNGYVGWGSKELMEFLSSIGKDTLNSLDQHGATEVVKVYIQQKGLLARDKKKLVIC DDKLKILFRRSKVRYNRIYSLLGKHIAVNMTSEDETFANSDDNNETFVRKKARIGNYSSSTPKCTPEINKRCFAA…	AT2G16485	Plus-3 domain	LOC_Os01g66140.1
GRMZM2G123320			102777323..102778557		CAACAAGTGAGTCGTCGGAGAGAAAATGGAAGTCGATGTCCCCCAGTCAAGTCCATGACCTGAACCATGTCGGGGAGACG GATGAAGCGCCGTCGTGCACGCTGTAGCTTCTTCATGGCGGCTTGGTGCTGCTTTATCCGGCTATCCCCGCGATTCGTGG ACACCGTCGCCACCTGCACGGCCAGAGGTTTCTCCTCCCAAATGCTCTCCACCCTCTTCTTCGTCCCCTCCCAGTCCCCT CTTCCTAGCTACAGCTCCTTCAGTCCAATCGATTAGTTCAATGAGTTGAGATGGCTGGAGAGGTGACTGTATCCGGTTCA CTCCCCTGTTCCATGGACGTGCTATGGTCTGTGAGGTTGTGCGAGTTAGCTAGCCATTTTGAGTGGAGTTGAGTG…	MFFMVHRIVQQETVNIYRFVTCKSVEEDNLEHTKTKMVVKVHNSCIFFSMIIDLFFLPIFFSYFRFLITWNEERLN
GRMZM2G123273			102788532..102789577		CTTGATCTCATGGTGGCCGTGTCACTCGGCTGGATCACATTTGAGGTCCACTTCAAGTCGATGGATGAGTACAACGAGCG GTGGCGCGCGACGTGGGTCATACCGACGGTGTGGCAGCTCATCTTCTCGCTGCTCTGCGCCTTCTGCCTCATGTGGACGC CCTCGCAGAGCGCGACGAGGTAGGCCTACATGGACGACGAGGATGAGGGCGAGGACGACGAGGATCGTGACATGGAGGAT ACGCGACCGCTGATCAGGCCCGGCCCGCTGTCGTACGTGGACAACTTGGCGATCTCTGTGTACAAGGATGCCACCATCAT CATCCTAAGAACCGACTCCGACGTGTACGCGAAAGCCGCCGGCGATGGAGGCAAGCGGGTGTAGCACAAGAGACG…	MDDEDEGEDDEDRDMEDTRPLIRPGPLSYVDNLAISVYKDATIIILRTDSDVYAKAAGDGGKRV		lung seven transmembrane domain containing protein putative expressed	LOC_Os07g42310.1
AC202934.3_FG001			102831949..102832359		ATGTCGGTGCGCGCCACGGCGACGGTCTCATCCGGGAAAGCCGCGTCGAGGCCGCCCAGGAGGATGGAGGCCGTGAGCAC CATGGGCCAGCCGGTGCTGCCGTTCCACGCGCAGTACGTCACTGCCCCCTCTGTGCAGGCCTCGAGCCTCGCCATGTCCC GCGTGCAGCAGAGTGCGCGCCCGCCGGCGATGGAGACGTCCGCACCCCCAACGGTGTCGCAATCGCCGGCCTTGAAGATG ACCGTTGTGACCGTGGTCGTGCAGATGCCGTCCTCCTCGGTCGCGGTCGCCGACTCGGGCATCCTTCTGAACGTGACTTT CTCGAAGCTACAAACACACACACACCGCGTCAGCACAAGCGTCAGCCACATCCCCTCCACTACCCGAGAAGGCAA…	MSVRATATVSSGKAASRPPRRMEAVSTMGQPVLPFHAQYVTAPSVQASSLAMSRVQQSARPPAMETSAPPTVSQSPALKM TVVTVVVQMPSSSVAVADSGILLNVTFSKLQTHTHRVSTSVSHIPSTTREGKEAMS
GRMZM2G010318			102832128..102832662		ACTGGGATGCTCCAATCAAGTGCCAATGCACCACGAGCACGCGCAGGCCAGGAAGCCCGTCGCCCTCTCTCCGCTCAGAT GACGCTAATAATGGCCTCGTCGAGCCTCGCCCGCCTCTTGGTGGCCTTGTTGCTGACGTCGTTAGCCCTCCTTTTGTGTC GATGCGTTGGTGCACGACTATGCTGGCGAACGGTTCGCGATCGATGGCAATGCCTTCGTCCTCTACGGCGGCAGCGAGGG AGTCTATGCCTCCGCTAAGGCGGGCGCGTTCATCCGATACGTTTTTGAAACCACCTTCGAGAAAGTCACGTTCAGAAGGA TGCCCGAGTCGGCGACCGCGACCGAGGAGGACGGCATCTGCACGACCACGGTCACAACGGTCATCTTCAAGGCCG…
GRMZM2G010348	Zm00001d010236	Zm00001eb349110	102834520..102837247	AATTCGGACGCCTGGTCTATAAAACAACCGGGTCCTTGCGAATTCGGCGCAAGTCCAAAGACCCAAGGGCACAAGCAGAA GTTGCGGTTGTACTTTTCTTCCTCCGCCGTCGGCTCAGATCTCTGCGTGCGGGCTAGCGATGGCGTCGTTCTCGGAGGCT CCCCCAGGGAACCCGAAGGCGGGCGAGAAGATCTTCAAGACCAAGTGCGCGCAGTGCCACACAGTCGAGAAGGGCGCCGG CCACAAGCAAGGTGAGCTACACCCCGCGCCCTTAGTGGATCAGATCCGAGCTCGGGTACCCGTAGATGCAGGTTTCTCGC GTATGCGCTGCTCCGTGTGGGAGCGGTGCGCTGGCGCTTAGATCTGTTCGATTGGTGTCGGATTGGTGATAGGAA…	AATTCGGACGCCTGGTCTATAAAACAACCGGGTCCTTGCGAATTCGGCGCAAGTCCAAAGACCCAAGGGCACAAGCAGAA GTTGCGGTTGTACTTTTCTTCCTCCGCCGTCGGCTCAGATCTCTGCGTGCGGGCTAGCGATGGCGTCGTTCTCGGAGGCT CCCCCAGGGAACCCGAAGGCGGGCGAGAAGATCTTCAAGACCAAGTGCGCGCAGTGCCACACAGTCGAGAAGGGCGCCGG CCACAAGCAAGGTCCAAACTTGAATGGTCTTTTTGGGAGGCAGTCGGGTACCACCACAGGCTACTCCTATTCCGCGGGAA ACAAAAACAAGGCTGTGATCTGGGAGGAGAACACTCTGTATGACTACCTGCTTAACCCTAAGAAGTACATTCCTG…	MASFSEAPPGNPKAGEKIFKTKCAQCHTVEKGAGHKQGPNLNGLFGRQSGTTTGYSYSAGNKNKAVIWEENTLYDYLLNP KKYIPGTKMVFPGLKKPQERADLIAYLKEATA	AT4G10040	(CYTC-2) cytochrome c-2	LOC_Os05g34770.1
GRMZM2G488455			102837862..102838176		CTTTTTAATATTAATTAAAATTTATCATTGTACATCACTACTAATGTAAGATTAACACAATCATTTGTTTATGATATAAA TATTTTTAACATTTTAAATGGTGTACTTTAGTTTTTAGTATATTATTTAATGTTTAAAATCACTTGTAATTAGCGAGAGG ACGGAATCAAGCTTAAGCATGTGGGGTTTACAATGCACCAAGGGCCAGACGGATTATTCAGTACTATTAAACAAAATGTA ATAAACAAATCAGTCGCAAAAGCAAAAACAAATCAAGATGAGAAATAAATTTGGACGGACAAATCAGCGGCATAA
GRMZM2G334805			102854273..102859235		ATGGGTAGAGATTTTGTCCCACATCCACACTACAGGAATCCTGAAGATTCCCGTCGGCCAGATTTAACTTATAATATTAG GTTGTATGAAGGTTTCGATATTGATAAATTTAATGTTATTCATTTTGGGGAGGAAATGAATTTGAATGATGACCCACGTC AGTTATCTATTGGAAGCGTAACTGCCAAAAGCTATGGACGTTACGACATCAATGGATATCGATTTCGTTCAAGCATTTTC GAATCTAGTCATCCTATGGCCACCACTCAAAATAGTGGAGTCGTTACTGGGGCAACCGGCATGGAAGGACACGAAGCCTG CTATTACGGGAAAATCAAAAATATTATCGAGATTACATTTGCTGGAAATAAGCCTTTAGCGCTAGTTTTCTTTGA…
GRMZM2G414244			97121655..97125133		ATGACACCCGCATCCGCCAGCACCGTGTGCCTCCTCACATGGATCTCGCGCTGGACTATTTGGGTCCAGAGTTTGTCTTC ACAATCAAACGATTTGAGATCGAGCGAAGCTAAGCTTTTCATCAAGATGGCGCTTTTTCGACTTGTCGTGTGGCATGTCA TGATGGCCTCAAATCATCAGTTGTGTGGAGCCTGCTTGGGTAGAGTGAACAAAGTGGCTTTGTTTATGGCCCTTTCCACC CTGCTGTTGCAAGGAAACATGAACTTGATGGCAGCAATAAACCTGGGCAAAGGGAGAAGGCGCATGACTGGAGAGCCTTT CTTCTTTATTTTGACCAGTCCCAGAAACAAGAATGTGGAAATCAACGATTTACAAGAAAAAGTTTTTCGCGTTGA…	MTPASASTVCLLTWISRWTIWVQSLSSQSNDLRSSEAKLFIKMALFRLVVWHVMMASNHQLCGACLGRVNKVALFMALST LLLQGNMNLMAAINLGKGRRRMTGEPFFFILTSPRNKNVEINDLQEKVFRVEQQLSVQGKIEKMKYEHLTREAALAEKEL LEEEYKKKFDEAKKELSLDNDLAGHVGSCC
GRMZM2G550765			97128766..97128869		GTTAACATCTTTCAAACACATTTTGCACTTAGAAACACCATGCAACGGCATGAATGCTACAACCAAAGTGCCTCTAGGGC TCATTCCACTAGGTTTACGCTAAT
GRMZM2G049422	Zm00001d030014	Zm00001eb024230	97157920..97161418	CCGTCAGCATGGCCGCCGATGCGATAAAAAAATAACTCCAGCTCAAATTCCTAATGCAGCCAGCCCAACCGATCTGCTCC GTCCACTGCCTCAGGCAACGGCACTCCTCGCGCCACCTGGTGGGTCCCTCGTCCACTCCAACTCCACCGCCTCCTTTGCC CCAATCCAGCCGAGTGATTTTTAGTTTATTCACGCGCAAAAAACTAAAAAAGAATTATAAACGGAAGAAGAACGGCAGGC GAAGCATCGCCAGGTAATCAACCCGTCCTCCTGTCCTTCTTCCCCTCACCCACCGCGGGAAATTCGGCGCGATTCGGGCG GTATTAGTTGGAATTCCCCTGAGAATCGGAGCGTTTTTTTGGACTTGGTAGATTGGTATATCGATCGATTGATCG…	CCGTCAGCATGGCCGCCGATGCGATAAAAAAATAACTCCAGCTCAAATTCCTAATGCAGCCAGCCCAACCGATCTGCTCC GTCCACTGCCTCAGGCAACGGCACTCCTCGCGCCACCTGGTGGGTCCCTCGTCCACTCCAACTCCACCGCCTCCTTTGCC CCAATCCAGCCGAGTGATTTTTAGTTTATTCACGCGCAAAAAACTAAAAAAGAATTATAAACGGAAGAAGAACGGCAGGC GAAGCATCGCCAGGTAATCAACCCGTCCTCCTGTCCTTCTTCCCCTCACCCACCGCGGGAAATTCGGCGCGATTCGGGCG GTATTAGTTGGAATTCCCCTGAGAATCGGAGCGTTTTTTTGGACTTGGTAGATTGGTATATCGATCGATTGATCG…	MAACRGFFECLLRLLNFILTVAGLAMVGYGIYLLVEWMKISEDGSSGGLTAEVLVSGRPLLGAVALGDSFLDMLPKAWFI YLFIGVGATVFLVSLFGCIGAGTRNTCCLCFYAFLVILLILAEAGAAAFIFFDHSWKDVIPVDKTHNFDVMYGFLKKNWE IARWVALGVVVFEAVLFLLALVVRAMNKPAEYDSDDEIIAIGRSPTMRQPLIHAQNVPATGVPVPTLDQRSSRNDAWSQR MREKYGLDTSQFTYNPSDPSRYQQNGAPQAEERSRCTIM	AT1G32400	(TOM2A) tobamovirus multiplication 2A	LOC_Os08g18044.2
GRMZM2G512263			97163022..97163159		CTTTTAAATAATTTTTTATTTTACTCATTATGTATTATTTATTCTTGTAGGAAGAGAAAACCAAGGAAGAATAGTACTAA AGTTTGGTTCCCGCAAAAGTTTCAACTCCAAATAGGAACACCAATACAAGCGAAGTAG
GRMZM2G512258			97244363..97244787	AATTTAATAATCTCAGTGATACTTATCTACTACTACACATTGTGCAAGGGTAGCAGGTGGGCTTCGGGAGAGATGTATTA TATGTTTTTACTATAATAGATGTAGACATAAACACACATGTGGTGTAGTGGTAGCTACAAACACATTTATTTGAGAGGTC GCGGGTTCGAATCCCCTTGGAGCCTGTTTTTTAATTTAATTTTAGCTAGGCGTGGGATGCACGTGGGAATGGGAATAGGC TTTGTGGGAGGGAGAATGAGAAAGACACATGATAGCCGGGAATGGAAATGTGAATGGGCTTTGCAGGGAGGGGGAATGAG AAAGACAAGCAGCTGGGAATGAGAATGGGCTTTGCAGTGAGGACGGAATGGGAATGACAGAACACAGAATGGGGC…	AATTTAATAATCTCAGTGATACTTATCTACTACTACACATTGTGCAAGGGTAGCAGGTGGGCTTCGGGAGAGATGTATTA TATGTTTTTACTATAATAGATGTAGACATAAACACACATGTGGTGTAGTGGTAGCTACAAACACATTTATTTGAGAGGTC GCGGGTTCGAATCCCCTTGGAGCCTGTTTTTTAATTTAATTTTAGCTAGGCGTGGGATGCACGTGGGAATGGGAATAGGC TTTGTGGGAGGGAGAATGAGAAAGACACATGATAGCCGGGAATGGAAATGTGAATGGGCTTTGCAGGGAGGGGGAATGAG AAAGACAAGCAGCTGGGAATGAGAATGGGCTTTGCAGTGAGGACGGAATGGGAATGACAGAACACAGAATGGGGC…	MWCSGSYKHIYLRGRGFESPWSLFFNLILARRGMHVGMGIGFVGGRMRKTHDSREWKCEWALQGGGMRKTSSWE
GRMZM2G527752			97258482..97259075		TACAGTTTATAGGAAGCTCTAGTGCAGGAATCTCTCGCCTGACCGCCATAGCAGCAAAATCAACCAAGGACCTCCCTACA CGGACCACTCCCCTACTGCCCTTGCCCCTTTCGGGTAAGGTAGAAACCTAGGAGAACTACACATGAAATCATAGAGTTTC AATGTAGTTCTCCTAGGTTTCTACACATAGTGTCCCACAACTTTCTCCAAACATTCTAAAATTTTTATCGCAGCCTGTAC ATATGATATCATGACAAGTGGACAAGTTTCAGGATTTTCTGACTTTGTTTGTGTTTTATACAATTTTTAAACATGTGTAT GGCAAGTTCACGGTCATGTTTAGTGAGCATGTTGCTCGAAGTTTCCGGTCCGCTCCTGGAATCGGTCGTAACTTA…
GRMZM2G527750			97259420..97259534		GCAACCAAACTTTTTGTGGTGTGTTCCTACACTATGTAGACCTACATGTATCATTTGTGGACAATTTTAACAGAGTTTTC AATCGTTAGTAGATTTAGTTCGTTATTTGAATTTC
GRMZM2G536104			97261564..97261663		CAGAGGTCTTCCTAGCCGCTGCGGGTCTGCCTCGCGTCGCCACTGCACCGACCCGCCACAGCCCCACTAGCCTGACTCCA CCGCCACCCTAGGTATAACC
GRMZM2G174666			97261876..97262039		CACCTATTAGAAGGTACGAACGTAGTGTACATGCATTACATGTCTATATTAAACTATACTCGGTTATATATGTTAGAGGA TGGAGGACCGTGAGTGGATGTACACGGGCCGCATTCGACGTAATGATGTCACCCCAGAATGGATTAGGAAGACCGATGCT TTCG
GRMZM2G390256			97280507..97281379		ATGCAGTGTGGCAAAAAAGAGTGGAAGTTCTCCAAGAGGTATTGTGTTCAATGTTTCTTAATGCTTTCTTTACTAAAACA AAGAGCGGATTGGAATCCAGGCCTTGAGAGGTCTCTTGTTGACATTCTCCATGAATTTAAAGAAAGTGGATATAGAGGTG ACAATGGTTGGAACTCCGAAGGGTGGAATAGAATGGTCAAGGAGTTTCATGTGAGGAACAAACATTTCCTAAAATCAAGA AGTTTAACAACAACAAGGCAACCTTCCCGCTCTTTGATGCTTTGGGAGAGCTTTATGATGGACACTTGGCTGAAGGGACT TGGAATTGCACTTCTCTTGAGGCACCGCAAGAGGAAGAACCGAATGAGCAACTTCAGGATGCAGAAGATGGACCA…
AC211577.3_FG002	Zm00001d030015		97282415..97282726	ATGGCCACCCTCCCCGTTGCCTTCTCACCAGTAAGCTCTCGTCGCGCTCATCCTCCGCGTGGTCAGGTTCTCCGCGTGTG CTCGTCTGGATCCATGGCGCACCCCTTCCTCCAAGCCCTAGACGCACCCCTTCTCCTCCGGCTAGAGCGGCCCCTGGAAG AGGGCGTCGCCGCGGTCGAGGCTGCCGTGACGGTCGCGAGGCAGCAGCTGGACGCGCGGGTGGCCGCGCTCGTTAGGATG CTCTTCGCCAAGGGCAGGGCCGGGATGCTCGCCGAGGCCCTGGCCGAGTTCGCCACCATCTGCATGCTCTAG	ATGGCCACCCTCCCCGTTGCCTTCTCACCAGTAAGCTCTCGTCGCGCTCATCCTCCGCGTGGTCAGGTTCTCCGCGTGTG CTCGTCTGGATCCATGGCGCACCCCTTCCTCCAAGCCCTAGACGCACCCCTTCTCCTCCGGCTAGAGCGGCCCCTGGAAG AGGGCGTCGCCGCGGTCGAGGCTGCCGTGACGGTCGCGAGGCAGCAGCTGGACGCGCGGGTGGCCGCGCTCGTTAGGATG CTCTTCGCCAAGGGCAGGGCCGGGATGCTCGCCGAGGCCCTGGCCGAGTTCGCCACCATCTGCATGCTCTAG	MATLPVAFSPVSSRRAHPPRGQVLRVCSSGSMAHPFLQALDAPLLLRLERPLEEGVAAVEAAVTVARQQLDARVAALVRM LFAKGRAGMLAEALAEFATICML		expressed protein	LOC_Os06g50070.1
GRMZM2G515835			97283204..97283744		GGGGAATAAACTATAAATAAAAAATGAGAAGGTGGGCTGCACGTGTAGGTAAACCGATGGTGGACCGAAGGGGATAGCTA GTGCAGTTGGATTTTATTTTCTTGTGTTCCATGTTGTTCTATTTTTTAGTTCCAAATGCATAACTCAATTTTAAATTTAC ATGCAAGATGCAACAATTCAAAATTACCTAGCGTGAGATGCAGATCCTATTTACTTTATATATTAATTATTTATTTAGGA AAAATTCTTTAAATGTAGAACACACATACAAAACTTTTTGTTGCAAAAACTATCACTCTTTAAATGCAAGGTATAATTAA GAGCTCATTCAAAGATTCATTATTTGTAAATATTCCCTATTGTAAAATCTCTATTATGAAATAGTTTAACGTAAA…
GRMZM2G545792			97304335..97304458		GTTATTGTTAATAAATTTGATGTTCTGAAAATATTATTTAATTTAATGGATTTAATGTTGCAAATATTGTTTATTTTCGT CGGTTTTTATGGCCGACGGGAGTTAACTGTAATGCGATTACACT
GRMZM2G405834			97307218..97310740		CTTGTTTTCTTAAACTGTTCATATGTGAATTAGTTTATGTTATCAAATATCTCATGTCATACAATAATATTTGACAGCGA GTTTGATGAACAAAACATGAGGTGTCTCGGTAGACCAATAGCGAGAGACATAGACAAATTGCGACGCGATGGTATGCATG GGCGACCTAATTTCATTATGTGGCTTCGGGACCGTGATGCCGCCAAAATCAAAGAAGTCAGTGAAGGGGTTGTTCAAGGG CCTGGGCCTTTTTCAGGGCAGTTCTTCGAGCAGCAGCAGACGTCGAGAGCTGTTGAGCGCGGTACATGGAGATGAGGATG AGCAGCACACTGAGGAGCAGCACATTGAGGAGGAGCAGCACAATGAGGCTGAGCAGCACAATGAGGAGGTGGAGC…
GRMZM2G077937	Zm00001d030016	Zm00001eb024240	97510599..97513828	GCCAACAGTTCAATGGCAGAGGGTGTTGTTGGCATCCTTATTCTGAAGCTTGGTTCAGCCTTGTTTTTAGAGGCTTGCAG GCTTGGCACAAAACAGCTCTACCATGAAGCTTCAGCCCTTGGCAGGCTCTTTGGTGAGATCCGTGATATCAAGGAGGAAT TGGAGAGCATGCAATCTTTTCTACAAGGAGCTGAGAGATTCAAAGATACTGACAACAACACTGCCAACTTTATCAAGAAG ATTCGTGGCCTTGCTTTCGACATTGAAGATGTTATCGATGAGTTTATCTACAAGATGGAGGACAAGCATGGCAGTTTTGC TACAAAGATGAATCGTCGGATTAATCGTATTTGGACATGGCGACGTCTCACGTCCAAATTGCAAAAGATCAAACT…	GCCAACAGTTCAATGGCAGAGGGTGTTGTTGGCATCCTTATTCTGAAGCTTGGTTCAGCCTTGTTTTTAGAGGCTTGCAG GCTTGGCACAAAACAGCTCTACCATGAAGCTTCAGCCCTTGGCAGGCTCTTTGGTGAGATCCGTGATATCAAGGAGGAAT TGGAGAGCATGCAATCTTTTCTACAAGGAGCTGAGAGATTCAAAGATACTGACAACAACACTGCCAACTTTATCAAGAAG ATTCGTGGCCTTGCTTTCGACATTGAAGATGTTATCGATGAGTTTATCTACAAGATGGAGGACAAGCATGGCAGTTTTGC TACAAAGATGAATCGTCGGATTAATCGTATTTGGACATGGCGACGTCTCACGTCCAAATTGCAAAAGATCAAACT…	MCLLELNNLAQRFVDKCNGLPIAIACVGRLLSCRSPTYSDWESFFKELELQMTNNVILNVNVLLKVSLEDLPYILKNCFL HCTIFPEDHLIKRKRLIRHWVAEGFIRETEHKTMEEVAEGYLYELVNRSLLQVVERNESGRVQSCRMHDIIRLLALTKAN EEGFCKVYDGMGSYSAEKTRRLSIHSANIKLSTQPTKLTVRSIYVFSNGLTIESLRSFLKHFYLLSTLDLQGAQIVELPD EVFNLFNLRFLSLRNTEVTNIPSTVGRLQKLEVLDVYNAKLLALPESVSKLRKLRYLHVATVPKINTKGVVTWIGIQVPK SIKYLTGLQTLRLVEASSETLFHLGALTQLRTFAITNVQRDQCADLCTVIMSMKHLVSLAIMAISEEEILQLEEL…	AT3G07040	(RPM1, RPS3) NB-ARC domain-containing disease resistance protein	LOC_Os10g07534.1
GRMZM2G529497			97514246..97514354		CAAAAACCATTTTCAGAGTCAAACTACATGTCCGTCTCTGATAAGTGGTCATTGTTCCTCTGTTAATGATTTTCAGTTGG GTTCAAACTCGATACCTTTCAGCATGTAC
GRMZM2G078018			97522920..97533754		AGGAAAGATATACTTGACATATACTTTAAATAAAAAGAAAAATCATATGCCCAATTGAAAAATGTAACATGTCGTTCAGT GCAACAATGGATATTTGGACATCATGCTAGAACAAATCATACATGTGTGTGACCTTGCACTGGATAGATGATTCTTGGCA TATTCAGAAGATAATTATGGGGTTTTTTCATGTAGAAGAAATGCATAGTGGTATTAAGTTGGCACGGTGCTTTACTGAAG TGATGGTAAAATGGTTTGTTGAGAAGAAATTGTTTTCATTGACATTGGACAATGCATCAAATAATTTAGTGGTAGTCAAA GACATTATTCAAGATCTTAGAGTGAATGCTTCTTCTTATTTTATTTGCGATGGCATATTCTTTCATATTAGATGT…
GRMZM2G522424			100561936..100562165		CAAAGCTAGTTCCTCCAGAAGGAGGCAAACGGCTCAACACAACTAGCAATAGCTCCAAATAACACATCTTGCCCTCTTGA ATGAGAGGAAGCCCGAAAGACAAAATTCTCCCCCTAGATAGAGGAAACGGGAAATCTCAAAATCTCTCCCCCTTGTTGAC AAGTGAACTTATCAAGCATAGACAGGGGTAAAAAGAAAAAACCCCCCTTGACAAGAGAACCTCCTCTGAG
GRMZM2G067151			100575632..100575864		GATTATTTGATTTTTTTCAAGCTATTTGGACTTCAAATTGTTCAAAACGATATGGACCAATCAGAAAGTGTCGTGTGGCT AAAGGCGGACAGTACCGACCGCTTTAGATCAATATCGATCAGACCGTTCAACACACTGATCGATATTGATCGGTTAGTAC TGATCAATCCAACTCTAACATGTTCAATAATGTCCAGTTAGCAGGCCCACCGATCGTTTGGCCAAACTGCCAC	DYLIFFKLFGLQIVQNDMDQSESVVWLKADSTDRFRSISIRPFNTLIDIDRLVLINPTLTCSIMSS
AC205175.3_FG001		Zm00001eb024610	100584533..100586299	ATGAGCTTTGTCGCTCCTCAAACGAACCTGGTCGCTCCTGTACGCAGACTGGTGTGGCGGCAAATCTCCAAGAAGGACCC GGTGGTCGCTGGTGCGGGCCCCGCCGTGGCGGGTGGCTCGGCGCTTGGTGGTTCAGATGCCGCGATCAGTGGGAAGCGGT GTACCCGCTGTTGGCAGCGAAGGCGCAGGGCCGGGTCTAGTGGTGGACTTGGCGGTGATCCTTTGCTTCTGCCTTCGGGG AACTTGTCGCCCACGGCTAGGGACGGTCCTCGTCCTGTGAGGTTTATTGGGCATTCCAGGATGATCGACCGTGCTGAGTT GGAACTTCGCCATGCCCTGGTCGTCAGCGTTGTTGGGCAGGAAGGAACTGGTTGCGCCACGGAGGTTAGAGAGGC…	ATGAGCTTTGTCGCTCCTCAAACGAACCTGGTCGCTCCTGTACGCAGACTGGTGTGGCGGCAAATCTCCAAGAAGGACCC GGTGGTCGCTGGTGCGGGCCCCGCCGTGGCGGGTGGCTCGGCGCTTGGTGGTTCAGATGCCGCGATCAGTGGGAAGCGGT GTACCCGCTGTTGGCAGCGAAGGCGCAGGGCCGGGTCTAGTGGTGGACTTGGCGGTGATCCTTTGCTTCTGCCTTCGGGG AACTTGTCGCCCACGGCTAGGGACGGTCCTCGTCCTGTGAGGTTTATTGGGCATTCCAGGATGATCGACCGTGCTGAGTT GGAACTTCGCCATGCCCTGGTCGTCAGCGTTGTTGGGCAGGAAGGAACTGGTTGCGCCACGGAGGTTAGAGAGGC…	MSFVAPQTNLVAPVRRLVWRQISKKDPVVAGAGPAVAGGSALGGSDAAISGKRCTRCWQRRRRAGSSGGLGGDPLLLPSG NLSPTARDGPRPVRFIGHSRMIDRAELELRHALVVSVVGQEGTGCATEVREALASRFGLDADALRLRRVASGSFLVLFPS EELAVRVISEGPSILVPPLRLHVKRWTRQAFASGGSVLSSLIDVELRGIPTHLWGLETTEVLLGPYCLIQGLHPDSISGE DLSVIRLRAWCRSLVGLPEVLDLHTVEPMVLDEDRVWIPRSLVFPVIVKIIGLEGALVEGHLPPPPSDPSDDEPEQGRRA RWVRRLVEVLAEPVSLDLLAGPVDAPTLPCVAVEELAAPGVLALCDVMVLDYSPDGATDVLAAGLREDSILAVSC…		expressed protein	LOC_Os08g09890.1
AC205175.3_FG002			100590635..100591162	ATGGCGACCCTTCCTTTCCCGCCTGACCCTTCCCCTCCCCTGGACCTCTCCTCTACCCTCGACGCCTCTTCACCTACCTA CACCAGCCCCACGTCGGTGATCATTCTGGTCCCGGCGGCCAATCATCTCTCTTCTTCCCCGGCGTCGGCGGGGCCCTCTG GGTGCGGTGGTCATTCCAAGGCGGGCATGGCGGGTGTTGGTGCTGTTCCGGTGGGCGCGGGCGTGGGTGCTGACCCGTGG GCGTGGGTGCGATTCCGCATCCGAGTCGGCTCTCCTATAAGGAAGCGCTGGTGTCCTCACAACCCTTTGTTTCTCATTTC GTGGGAGGGAGTGCTGGTGGCGGCTGGGAGACTGTCCAGAGTCGTTGTGGCCGCCGCTTGGCTCGCCGCCCTCCT…	ATGGCGACCCTTCCTTTCCCGCCTGACCCTTCCCCTCCCCTGGACCTCTCCTCTACCCTCGACGCCTCTTCACCTACCTA CACCAGCCCCACGTCGGTGATCATTCTGGTCCCGGCGGCCAATCATCTCTCTTCTTCCCCGGCGTCGGCGGGGCCCTCTG GGTGCGGTGGTCATTCCAAGGCGGGCATGGCGGGTGTTGGTGCTGTTCCGGTGGGCGCGGGCGTGGGTGCTGACCCGTGG GCGTGGGTGCGATTCCGCATCCGAGTCGGCTCTCCTATAAGGAAGCGCTGGTGTCCTCACAACCCTTTGTTTCTCATTTC GTGGGAGGGAGTGCTGGTGGCGGCTGGGAGACTGTCCAGAGTCGTTGTGGCCGCCGCTTGGCTCGCCGCCCTCCT…	MATLPFPPDPSPPLDLSSTLDASSPTYTSPTSVIILVPAANHLSSSPASAGPSGCGGHSKAGMAGVGAVPVGAGVGADPW AWVRFRIRVGSPIRKRWCPHNPLFLISWEGVLVAAGRLSRVVVAAAWLAALLGQCPDPFRLICGADVSTASLLSTGRRGV RTMFGASSAGGRGTV
GRMZM2G160454	Zm00001d030062	Zm00001eb024620，Zm00001eb024640	100591387..100605965	ATGGCGACGGCCCGGGGGATGACCCCGGCTGCGGCGGACGCTGTGGAGGAGCTCACGCGGCTGTACCGGGAGCTGCCTCC GCGCCCGGCCGTGGAGGAGGTGGAGGCGGCGGCGGCGGTGCTGGCCTCGGCGGACGCGGAGGAGGAGGCGCGCCTCGCCG AGATCGCCAGGGAGGAGGAGGCGGCGCGGGTGCAGGCACAGGGCGTGCCTGCCGATGTAACACCCACTTTGTAAGTTGTT AGAAATAATATCAATAGAGAAACAATTTCTCCTTATGTGGGTTTTCCCTTTATGCATCATCCCATGTGAACACCATATTC AAAGGCAAATAACTAATAAAATAATACATGCCATTAAAATTATGCATCATTCTGGATATTATTTTTGTGGTGTGC…	ATGGCGACGGCCCGGGGGATGACCCCGGCTGCGGCGGACGCTGTGGAGGAGCTCACGCGGCTGTACCGGGAGCTGCCTCC GCGCCCGGCCGTGGAGGAGGTGGAGGCGGCGGCGGCGGTGCTGGCCTCGGCGGACGCGGAGGAGGAGGCGCGCCTCGCCG AGATCGCCAGGGAGGAGGAGGCGGCGCGGCGGAAGGAGGCCGCGCACGTCGTCGAGCTCGAGAGGCGGTTCAAGCTCTTC GACGACCTCATCCAGAGGGCGTCGCGGGTGGTTTCTCCAGGTGATGGTGCTAGGGGCGGCGGCGACGCCGTCGTCGACCT CGAGGTCGAGGCGAACCGGAATCCCGCGTTGGCTGCTGCGGTGGCCGCCGCGGCAACAGAGATAGACCGTGGAAG…	MATARGMTPAAADAVEELTRLYRELPPRPAVEEVEAAAAVLASADAEEEARLAEIAREEEAARRKEAAHVVELERRFKLF DDLIQRASRVVSPGDGARGGGDAVVDLEVEANRNPALAAAVAAAATEIDRGSKGGLGLEPKSVSSLHRATSAGTDTEKLG LIQVASLIESSAKKGTTELNLRGKLVDQVEWLPVSLGKLQDVTELDLSENRIMALPSTIGSLRYLTKLDLHSNQLINLPD TFGELSSLIDLDLRANQLKSLPTSFGNLMSLANLDLSSNLLKVLPDCLGKLKNLRRLIAETNEVEELPYTIGSCTSLVEL RLDFNQLKALPEAIGKLENLEILTLHYNRIKGLPTTIGHLTRLRELDVSFNEVETIPENICFAASLVKLNVSRNF…	AT4G35470	(PIRL4) plant intracellular ras group-related LRR 4	LOC_Os10g42190.1
AC205175.3_FG004		Zm00001eb024620	100606795..100608688		ATGTGCCTGTGTGTGCTGCGTGGCGTGGTGCGTGCGTGCTACCGCTCAGCCGCAAGCCGCTGTGCCCCTGTCGGCGCTGT GCCTGCTGCAGTGCTGCCGCCGCCCACCGCCCGCTCAGCCGCTCTCTGTCCTCTGCTGCTCGCCCGCTCCCCGCTCCCCG CTCTGCGTGCTGCTGGTCTGCTGCTGCGTCTGCGGGCTACGGGCTACCGGCTGGTGGCTGAGCAAAGTAGCGGAAGGGGA CAACGGCGGCCTGCTCCACGCACGAACGCACCAGCAGCAGGCCAGCGGCGGTCGAGCCCTACTCCATCGCTCGCCGGCAA GACAGATAAGAAGGTTGGTTCAATTGTTGGTGATCTTGAAGTTATTGAGGCTATTGTTTCAAACCTGAAGATTGA…	MCLCVLRGVVRACYRSAASRCAPVGAVPAAVLPPPTARSAALCPLLLARSPLPALRAAGLLLRLRATGYRLVAEQSSGRG QRRPAPRTNAPAAGQRRSSPTPSLAGKTDKKVGSIVGDLEVIEAIVSNLKIEDDDVIDSDEGDIDGLNADDQSYFDM
GRMZM2G524591			100681372..100681463		GTTACCTCACTTTATCTAATAATCCATTTCTTCTAAATTTTGAACACTCGTATGCACAAAATGTATACTTTTCTGATTAA TTGGAGGAAAAC
GRMZM2G070069			100705401..100706382		ATGGACAGATCTTGGATCAATTCTAGGCTTTTCAGCAAGAAGTACGTAGTCGGGGTGGATGACTTCATGAAGTTTGTTGA AGATCGATTTCCTGAGATTGAGGAGATACCATGTCCATGTCGACAGTGTTTGAATCAATTTTCTCTACAGAAATCACAAG TTCAGGATCACTTATATATTAATGGGATGGCGAGCACATACACAACATGGATACATCATTGAGAGCCACTATTGACTGGC AGATTAAATGAAAATGCTAACCATTTAGGTGAACAACCTAGTTTGAATGAGGATGGTAGTATGAATATGTTTGAACAGGA TAACCCTGATGATAGATTACCAGATATGGTGCATGAGTTATTCACATCTGAAGAAGGTGCACGGAAGTCCATGTT…
GRMZM2G370516			100711557..100713311		ATGGTGAATATCAATAGACAGGAATCCGATGAACCACCATCAGTATATATCTTCATCAACAGCAGCATGTGTCACCTTGC TTCTATAGAGAAGTATGTGGAAAATTTTGCCACATTTGTTCCAGTCCTTCTATTCAATCTTGAACTAGATACATTCCGGT ATGTCTCATATATCCCAAACCATTGCCTATTTATGAGGCAGTGGCTTATGCAATTCACGATACAATTCTACCAGGGGCTT ATGGGGTTTCCCCAAAAGAATCGTCGAGTTACAATAATCAAAATCCCTTCCTCCCTGGAGGCATCTTCGTTTTTGGATAG AGAAGCTGAAGGATTGGGAGGCTACGAAGCCTCCTGTGCCAAGGATGAGGAGGTGATGGGAGCAAACACCGCCAG…	MVNINRQESDEPPSVYIFINSSMCHLASIEKYVENFATFVPVLLFNLELDTFRYVSYIPNHCLFMRQWLMQFTIQFYQGL MGFPQKNRRVTIIKIPSSLEASSFLDREAEGLGGYEASCAKDEEVMGANTASRACGGGAAARQPPPLDVTAAAAAGRDCL RLEYWTRLRSGVRCSGSGVRAVGW	AT1G73060	(LPA3) Low PSII Accumulation 3	LOC_Os02g02520.1
GRMZM2G370529			100715186..100719170	ATGAGGAATAATCAGATGTTCCAAAGGCTTGGGATTAATCAGTTACGCACGCTGATGACTGGTACAAGAGTAAGGAGAAA AAATGATGGTCTAGAGGAATCTGGGTCTTTGTTTGATGGCGAGGAGAGCAATGACTCCAAGAAAGAGGAGGTAAGCAAGT TTGTAATTCGTCTATTTGTTTCCTCATGTTATATATAAATATATCATTACACTTGCATTTGCAAACAAATTGATATGCAC ATGATTATTGTGTTATTCCTACAGGATTCCCATGTTGCAAAAGGTGTATGTAGCCATAACTCTACTGATGTTGCTGACAA ACCTACACAAGGAACACGAGGATCTAAAAGGGTTGTGGCCCCTGATGTTCATGGGCAACAAATTAGATTCACGAG…	ATGAGGAATAATCAGATGTTCCAAAGGCTTGGGATTAATCAGTTACGCACGCTGATGACTGGTACAAGAGTAAGGAGAAA AAATGATGGTCTAGAGGAATCTGGGTCTTTGTTTGATGGCGAGGAGAGCAATGACTCCAAGAAAGAGGAGGATTCCCATG TTGCAAAAGGTGTATGTAGCCATAACTCTACTGATGTTGCTGACAAACCTACACAAGGAACACGAGGATCTAAAAGGGTT GTGGCCCCTGATGTTCATGGGCAACAAATTAGATTCACGAGGCAAAGGAGTGCTGCCATAAACCAACAATCTTCTCTAAG CCTAACTACTACTACACATACCGGTTCAAGAGCCACCACAAACCAAGAATCCCTCCAAAACTTGACTGCTCCAAC…	MRNNQMFQRLGINQLRTLMTGTRVRRKNDGLEESGSLFDGEESNDSKKEEDSHVAKGVCSHNSTDVADKPTQGTRGSKRV VAPDVHGQQIRFTRQRSAAINQQSSLSLTTTTHTGSRATTNQESLQNLTAPTQFTSCVATEQDYTQVMTDVAQPSSPIQD ENNCVKNKLNREKVQFAQCTGSQSYIAKAYVVSFVLPIVVNILTSTAATIGQLFMLQPFVLARQEKYKDVEPSAIDLFKE MHCSKKKGFSEAVQKAIGDMEAMVAAPVGDGECAKSSIAVVSNVLPDSSKFLRNAGLASSKRSNTGTVSARMPEIQSQFD TERQDKDGLREEMETLKAKSQASEATIANQSTEIADLKKSLAENTNLLRQIISINRS		Plant transposase (Ptta/En/Spm family)	LOC_Os06g27610.1
GRMZM2G026641	Zm00001d026257		100780188..100804342	ATGGAGGGGGAGTACGAGGGGGCCAGTGCGCACTACTGGAGGGTCGTAGCTCGGTCGGAGGTGGCTGGTGGAGCGCTGCC CACGGCTGCGAGCAGAACGACGGCGGCCATGGACGGGAGCTCGCGAGAATGGGAGGGACAGCGCTGGGAGCGTGGAGAAG GAATGGAGAACGTTGGGGAGTGCCCTGGCGCTGTTTATATAGATGGGGGAGGCAGAGAAGGGTCAGACAGGAGGGGGCAA TGGCAGGTGCGAGCTTTGCTCATTGGTGGGCGTGGGCGGCTGCCTGCCAGAGCACCAGTCTGCACAGCGACAGAAGAAGG CACGCATTGCACGAACGTTTTTGGCATTTTCTGTTTGGATTCGGACCCGGATCACTGCAGAAGATTTGTTCCTTG…	ATGGAGGGGGAGTACGAGGGGGCCAGTGCGCACTACTGGAGGGTCGTAGCTCGGTCGGAGGTGGCTGGTGGAGCGCTGCC CACGGCTGCGAGCAGAACGACGGCGGCCATGGACGGGAGCTCGCGAGAATGGGAGGGACAGCGCTGGGAGCGTGGAGAAG GAATGGAGAACGTTGGGGAGTGCCCTGGCGCTGTTTATATAGATGGGGGAGGCAGAGAAGGGTCAGACAGGAGGGGGCAA TGGCAGGAAGAGGAGGACGACGAGGAGGAGGTGCAACACCATGAGGAGGAGGACGAGCAGGCCCATGAGGAGGAGGAGGT GCAGGCCCATGAGGAGGAGGACGAGGTGGGCATAGATGCTGAGGCGGATGACAATACCACCGAGGCTCCTGTCGT…	MEGEYEGASAHYWRVVARSEVAGGALPTAASRTTAAMDGSSREWEGQRWERGEGMENVGECPGAVYIDGGGREGSDRRGQ WQEEEDDEEEVQHHEEEDEQAHEEEEVQAHEEEDEVGIDAEADDNTTEAPVVRRRGTRKGHFVLPPSAPAQSEARVLIIP RRYRVEPEAQEHADRVLEKNAKKVCRDTFSNARLQVVNAYMKRRGHSINNFRQYSDVYLTVDQYMEEAQTRVVPSPIDVY RRGHRAKNSEISDELCSQVAVERMETYGQEMVKKYGEDYDWRGAPTIHAEVVHSLGGKQSEYMAAYNAQAQQAMNGSGVM GHNTPPPVIPAPGGAYAGEGAYAGEDPNPSHDFVNQFLASGGSGHNSNDPDM		cyclin-dependent protein serine/threonine kinase activity
GRMZM5G817376			100798659..100798815		CAACAACAACAACAAAGCCTTTTTGTCCCAAGCACGTTGGGGTAGGCTAGAGATGAAACCCCGTATGAAAACCTCAGAGC TCAACCCCCAAAGAACAGAAAAGGGAAACAAAGGCAAAGGAGAACCGAAAACAACGAAACGGGGAAACACATAAAAG	NNNNKAFLSQARWGRLEMKPRMKTSELNPQRTEKGNKGKGEPKTTKRGNT
AC205272.3_FG001			100826838..100828926		ATGGCATCCTCGACAGAAGAAAACGTGAAGGCTTCGCTCAAAGTCCTTGTTGACTGTGCCGAGGATGCCACCAAATCACT TGGTGGTTTAGTACATCATGCTTTAGACTACATGCATGATGAAGAGATCGTAGCTAGAACCTTGTTTGCCATCAAAGAAA GACTAGACTTGCTACAGCAAGATGCCTCAGAGGCAAAAGTGCAAGCTTTACCAGAAATTGCTAAGTACCAGGGCGATGAC GGTTCGAATACAGTACCTTCAATACCTCTGAACTTGGAGTCAGATGTTGAACATAGTGTTCAGGACATCAATAGTCATGT AAAGACTCCAGCACCTGTTAACAAACCAAAGAAAACAAAGGAACAAAACTTTACTGCTACTGAAGACCTTCTACT…
GRMZM2G703697	Zm00001d030068	Zm00001eb024670	100832229..100834442	GCTTCTTCGCGCGTCCTCCCTGCCTATAAAAACAGTCAATGCCCCGCTTCGCTCGATCCGTTTCCCAGACCCACACACGC AAGAAGCCAGCGCGCACAACAGAACGAACGCCACAGCGCGAGTGGAGTCGGTGGACGAGACAGAGAGGGGGAGGAACGAC GGCGACGGCCATGGAGACGGTGGCGGACACAGAGGGGTGGACAACTGGGCGACAGCACCGCAGCGGCGGCTTCTGGTTGA GAACGGAGATCGAGACGGACCGGGGGGTCCCCATTCCCAGGTAGGTAGGAGAAAGCATCACCAGCAACCTGATTCACCGT TCTTGATTCCCCCTGCTGCTCCAACTCCAATCCGTGGACGGTTCTTTCTTTGCTGCTGACTTCTTCCTATTGCCG…	GCTTCTTCGCGCGTCCTCCCTGCCTATAAAAACAGTCAATGCCCCGCTTCGCTCGATCCGTTTCCCAGACCCACACACGC AAGAAGCCAGCGCGCACAACAGAACGAACGCCACAGCGCGAGTGGAGTCGGTGGACGAGACAGAGAGGGGGAGGAACGAC GGCGACGGCCATGGAGACGGTGGCGGACACAGAGGGGTGGACAACTGGGCGACAGCACCGCAGCGGCGGCTTCTGGTTGA GAACGGAGATCGAGACGGACCGGGGGGTCCCCATTCCCAGGGGCCCCGGGTTCGGGTTTGCCGCCGCCGTGCGGGAGCCG CTGGTGAAGCTCCGGCGGCCCCGGTATGACTTCGAGAGGTGGGACTGGGGCTACTTCGTCTGGCCTCACGACCGT…	MPRFARSVSQTHTRKKPARTTERTPQREWSRWTRQRGGGTTATAMETVADTEGWTTGRQHRSGGFWLRTEIETDRGVPIP RGPGFGFAAAVREPLVKLRRPRYDFERWDWGYFVWPHDRLDANLEMRDSDPEATLEADLKAGESFVNQRTLQLESYETSQ RRQQQYAAIWPCDHLAANLEMRDDGDPEATLEADRKASESFLNHGPLQLERSLMCQDDANLGPGVGRNSENKAKLGTDAR KTKERRSTRRLKRSEMDRRTKAKQQEKENEGAALFRTPMPAIVNKKAVGPRSARRRRVFAEANRILDG		expressed protein	LOC_Os10g42066.1
GRMZM2G484427			3847837..3848478		GAACAACGAGCATCAGGCGCTGACAGATGTGTATTATCCTGAGGCTTTGCCCAAGCATTGTTAGCATCGGGCAGATGGAC GAAGCTAGTGTGCTTGGTGGCGTGGTACAACGAGGAGCCGTGGTTGCGGCATGCCCACTTTGAGCACCTGAGCTTCGACG TGCTCGGGTGGATGGCAAGGGAGCAGATACATGGTTGGTGGGGAAGCAGAGGAAGCTCCTTTCCTAAGGCAGCAAGCAAG TATCTCGCTGGAGCTCGTCCACGGCCACCTTTGCAGGCTAATCACTCCACTGACGCACAGAGGGCAACGATATTTCTTGC TGCTAGCCGATGACTGTATCTACTTCATGCGGTTTTAGGATTTCCAGGATTGCCAAATTTAGACGAATGGGTTGC…
GRMZM2G003658			3848714..3848934		AAAACAATCAAGGAGAGCAGCATATTATCTTACAAGGCTTCTAGCTCTTTTATCCGATTGAAAACACTAAGTTCAGAGAC ATTATATTGCAGCTCTTTTATCGAACCTAGATGCCCACCCTGTCTACAAACTACAGCAGACAGCTCGACACCAGTCCTCT CGGCGTACTTGTGAACTTGTGGTTAAGGAAAAAGAATTTCCTGGAGCTTGAAGCTACAGAA	KTIKESSILSYKASSSFIRLKTLSSETLYCSSFIEPRCPPCLQTTADSSTPVLSAYL
GRMZM2G003625	Zm00001d023317, Zm00001d023318, Zm00001d023326, Zm00001d023327, Zm00001d023329	Zm00001eb405860, Zm00001eb405870, Zm00001eb405940		CAGCAATCCTGCGTTGCCTGCCCGACGGAGCTGCTTCCCTCGTTGCTGCGTTGCACTGCGGCGGCCTCGCGCTTGTTGTC GATTCCAGCTCCATGCGCCCATGATTTACTTTACTTGTGTAAGATCACCAATCTCGACTGCTATTTCCCCTTTGCGTTGC TGGAAAATAATTGGTTTGTCAATTTAGATTCACTAATTTTACGCGTCTTTCCAATTCTAGGTTTTCTCGAGTCTGTAGCG GTTTTTATCAGCTGCTTGCCTTCTGCAGAAGAAAAAGAAAAAAAAAAGAACAGCTTTGTTACTACTTCCCATCGTTCACC CATTCATATTTTTTTTTCTTGGTTCACAAAGTAAGAGGAAGCACAAACTACTCCAACTTCATGGCGGACTTGGCG…	CAGCAATCCTGCGTTGCCTGCCCGACGGAGCTGCTTCCCTCGTTGCTGCGTTGCACTGCGGCGGCCTCGCGCTTGTTGTC GATTCCAGCTCCATGCGCCCATGATTTACTTTACTTGTGTTTTCTCGAGTCTGTAGCGGTTTTTATCAGCTGCTTGCCTT CTGCAGAAGAAAAAGAAAAAAAAAAGAACAGCTTTGTTACTACTTCCCATCGTTCACCCATTCATATTTTTTTTTCTTGG TTCACAAAGTAAGAGGAAGCACAAACTACTCCAACTTCATGGCGGACTTGGCGCTAGTTGGCTTAAGGTGGGCAGCATCG CCGATTGTCAAGGAGCTTCTTACTAAAGCTTCAGCTTACCTCAGTGTGGACATGGTGCGTGAGATCGAACGACTA…	MADLALVGLRWAASPIVKELLTKASAYLSVDMVREIERLQDTVLPQFELVIQAAQKSPHRGKLESWLRRLKEAFYDAEDL LDEHEYNVLKAKAKSGKGPLLREDESSSTATTVMKPFHSAMNRARNLLPGNRRLISKMNELKAILTEAKQLRDLLGLPHG NTTEWPAAAPTHVPTTTSLPTSKVFGRNSDRDRIVKFLLGKTTTAEASSTKYSGLAIVGLGGMGKSTLAQYVYNDKRIEE CFDVRIWICISRKLDVHRHTREIIESAKKGECPRVDNLDTLQCKLRDILQESQKFLLVLDDVWFEKSHNETEWELFLAPL VSKQSGSKVLVTSRSETLPAAICCEQEHVIHLENMDDTEFLALFKHHAFSGAEIKDQLLRMKLQDTAEEIAKRLG…	AT3G14460	LRR and NB-ARC domains-containing disease resistance protein	LOC_Os01g57340.1
GRMZM2G303337			3854717..3856684		ATGACTGTTACCTACTCTCTAATGAAGGCAAATAAATACTGCAGTAATATATCTACTGATCCAATAAATGGTGCTAAATT GGAGGCTGAAGTTGCAACCAAGACAATTGAAATGTCTAAAGTACACAGGCTGCAAGATGGGTTTGAGCAACCATTGGCTG ATGCTAGCTGTGATGGGCAAGAAAACTCTGACGCCCCTGTTTCTCATCCAGCATTAGATACAAAGTTGCTTTCATTTTTA ACCTGCTTACGTTACTTGTTTCTCATTTTTTTATTACTCTTTCCCCACATAACCGGTGCAATCTCGGCAAGAAGGAAGGA ACAGGAGCAGGTGCGTCGTGAGGCGACGGAGGACCTGGCCGAGGATCTGTCAGAAGGCGAGAAGGGAGACACCAT…	MTVTYSLMKANKYCSNISTDPINGAKLEAEVATKTIEMSKVHRLQDGFEQPLADASCDGQENSDAPVSHPALDTKLLSFL TCLRYLFLIFLLLFPHITGAISARRKEQEQVRREATEDLAEDLSEGEKGDTIDEFAPVETTKKKFQRNFSDLTVWSDDNK EKKLYIVLISMHGLVRGENMELGRDSDTGGQAWVSL	AT1G04920	(ATSPS3F, SPS3F) sucrose phosphate synthase 3F	LOC_Os01g69030.2
GRMZM2G142001			3866180..3871759		ATGCCCTGGTCGGGCTCGAAGATCAACCCCAACGCCTACAGCCTCCCCTGCCAGGTCCACCTATTCGCGCGCCCCGCCGC TGCCTCCATCGTCGAGGTCGCCCTCCACGAGGCCGACATCGACCTCATCCATGTCGACCACCTCGAGTTCGCCCTCTCCC AGGCGGCCGCGGTCATGGAGCAGTTCAAGAAGCCGGACCGCGACCACGACGTCGATAAGCTCTTCTCGCTTGTGGGGAAA GAAAGGAAGAATCAGACTCAGCCCATGGACCCGCCCGGGATGTCGTGCTATCCGAGCTCTTCGGACACCAGAAGGAGGCG CTGGGGTGGATGGTGCACCGGGAGGAGTCCGCCGACCTGCCGCCCTTCTGGCAAGAAGGTGAAGATGGGGGATTC…
GRMZM5G836113			3904145..3904747		GAGGTCGTTCTCCGAGGCTCCAACACGGCGAGGAGGCGACCCCGATCTCTTGCGACGCGTCGAGTATGCCTCAGAGGGAG CGAACCCCGAAGAGGAGCAGGCGCTGCAGCCGAGAGGGAGCGGACCCCAAAGAGGAGCAGGCGCTGCAGCCGAGCTGAGG GGCGCGCGGTGGCTTATCGGGGGCGCACAGGGGTGAGCTCTGACACGTCGAGAGGAGAGACGAGGTGGGACGAGGGGTTT CGGCCATGGGCGGCGGCAGTTGCGAATTGCAAGACGGCGGTGAGTCAGTGGTTTTCGACATGTGCGAGCCTTGGGTTCCT CTCCCTCGTGTGCGCTGAATCGGGCGAGGTTGAGGTCGTGCACAGGGAGCGTGCGGAAGTGGCAGAGCTAGCGGC…	EVVLRGSNTARRRPRSLATRRVCLRGSEPRRGAGAAAERERTPKRSRRCSRAEGRAVAYRGRTGVSSDTSRGETRWDEGF RPWAAAVANCKTAVSQWFSTCASLGFLSLVCAESGEVEVVHRERAEVAELAAVEVVGEEVTGVELVRAAPSQKQRLPKRM TGIVRIGKLGARDTGSHQSLGHTNRWAAQIVGHMRCYRFV
GRMZM2G061742	Zm00001d023317,Zm00001d023318,Zm00001d023326,Zm00001d023327,Zm00001d023329	Zm00001eb405860,Zm00001eb405870,Zm00001eb405940	3907357..3911655	GACGGAGCTGCTTCCCTGCTTGCTGTGCTTGTTCCAGAGTCTACTCCACCACTGCGCCCACCTGTCGACACCAGATCCAT GCGCCCTCGATTTATTTTATTTGGTGTAAGATCTACAATCTCCACTGCTTGCTGTGTTAGCTGCTATTTCCCCGTTTTCC CATCTAGATTCACTAATTTTATGCGTCTTTCCAACCCCAGGTTTTCTCCACTCCGTAGCGGTCTTTATCAGCTGCTTGCC TTCTGCAGAGAAAAAAAGAAAAAAAACAGCTTTCCATCGTTCACCCATTCTACATACATCCTACATCTTCATGTTGTTCA TTTCGCTCACAAAGTAAGAGGAAGCACAAACCAATACAATTTCATGGCCGACTTGGCCCTCGCCGGCTTAAGGTG…	GACGGAGCTGCTTCCCTGCTTGCTGTGCTTGTTCCAGAGTCTACTCCACCACTGCGCCCACCTGTCGACACCAGATCCAT GCGCCCTCGATTTATTTTATTTGGTGTAAGATCTACAATCTCCACTGCTTGCTGTGTTAGCTGCTATTTCCCCGTTTTCC CATCTAGATTCACTAATTTTATGCGTCTTTCCAACCCCAGGTTTTCTCCACTCCGTAGCGGTCTTTATCAGCTGCTTGCC TTCTGCAGAGAAAAAAAGAAAAAAAACAGCTTTCCATCGTTCACCCATTCTACATACATCCTACATCTTCATGTTGTTCA TTTCGCTCACAAAGTAAGAGGAAGCACAAACCAATACAATTTCATGGCCGACTTGGCCCTCGCCGGCTTAAGGTG…	MRPRFILFGVRSTISTACCVSCYFPVFPSRFTNFMRLSNPRFSPLRSGLYQLLAFCREKKKKNSFPSFTHSTYILHLHVV HFAHKVRGSTNQYNFMADLALAGLRWTASPIVNELLTKASAYLSVDMVREIQRLEATVLPQFELVIQAAQKSPHRGILEG WLRRLKEAYYDAEDLLDEHEYNVLEGKAKSGKSLLLGEHGSSSTATTVMKPFHAALSRARNLLPQNRRLLSKMNELKAIL TEAQQLRDLLGLPHGNTVEWPAAAPTSVPTTTSLPTSKVFGRDRDRDHIVDFLLDKTTTAQASSAKYSGLAIVGVGGMGK STLAQYVYNDKRIEECFDVRMWVCISRKLDVHRHTREIMESAKKGECPHVDNLDTLQCKLRDILQESHKFLLVLD…	AT3G14470	NB-ARC domain-containing disease resistance protein	LOC_Os01g57340.1
GRMZM2G005120			3963968..3964617		AAGGAGACCAGGTTCTAGTTCTATCTCTACTGCTGCATCCACTTCTGAGCTGGCATCTTACTTAGATAGTGATACTATTA CTGAGTTTGATGAGGACTTCAATGTCCTATCTTGGTGGCATCAGCATAAGCTCACTTATCCTATTCTTGCTCTACTTGCT AAAGATGTATTGACAGTCCCAGCTTCTACTATATCTTCAGAGTCTACCTTTAGTCTTGCTGGCAGGGTGATTGAAGAGCG TCGACGTCGCCTGGCTCCAGATATGGTCGAGGTTTTGTCTTGCATAAAAGACTGGGAGCTTGCTGATGCTCACCTGCAGC ATACTGTGGAGGAAGAGACAAGGGAACTTGAAGCTGAACATGAGAACTTGTACCTTGATGATCCAGAAGAACACA…
GRMZM2G005124			3965970..3966238		AGAGATCCAAAGTTTGGAACAATTTCGACGAGTTAACCAATCTGGTAAATGGTAAGCGTGTAAGGTATGCTGCTCGATGC AAGTTCTGTCATGAGACATTAAGTGCTAGATCCTCTTCTGGTACTGGTCACTTGCTTAGACACAATTGTAGTGCTAAGAA GGCCCACGATCGCTCTGGCCAAACCCAAACTGTGCTTAAGTACAACCCCGATGGTTCTTTGCAGCGTTGGGAGTACTGTC CTTCTGTTGCAAGGAATGAACTTTGTCGT
GRMZM2G485414			3969033..3969654		AAAAACACAAAGCTAGAGATAATGCTAGTTAGATCTTTTTTTATCTTTTAATTAGAGTGTGTGATGTAATTTTACTTTTG TTATGAACATTAGACAATAAACTGAACTTACGAACTTTGTATAGAGCTGATTATACTCTTTTTCCTTCTAACAAAATGAT TTATAAACGAGGTAGTCATTGCATAGCTGTGGTAACTTTAATACAAATATTAAGTTTGATTTTGTTCAAATTTATTTGTC TTATCTTTTATTTGTTTTATTATTTTTCTGAATTTAGGGCTCTAATGTGAATTTTGGGCCAAAAACTGAATTTCGGGCCT AATGTGAATTTCGGGCCAAAAATTGAATTTCGGGCTTTTATAATTTCGGGCCGCCCGAAATAAGCCTGACACGTT…
GRMZM2G005134	Zm00001d023330	Zm00001eb405980	3983698..3989918	TCTTCTATCACCAGCAATCAGCAACACCATCCGCTATTCCTGCATTCCCTGCCCGACGGAGCTGCTTCCCTCCTTGCTGT GCTGTTCTGGGCTGTGCTTGTTCTAGAGTCTACTCCACCACTGCGGCGACCTCGCGCTCGTTGTCGATTCCAGCTCCATG CGCCCTTGATTTATTTTACTTGTGTAAGATCTCTAATCTCCACTTTTCGCTTGCTGTGTTAGCTGCTATTTCCCCTTTGT GTTGGCAAGTGGCATCCCTAACACATGACGAGAAAGAAAAAGAATTGGTTTGTGCTCCATTTTCCCATTCAGATTCACTA ATTTTATGCGTCTTTCCAATCCCAGGTTTTCTCCAGTCCGTAGCGTCTTTATCAGTTGCTTGCCTTCTGCAGAGG…	TCTTCTATCACCAGCAATCAGCAACACCATCCGCTATTCCTGCATTCCCTGCCCGACGGAGCTGCTTCCCTCCTTGCTGT GCTGTTCTGGGCTGTGCTTGTTCTAGAGTCTACTCCACCACTGCGGCGACCTCGCGCTCGTTGTCGATTCCAGCTCCATG CGCCCTTGATTTATTTTACTTGTGTAAGATCTCTAATCTCCACTTTTCGCTTGCTGTGTTAGCTGCTATTTCCCCTTTGT GTTGGCAAGTGGCATCCCTAACACATGACGAGAAAGAAAAAGAATTGGTTTGTGCTCCATTTTCCCATTCAGATTCACTA ATTTTATGCGTCTTTCCAATCCCAGGTTTTCTCCAGTCCGTAGCGTCTTTATCAGTTGCTTGCCTTCTGCAGAGG…	MADFALTGLRWTAAPIVKELLTKASAYLSVDMVREIQQLEATVLPQFELIIQAAQKSPHRGMLEAWLRRLKEAYYDAEDL LDEHEYYVLKAKAKSSSPASTVMKPFHNAMSRARNFLPQKRRLISKMSELKAILTEAQQLRDLLSLPHGNTVEWPTVAAT VVPTTTSYPTSKVFGRDRDRDRIVDFLLGKTTTAEASSAKYSGLAIVGIGGMGKSTIAQYVYNDERIEKCFDVRMWICIS RKLDVHRHTREIIESAKNGECPRVDNLNTLQRKLSDILQQSQKFLLVLDDVWFEKSDSETEWAEFLAPLVSKQSGSKVLV TSRCETLPAAVCCEQVVHLENMDDTEFLNLFKHHAFSGAEIKDQLLRTKLEHTAEEIAKRLGQCPLAAKVMGSRL…	AT3G14460	LRR and NB-ARC domains-containing disease resistance protein	LOC_Os01g57340.1
GRMZM5G833046			3988769..3989062		ATGGCCAAACCCGAGTACTTGGCTGAGCTTGCCTCAGCAGTTGTTGTCTTGCCGAGAAGGAAATCAACTATACGGTCACG ATCTCGATCACGGCCGAAAACCTTTGAAGTGGGATATGATGTTGTTGTGGGAACAACGGTAGCTGCTACAGTTGGCCACT CGACGGTATTGCCATGTGGCAAACTAAGAAGATCTCGAAGCTGCTGGGCTTCTGTCAGGATAGCTTTAAGCTCGCTCATC TTGCTAATTAGCCTTCTCTTCTGAGGGAGAAAGTTGCGTGCCCTGCTCATAGCA	MAKPEYLAELASAVVVLPRRKSTIRSRSRSRPKTFEVGYDVVVGTTVAATVGHSTVLPCGKLRRSRSCWASVRIALSSLI LLISLLF
GRMZM2G304965	Zm00001d023331	Zm00001eb405990	3990349..3993118	ATCGCCACCAGCCTGAGCCCAGGATGCCCCTGCCGCCCCACGCCTGCTCAGCCGGAGCGGGGTTCGTCGCCACCGCCACC TTCTCCCACCTCTACCAGCTATGCGCCAGCGCTGGGCGCTCGGCCCTCACCACGGGCCAGGCTGCGCACGCCCGTATGCT TGTGTCCGGGTTCATGCCCACCACGTTTGTCTCCAACTGCCTCCTCCAGATGTATGCCCGCTGCGGGGGCACCGCCCACG CGCACGGGGTGTTCGACACGATGCCCCACCGGGACACGGTCTCGTGGAACACCATGCTCACGGCGTACGTGCACGCGGGC GACACCGACACGGCCGCGTCCCTCTTCGGCACGATGCCGGACCCAGACGTCGTGTCCTGGAACACGCTGATCTCG…	ATCGCCACCAGCCTGAGCCCAGGATGCCCCTGCCGCCCCACGCCTGCTCAGCCGGAGCGGGGTTCGTCGCCACCGCCACC TTCTCCCACCTCTACCAGCTATGCGCCAGCGCTGGGCGCTCGGCCCTCACCACGGGCCAGGCTGCGCACGCCCGTATGCT TGTGTCCGGGTTCATGCCCACCACGTTTGTCTCCAACTGCCTCCTCCAGATGTATGCCCGCTGCGGGGGCACCGCCCACG CGCACGGGGTGTTCGACACGATGCCCCACCGGGACACGGTCTCGTGGAACACCATGCTCACGGCGTACGTGCACGCGGGC GACACCGACACGGCCGCGTCCCTCTTCGGCACGATGCCGGACCCAGACGTCGTGTCCTGGAACACGCTGATCTCG…	MPLPPHACSAGAGFVATATFSHLYQLCASAGRSALTTGQAAHARMLVSGFMPTTFVSNCLLQMYARCGGTAHAHGVFDTM PHRDTVSWNTMLTAYVHAGDTDTAASLFGTMPDPDVVSWNTLISGYCQHGMFRNSVGLSMEMSRRGVALDRTTLAVLLKS CGGLDDLALGVQIHALAVKTGLETDVRAGSALVDMYGKCRSLDDALRFFHGMGERNSVSWGAAIAGCVQNEQYTRGMELF VQMQRLGLGVSQPAYASAFRSCAAMPCLSTARQLHAHAIKNVFSSDRVVGTAIVDVYAKAGNLVDARRAFIGLPHHNVET CNAMMVGLVRTGLGAEAMQLFQFMTRSGVGFDVISLSGVFSACAEVKGYFQGLQVHCLAVKSGFDVDVCVRNAIL…	AT3G02330	Pentatricopeptide repeat (PPR) superfamily protein	LOC_Os10g40920.1
GRMZM2G005207	Zm00001d023332	Zm00001eb406000	3995050..3997307	GCGCACTGTGTTCTTCCCTGCAGGGTCCTGGGCTGGGCTGGCGCTGGCGATGGCGCTAGTATTAGGGCGGGAGGAGGAGC TCCTGGCGCAGCTCCGCGCGCTACTGACGTTCCTACCACCTCCTGCGTCGCCCCCGGCGCCGGCGGCTCCCGTTAAGGTG GAGTCCATCATGGGCACTAGTGGCGGCGGACGACGACTGGGGAGCAAGAGAGACCGGGACGACGACAGCGAAGCCGAGGC CGAGCAGCACGGCGACGAACCTGCGGCTGCGCAGCCTCACTATTGTCCTCATCCTCCTCCTCCCTGCAAAAGGACGAGGT GCGTGCGTGGTGATTGTCCATCCATGCATGCAAGCAGTCTTATTATATTATTCCTTCGATCTCGATGATGCATGA…	GCGCACTGTGTTCTTCCCTGCAGGGTCCTGGGCTGGGCTGGCGCTGGCGATGGCGCTAGTATTAGGGCGGGAGGAGGAGC TCCTGGCGCAGCTCCGCGCGCTACTGACGTTCCTACCACCTCCTGCGTCGCCCCCGGCGCCGGCGGCTCCCGTTAAGGTG GAGTCCATCATGGGCACTAGTGGCGGCGGACGACGACTGGGGAGCAAGAGAGACCGGGACGACGACAGCGAAGCCGAGGC CGAGCAGCACGGCGACGAACCTGCGGCTGCGCAGCCTCACTATTGTCCTCATCCTCCTCCTCCCTGCAAAAGGACGAGGA GGAGGAAGAATAAGAAGAAGCGGCAGCAGAGCAAGTGCCTTGTGACGACAGTGCCCGACTTCGACGGGTACCAGT…	MALVLGREEELLAQLRALLTFLPPPASPPAPAAPVKVESIMGTSGGGRRLGSKRDRDDDSEAEAEQHGDEPAAAQPHYCP HPPPPCKRTRRRKNKKKRQQSKCLVTTVPDFDGYQWRKYGQKQIEGAMYPRSYYRCIQSAKQGCQAKRTVQRNDDDGATA PPEYTVVYVAEHTCTANDDALEAPPVILETTTSVVVRAPAAHTDPVVVVVPATATTSAAAAASACSTTVTTGTESPAISG DDVACCWSSSGSSSSGYSYADDSCCCCCCDGLLAAVVHGGCGGSWAPGPADSVSVPSFRLQEMEDLTGPIRSPVHVVPRA WLDR	AT3G56400	(ATWRKY70, WRKY70) WRKY DNA-binding protein 70	LOC_Os09g09630.1
GRMZM2G485435			3998587..3998724		TATACAAACCAATACACGGTCGTATGTATATATTGCAGTTACTTACAACAAATGTAGTAGTATTACAGCGGCACGTCCTT TTACATTCTTCTTCGAGGAATAAAAGAAAACTAGCCTTTACACTTCACTTCTAAAACC
GRMZM2G485438			3999238..3999320		TCTATCTTAATCATGCTTCCACGCTTTATTTATTATTTAACTAGTTTGTGTGTTTATTTTTCTAGTTTAGATTGCTAGGC TAA
GRMZM2G485444			4003590..4004102		CAGGATTTACATCAATATCAAAATATGGAGTGCACGAACATGCTGGACAGCAAGAACAAACTGCCGCATTATACTTATTT AAGCTATATTGGTCAGACTAATTCCACGGTATCCCAAGGATGGTGCAAGAGGAAGCCCATACTGCGCTGCCCTGTGGAGG TCGCGAGCATGGGAAATCAGTTGAGGATGGGCTGAGCTAGTAAAGGGTTGTTTTCTGACAAGGCCAGTACTATTGTTTTT TTTGACATACCTGGGTGGAGTTGCGAACTCTTGTACAGGCGCAGGCTTTACTTATTACATTGTTTGGATTGGGGATATAG TTCACATGGTGCATATGAAACGGTTAGATTGGTTTAAATTCTCTACCTCGTCCTTAAATCATTTATCATACTAAT…	MECTNMLDSKNKLPHYTYLSYIGQTNSTVSQGWCKRKPILRCPVEVASMGNQLRMG
GRMZM2G005286			4002444..4003125		ATTTTTTATTATCAAACAATAGAACCGCTAACTCACAAATACTCATGTTTTGGACAAGATACAGCCAGAGTTTTGAGACC CTGACTACCAATAACCCTTTCAAAGATTTAGTTTATTTAGAGGCAAACATGCCTCACAAAGTCACAACCTCATAAAATCT ACGAGCTTTTATTTACAAATACGTCTCGATAATGAAGTTTGGAGACAACAAGTATCACATGTACTGAAAAGACACTTCTG TGATCTCATCATGCCAACGGAGGGATTCTGTAACATGTTACAACAGAAATACAAAATAGTGGCCACAAGCATACAACGGA GAACATGTCATGTCAAGTATTTTTAATGGCATGGAACATTTCTCTCTTTTTTACCATGAAAGCTCGAGCCTCGAG…	MSCQVFLMAWNISLFFTMKARASSEHCLLIHTVLCLARGIRFGSSTRLAYAIWPMINLLLPTPQKNKKKNCLGLLGLDVS PRLWISSWACLLANTPTPSPYSSPNTVALVYGLKEWLLR
GRMZM2G485446			4006278..4006392		ATTTTTTTATCATTCTTTGTCATGTGCTCAGCTATTCTTACCACGAGTTGAACTTTGAATGCTGGATTATAGTTTCTAAT AATAGGTTATTGAATCCTATGGAACAAAAAAACAA
AC198651.3_FG009			4017534..4018079		ATGCCTCAGTTCAAGAAGGGAATTGACCAAGCAAAGGCATTCACCATATTTGTCTATGGGCACACAAGAACACTAGAGTG CATGAGATACTTCACTGAGGGGAAAGAGATAGTAAGGCCAGGAGTGACTAGGTTTGCTTCAAACTATCTAACTTTGGACG GCATACAAGAGAAGAAGGACCAGCTAAGAAAGATGGTGGTTCATAGTAGGTGGAACTCACTGAAGGATGTGAAATCAAAG AAGGGAAAAAATGCCACAACAACTATATTGAATCCAAGCTTTTGGAAGGATGTGAAGTTGACATTGGAAGGATGCCGCCA CCAGAGGGAAAAAATTACTGATGTTCTCTTGTCTAGTGATACAACTGAAGCTCAAGGTTTCCTCCAAGAGAATGG…	MPQFKKGIDQAKAFTIFVYGHTRTLECMRYFTEGKEIVRPGVTRFASNYLTLDGIQEKKDQLRKMVVHSRWNSLKDVKSK KGKNATTTILNPSFWKDVKLTLEGCRHQREKITDVLLSSDTTEAQGFLQENGDDCALVSFRDEEDEEEVMEGTWIPWYVL GDAVGAEEQLELRRSARVRAQ	AT3G22220	hAT transposon superfamily	LOC_Os01g68200.1
GRMZM2G473138	Zm00001d023333	Zm00001eb406010	4018763..4022973	ACAATCTGAATATCTGATAATTTTACTCAGATTTACCATGTTGATGGCAAATTTGGCCCATTCACACTTGTATCACTGAT GGGTATGTGGAGTGGGGAACACACAGAGCGTTCGGAGGCCACAGCTAACGAGTCTGCATCATTGAATGGCTTAGTGGGTG ACATGGTTGATGATGATGTTAGCCATCAGCTGCATGCAGGGATTATGAAATCAGCTCGCAGGGTTTTAATCGATGAAATA TTCAGCTCTATACTTCCAGATTTAATTGTTTCCAAGAAGACTGAGAAGCAACTTGCTGCAAAACTTAAGAACCAAGTTAC TAAGGTTTGTTTTATTTATGAGGGGTTTGTCTAAGGAGAGAGCTGCATCTTACTTTTCCTTTTCAGCCTTAAATA…	ACAATCTGAATATCTGATAATTTTACTCAGATTTACCATGTTGATGGCAAATTTGGCCCATTCACACTTGTATCACTGAT GGGTATGTGGAGTGGGGAACACACAGAGCGTTCGGAGGCCACAGCTAACGAGTCTGCATCATTGAATGGCTTAGTGGGTG ACATGGTTGATGATGATGTTAGCCATCAGCTGCATGCAGGGATTATGAAATCAGCTCGCAGGGTTTTAATCGATGAAATA TTCAGCTCTATACTTCCAGATTTAATTGTTTCCAAGAAGACTGAGAAGCAACTTGCTGCAAAACTTAAGAACCAAGTTAC TAAGTCTGGCAGTGTGAGCAACAAGAAGGATTCCACGGCTAAGGAAACTCCTATAATACATCCCAGGTGGATTGT…	MRNCILNLPSTSISVISDDNIKAQGSHELSPKDLDATECDMDFPPGFGPCWKSPESSLSPSLLEVNGSAKLDGKSESSTT LFSGPLAVVQRMLANELYISSKQSLFHYFEEVIADDITNCLCFGLESNIDQEQIGTPIHAPESPISAETSMHETANSIEM TGGDVLNIVEIATSTRTSPLEMTVDEKLNTVEATRTSRTEPTSVETSTVAEMATDKMTTYHVEEHLSMSYARVFEKMNIC KTAELDEKFDEVPPGMETGLVPLPLMDKNIYQPSKSVNSIPLISRYITLALCRQKLHENVVREWTYLFSDTISKCLGSWY TRRNAVPKSADGSSKLKEKTYYRKRKFEKTCQAKSSKRPVEISMDEQLSKPLCQLVDRKIYVKNIQEPNKSLTSK…	AT5G42400	(ATXR7, SDG25) SET domain protein 25	LOC_Os12g41900.1
GRMZM2G441029	Zm00001d023335	Zm00001eb406020	4027158..4027751	ATGTCCGACTCGTCGTCGTCGCCTCCGCCGGAGCAGGAGTTGCTGCTGCCGACTGACCAGTCCTCGTCCTCGTCCTCCTC CGACGACGACGGCGGCCTCATCAGCATCCCAATCGCAACCTACCGCCAAGCCTACGGTGAAGAAGGAGTGGAACGTCGTC GTCGTGCCATCGTGGCCATGCCACCCGCTCCCGCGCTGTTCGTGCCCTGGATCGCCCTCGGCGGCGGCGGTGAGGCTCCG GCGCCGGCAGCGTCCATCGAGGCCGTGCCCACGGTGGAGGTGTCGGAGTCCGGCGAGACCTGCGCCATCTGCAAGGAGGA CCTCCCCCTCGCGGCGGCCGCTAGAAGGCTCCCGTGCCGCCACCTCTACCACTCCCCCTGCATCGTGCCGTGGCT…	ATGTCCGACTCGTCGTCGTCGCCTCCGCCGGAGCAGGAGTTGCTGCTGCCGACTGACCAGTCCTCGTCCTCGTCCTCCTC CGACGACGACGGCGGCCTCATCAGCATCCCAATCGCAACCTACCGCCAAGCCTACGGTGAAGAAGGAGTGGAACGTCGTC GTCGTGCCATCGTGGCCATGCCACCCGCTCCCGCGCTGTTCGTGCCCTGGATCGCCCTCGGCGGCGGCGGTGAGGCTCCG GCGCCGGCAGCGTCCATCGAGGCCGTGCCCACGGTGGAGGTGTCGGAGTCCGGCGAGACCTGCGCCATCTGCAAGGAGGA CCTCCCCCTCGCGGCGGCCGCTAGAAGGCTCCCGTGCCGCCACCTCTACCACTCCCCCTGCATCGTGCCGTGGCT…	MSDSSSSPPPEQELLLPTDQSSSSSSSDDDGGLISIPIATYRQAYGEEGVERRRRAIVAMPPAPALFVPWIALGGGGEAP APAASIEAVPTVEVSESGETCAICKEDLPLAAAARRLPCRHLYHSPCIVPWLELRNSCPICRCRLPSEHAEPAGEVATPT PAPEQDPLPAAPADLQLPDWAAVGGAEVEETIVLPSV	AT5G59550	zinc finger (C3HC4-type RING finger) family protein	LOC_Os08g36170.1
GRMZM2G441031	Zm00001d023336	Zm00001eb406030	4035458..4036997	CAAATGAACATCCTTGAATCTTCCACTCGTAGTGGCTGCCAAGTGGTGCTCAACGAGATTGAACACCAAGGGGCTCTCAT GAGGGACCTATATGACCTTATCCTACCAACACTTGATCCCTGTAGTAGGCAGGAGAAGCTTGTTCAGCAAATCTTTCAAG ATATATCCAGTTCCTCAGGTAAGGTCCTCTCCTTTCTCGAACTTGGTGATAACAGTAAGAAGCAGGCCAATCTTATCAAA CATAGAAGAAAACGTGGTAAGAATAGCGGCGTGGAGAGCCACATGCTGGGGGAGGAAGCTAAAGAAATTGGAAATAAAAG AAGGTGTGTAGCAAAAGAAGTTTATATATATATGTTTACTTGTGTGTCATTTACTGGGGCTTAAAATAGTTACCC…	CAAATGAACATCCTTGAATCTTCCACTCGTAGTGGCTGCCAAGTGGTGCTCAACGAGATTGAACACCAAGGGGCTCTCAT GAGGGACCTATATGACCTTATCCTACCAACACTTGATCCCTGTAGTAGGCAGGAGAAGCTTGTTCAGCAAATCTTTCAAG ATATATCCAGTTCCTCAGGTAAGGTCCTCTCCTTTCTCGAACTTGGTGATAACAGTAAGAAGCAGGCCAATCTTATCAAA CATAGAAGAAAACGTGGTAAGAATAGCGGCGTGGAGAGCCACATGCTGGGGGAGGAAGCTAAAGAAATTGGAAATAAAAG AAGGAAGAATGCACAACACACAGGTTCAATTGTGACACAAGCACCGCACTTCGATGGATATAAATGGAGGAAGTA…	MNILESSTRSGCQVVLNEIEHQGALMRDLYDLILPTLDPCSRQEKLVQQIFQDISSSSGKVLSFLELGDNSKKQANLIKH RRKRGKNSGVESHMLGEEAKEIGNKRRKNAQHTGSIVTQAPHFDGYKWRKYGQKWISKAKHSRSYYRCANSKDQGCLATK TVQQKESDGSGTVSLFDVEYYGHHICKKDVVNHPCVVDTAHYYSVPIANQNQSSSSPTFVHNDVYGIQDESFENLFMVPS IPEYLTDFTDIEMAGALEVTSEMISENIWAYEMISENICRQPLIAP	AT4G23810	(ATWRKY53, WRKY53) WRKY family transcription factor	LOC_Os11g02520.1
GRMZM2G088279			4053584..4055264		CATCGGAGTCTCCGTTCCTGGCTTCCTGCAGCCGCTGCACGACTCCCTGCCGTCGGTCTCTCACCTCGTCGTTGGCCTCC CTCCTCTCGGCTCCCTCTTCGCCGCCGTAGCAGGGGTGCCGCCCTCCTTGCCGCCAGAGCAGGAGCACCTCCCTCCTCGC CGCCGTAGTAGGGGCGCCGCCCTCCTCACCGCTAGAGCAGTAGCGCCTCCCTCCTCGCCGTCATATCAGGTGAAATAATA CCCGAGACTTATTGGGATAGCCACAGCGACAGTGCCTATGGATGGAGATAAATCATTTGGGACCATCGATGAGGAAAATA GAAGGTTTGAACTAGCATTGGTACCACCGCCGATTCCATCTACTAATTCATATCCAAGAGTAGAGCCATCAATTC…
GRMZM2G088313	Zm00001d023337	Zm00001eb406040	4056247..4062483	ACTCTAGGGAGGATTAAGAAACATTCAGACAATAGACAATTTACCTATTCTTCTGTACCGGCGGGGTTAACATTTGGTAA CACCGTAGCAGGCATCCGCCGATCCTCGGCTCCGATCAATGGCGTCCACCAACGCAATCGATTTCCAACTCACCCAGGCC CGGGCGCTGCTGTCCGAATTCGACAACCGGCTCCGCGAGATTGATTCCAAGTGGGAGACCCGCGTCGGCGTCCTCGAAAC GAAAGTTGCGGACTCTGCTCGAAATCTGGAGACGATCTCCAAGGAGATCCGCGACGGGGTGGTGGCGCAGTTGGCGGCGG CCGAGGCGGGTGTGGATTTCCGGATCCGCCTGCTTGAGACGGGGACCATCATTCGCGTCGCTGCGCTCGAGTCGA…	ACTCTAGGGAGGATTAAGAAACATTCAGACAATAGACAATTTACCTATTCTTCTGTACCGGCGGGGTTAACATTTGGTAA CACCGTAGCAGGCATCCGCCGATCCTCGGCTCCGATCAATGGCGTCCACCAACGCAATCGATTTCCAACTCACCCAGGCC CGGGCGCTGCTGTCCGAATTCGACAACCGGCTCCGCGAGATTGATTCCAAGTGGGAGACCCGCGTCGGCGTCCTCGAAAC GAAAGTTGCGGACTCTGCTCGAAATCTGGAGACGATCTCCAAGGAGATCCGCGACGGGGTGGTGGCGCAGTTGGCGGCGG CCGAGGCGGGTGTGGATTTCCGGATCCGCCTGCTTGAGACGGGGACCATCATTCGCGTCGCTGCGCTCGAGTCGA…	MASTNAIDFQLTQARALLSEFDNRLREIDSKWETRVGVLETKVADSARNLETISKEIRDGVVAQLAAAEAGVDFRIRLLE TGTIIRVAALESTAHAFELWRPHVDLSIDSLFSSIDAVCTEVEKLGIHRFPGPRPSDGAAAPGTATQPEPSSHRPRSSPP PEVHDGDDDDEEIDDDDDDDDDDDDDDDDDDDDDDDEDYEGFTDEELDKFESAFGWGSTFLSDPQVLCMDSSDPQNPPRI GRQNYEPLTAQEFFSLRHNWQQLLDGKKTYLRPPKNNRVAKHSYANCTFVTPEPLEKALQCQEPLSDFGRKYAENSIVQQ KFKILSEHYAHVRQMRMDGSSFYRAFLFSYLENLGKMQASHAEVTRLMECVARSREKFCRLHWNDAYFSNPEAFF…		Peptidase C65 Otubain
GRMZM2G387731	Zm00001d023337	Zm00001eb406040	4064252..4065194	GTTGATATGTGATAAATTCTACTAGGTTATATTTGAGGCAAACAAGATGCATAGAGCTTTGAGGAGTTTCTAGTTTCAAG TGCAAAATGCGGAAGCCCAAGATGCTGCAATACAATCTCCTCCACAGCGCAAAAAGCAATTGGCTTGTTGAGAAAGGGAA GAACAAAGTTTACAAAGGGGCAATCCAGGTACCAGAAGAACTTCTTAAGAAACTAGGAGCTTTATCCCCTAAGTCGGAAT CTTCAAGTACAGATCTCTTTGAACAATTTGCACAGATCACCTAAGCATTGATAGAGCATGGACAACAACTGAAAAAGAAA AAAAAGGCTAGAAAAACCAGAAAAGCGCCAGTCGCCAATCAGATGGTCTCAGCACCTCTTATTGCTCTCTCACTA…	GTTGATATGTGATAAATTCTACTAGGTTATATTTGAGGCAAACAAGATGCATAGAGCTTTGAGGAGTTTCTAGTTTCAAG TGCAAAATGCGGAAGCCCAAGATGCTGCAATACAATCTCCTCCACAGCGCAAAAAGCAATTGGCTTGTTGAGAAAGGGAA GAACAAAGTTTACAAAGGGGCAATCCAGGTACCAGAAGAACTTCTTAAGAAACTAGGAGCTTTATCCCCTAAGTCGGAAT CTTCAAGTACAGATCTCTTTGAACAATTTGCACAGATCACCTAAGCATTGATAGAGCATGGACAACAACTGAAAAAGAAA AAAAAGGCTAGAAAAACCAGAAAAGCGCCAGTCGCCAATCAGATGGTCTCAGCACCTCTTATTGCTCTCTCACTA…	MRKPKMLQYNLLHSAKSNWLVEKGKNKVYKGAIQVPEELLKKLGALSPKSESSSTDLFEQFAQIT
GRMZM2G088381			4066056..4066871		GTGGGAGATGGGGCTGGCACGTTGTTTTGGCAAGACAGATGGATTCAGGGTCACTCACTTTCAGTTTTGGCACCATCCCT ATGCAGGCTGGTCCCTTCTAAGTTCAAGCGAGGAAGAACGGTGTAGGAGGCTTTGGTTGATGGTCGTTGGGTCAGAGATA TCAGGGGTGTTCTGGATGCTCAAGTTCTCATGGAGTACCTTCAACTCTGGGATGTCATGGAAACGGTTAGTCTGGCGCCA GGGGTTAGTGACCAGCACCTCTGGACCCCATCATCCTATGGACAATACTCTTCAAGATCGGCTTACCGGAGGTTCTTTAT ATGCTCCGTCGCTTTTGAACCCGCCCATAGGATTTGGAAGTCCTGGGCCCCTCTGAAGTGCAAGTTTTTCCTTTG…
GRMZM2G129775	Zm00001d023339	Zm00001eb406050	4067826..4073874	TGCAAACACAAACTAGCGGAATGGCAGAAAAGGCACCGCCACCTCCACCGAAAAAGGCACTCCCCAGCGCGGGAAGCAGC GCAGGTGGCGGAGCCGGAGGCGGTGCAGCAGCAGCGCCCCCCGCGCCGGGACAGGAGCCCTCATCTTCGCCACCACGGTC ACCGTCGCCTCCCGAACCGTTCACGTACAACTTCGGCGCAGGAAGTACCGGAGGCGGAGGCGGCGACGGTGCAGCAGCAG CGCCCCCCGCGCCGAGACAGGAGCCCTCTTCGCCGCTACGGTCACCGTCGCCTCCCGAACCGTTCACGTACAACTTCGGC GCGGGAAGTACCGGAGGCGGAGGAGGCGACGGTGCAGCAGCAGCGCTCCCCGCGCCGAGACAGGAGCCCTCATCT…	ATGGCAGAAAAGGCACCGCCACCTCCACCGAAAAAGGCACTCCCCAGCGCGGGAAGCAGCGCAGGTGGCGGAGCCGGAGG CGGTGCAGCAGCAGCGCCCCCCGCGCCGGGACAGGAGCCCTCATCTTCGCCACCACGGTCACCGTCGCCTCCCGAACCGT TCACGTACAACTTCGGCGCAGGAAGTACCGGAGGCGGAGGCGGCGACGGTGCAGCAGCAGCGCCCCCCGCGCCGAGACAG GAGCCCTCTTCGCCGCTACGGTCACCGTCGCCTCCCGAACCGTTCACGTACAACTTCGGCGCGGGAAGTACCGGAGGCGG AGGAGGCGATGGTGCAGCAGCAGCGCTCCCCGCGCCGAGACAGGAGCCCTCTTCTTCGCCGCCACGGTCACCGTC…	MAEKAPPPPPKKALPSAGSSAGGGAGGGAAAAPPAPGQEPSSSPPRSPSPPEPFTYNFGAGSTGGGGGDGAAAAPPAPRQ EPSSPLRSPSPPEPFTYNFGAGSTGGGGGDGAAAALPAPRQEPSSSPPRSPSPPKPFTYKQKAVWRWRWKRQRGRGAGRG RGGATGPKLSYLPSPLSRPFSGDEVDDEKPDEFEKENGWGSLFMSDPQVLSMHDPQNLPRYIGRQKCDPISTQEFFALRH DWLQLLDGKKTYLRGTADSNYADSNFVTPKPLTVAVLCQESLSYLVLRGARKPITQQKFKILNEHYVCFRPMRTDGSQFY RAFLFSYLENLGKMQGSQAEVTRLMECVARSKVNFCRLEWNKAYFSNPKAFFSSVVSEFEHLVNSVANGLNADEL…	AT1G28120	Peptidase C65 Otubain	LOC_Os04g55840.1
GRMZM2G129804	Zm00001d023340	Zm00001eb406060	4074286..4076892	TCCTCCAGCTGCCTTGCGAACCCCAACACTTGTGTCACAACTCGGTTCCTGCTCCAGCTCCACACCTCCTTATCGCAACG CGAGCAGCAGTTGCATTGGAGGCGAGGAGGAGCCACGCCGGGGCTCAAGGAATGGCCGCTCTCCGCCACCTCGCCGCCGG CCCCACCTGCCACCACCACCACCACCACGGCGTCGCGGCAGCCACCGCCTCCCTCCGGCTCCATCGCCTCCCCCTCCCCT TCCGCCCCCTTCGCTCCCGCTCCGGCTCCTTCACCAGTAAGCAACTTCTCTCCTGCTCTTATAGTCGACCTCCTTTCTCC CCTCCGGCCTCCGGTACCGGCTGAGCGTGAGAGCCCGATTGTCTTTCTTCAGCGCCAGTGTGCCCGGCTGATTCC…	TCCTCCAGCTGCCTTGCGAACCCCAACACTTGTGTCACAACTCGGTTCCTGCTCCAGCTCCACACCTCCTTATCGCAACG CGAGCAGCAGTTGCATTGGAGGCGAGGAGGAGCCACGCCGGGGCTCAAGGAATGGCCGCTCTCCGCCACCTCGCCGCCGG CCCCACCTGCCACCACCACCACCACCACGGCGTCGCGGCAGCCACCGCCTCCCTCCGGCTCCATCGCCTCCCCCTCCCCT TCCGCCCCCTTCGCTCCCGCTCCGGCTCCTTCACCAGGGTTTATGCGATCTCCAGCAATGACATCAGGGTCGGCACCAAC GTCGAGGTCGACGGCGCGCCATGGAAAGTTCTAGAGTTCCTCCACGTCAAGCCTGGAAAAGGCGCTGCTTTCGTC…	MAALRHLAAGPTCHHHHHHGVAAATASLRLHRLPLPFRPLRSRSGSFTRVYAISSNDIRVGTNVEVDGAPWKVLEFLHVK PGKGAAFVRTKLRNYVTGNTVEKTFRAGSTLQEPSLSKETKQFTYKDGSQFVFMDLTTFEESRLNEADVGDKQKWLKEGM DCNLLYWNGKIIDFDLPITVRLTVTDTDPGASDSAQGGTKPATLETGAVVTVPSFVNVGDDILVDSRTGQYMNRA	AT3G08740	elongation factor P (EF-P) family protein	LOC_Os12g02380.1
GRMZM2G560806			4078757..4078893		CCCTACTTGTATACCTTGTAGAATTTTTTCCAACGTATTTATATTCCTTCTATACATCTACTTCCCAAATTTAGAAACTC AAATACTCCAACTCCTTTTACTGGTTAGCCAAATCTAAAAAGGAAATTTTAATTCTC
GRMZM2G076917			4091985..4092615		AAAACGATAGTAGTCTACCAGAGAGGGCACATGTGCCTCAATTGGCCTATAGCATAGCGGCTCATTATCCTTCCACCGCT GGTGGCGTGCGGTACTCGCTGCTCTGTGAAGCCAGCCTCACGCAATGTCTGCCACTTTAGGTGTTGGGATGCAAAGGCTT TCGCCAAGGCACCCGAAACCCACTACACAACTTGGAATGGGTGGTCCACAGTTTGTAGCACTAGACCTAGGCACATGCAC CACAATTGACATCCACACTACCTTATTGCCCCCGCTCGGGTTACAAGCAATCGCTACATGCTCAGCGAGTGAGGGGGTTC AGGACTACCTATTTAAGATGGTGTTGTACTCTATGAGCCGGCGGTGTGGTATTTACCAACTACAAATAGTGTCAT…
GRMZM2G528679			4093593..4093723		GGGCCAATATGGACTTTATGTTGATGTTGTGAAATTTTTTCTTGTGTTTTCTCTTCCTACGATGTGGAAAGTGGGTGCGT CAGAGAAGAAAGAAAGAGTGGCTAGAATTGATTTTACGTCATACCATTGAG
GRMZM2G528681			4093738..4094152		GCAGAAGCAACAATATTTCATACATATACAACACTTGTAATCCATATAAACAACTTTCCTTTAAAATATAATATAAACCA CATGATTTATATCCTGGGTCGGCTATCTCCACAAAGGGCAAGAAAACGCTCCTAAGTTTGTAGTATAGAACTAAGAGTAT CGACTCTCACGATTTCTTCCCGACATATGCAAACTAGACAGTAATAACATAAAATAAAGAAATATGTGTTAACATGAACT TATCACATGTATTTCAACATATAGATTGTTGATTATTATGGTAGATTATATAATATAGGGGTTCCCGAAGAAATACATAA AAAACAAGAGCATTAAAATTTCCTTTTCAGATTTGGCTAACTGGTAAAGGGAGTTGGAGTATCTGAGTTTCCAAA…
GRMZM2G076976			4096071..4096373		GAGCAAGTAGCGATTGCTTGTAACCCGAGCGGGGGCAATAAGGTAGTGTGGATATCAATTATGGTGCATGTGCCTGGGTC TAGTGCTACAAACTGTGGACCACCCATTCCAAGTTGTGTAGTGGGTTTAGGGTGCCTTGGCAAAAGCTTTTGCATCCACA CACCTAAAGTGGCGGACATTGCGTGAGGCTGGCTTCACAGAGCAGCGAGTACCGCCCACCACCAGCGGTGGAAGGATAAT GAGCCGCTATGCTCTAGGCCAATTGAGGCACATGTGCCCTCTCTGGTAGACCACTATATTTTT
GRMZM2G467576	Zm00001d023341	Zm00001eb406080	4101520..4102167	ATGCGCGTGCTCAACGACAGCCGCCCCACCGTCGCCCCCGACGCGTCGTCGGCGCCGCCGCTGCTCATCACGCCAACGGC GGCGGCGGGGATGGTCGGCGTGGTCCAGCTGCAGCCGGGCGCCGCCGGAGGGAGCGACGCTGGCTTCGACGCCGACATGG TCGTCATCCTCGCCGCGCTGCTCTGCGTCCTCGTCTGCGCCCTCGGCGTCAACTCCCTCGTCCACCACTTCGTGCTCAAC TGCGGCCGCACCGTGGCCGCACCTGCACCACCACACGCTGCCGCTGCCGCTGCTCCGGCCACTGACAGTGACAGCACCGG GCTGAAGAAGAGGGAGCTGAGGAGGATACCCGTGGTGCTGTACGAGGCCAATAAGCAGCCCAGCGCGTCGTCGGG…	ATGCGCGTGCTCAACGACAGCCGCCCCACCGTCGCCCCCGACGCGTCGTCGGCGCCGCCGCTGCTCATCACGCCAACGGC GGCGGCGGGGATGGTCGGCGTGGTCCAGCTGCAGCCGGGCGCCGCCGGAGGGAGCGACGCTGGCTTCGACGCCGACATGG TCGTCATCCTCGCCGCGCTGCTCTGCGTCCTCGTCTGCGCCCTCGGCGTCAACTCCCTCGTCCACCACTTCGTGCTCAAC TGCGGCCGCACCGTGGCCGCACCTGCACCACCACACGCTGCCGCTGCCGCTGCTCCGGCCACTGACAGTGACAGCACCGG GCTGAAGAAGAGGGAGCTGAGGAGGATACCCGTGGTGCTGTACGAGGCCAATAAGCAGCCCAGCGCGTCGTCGGG…	MRVLNDSRPTVAPDASSAPPLLITPTAAAGMVGVVQLQPGAAGGSDAGFDADMVVILAALLCVLVCALGVNSLVHHFVLN CGRTVAAPAPPHAAAAAAPATDSDSTGLKKRELRRIPVVLYEANKQPSASSGTDDDDDCAICLGEFDDGEELRLLPGCHH GFHVQCIDVWLVMHASCPTCRNSLLVHQDRHAGAGDGEAATVAGEEA	AT3G10910	RING/U-box superfamily protein	LOC_Os11g02424.1
GRMZM2G545353			4140414..4140534		AGAAAACAGGGTGGTGGTGCGATCCTTTTGCTTTGGCCAATTAATTTCTCCCCTTTGGCATTAAGCGCCAAAAACGAATA AAACTAGAGGCATTTGTCAATAAAGATAAGAAGGTAAGTTC
GRMZM2G101928	Zm00001d023342	Zm00001eb406090	4161913..4165105	CTCACCCACGCGCTTCTCTCTCTCACCAGCAGGCCACGCCGCCGCTGCACCACCGCTCTCCGGATCATCGGCTGTCCCCC TCCTCCTCCTCCTCGCCCACTCACCGGCCATCCCTGCTGCGGTGCCGCGCGTTCAAGCAGGAGGCCGACGACGGCGACGG CGACCCGACTGAGGCCGACGCGCGGAAGCGCAGGAAGGGCCCGATGTACAAGCTCAAGGCGGCGATCCAGGGCCTCGCGG GATCTCGCTCCGCCGCCGCGGAGGTGTATGGGGGAGAGTACCAGTTCCAGCGCGCCGTCGAGAATTTGTGCGAGCCAAGG TTCCCCAATCCACTCACGCGCGCGCATCGCTGTGGTTTCCTGTGTTGCTTTCCACCCTCGCGCGCTCTTCTTCTT…	CTCACCCACGCGCTTCTCTCTCTCACCAGCAGGCCACGCCGCCGCTGCACCACCGCTCTCCGGATCATCGGCTGTCCCCC TCCTCCTCCTCCTCGCCCACTCACCGGCCATCCCTGCTGCGGTGCCGCGCGTTCAAGCAGGAGGCCGACGACGGCGACGG CGACCCGACTGAGGCCGACGCGCGGAAGCGCAGGAAGGGCCCGATGTACAAGCTCAAGGCGGCGATCCAGGGCCTCGCGG GATCTCGCTCCGCCGCCGCGGAGGTGTATGGGGGAGAGTACCAGTTCCAGCGCGCCGTCGAGAATTTGTGCGAGCCAAGG TTCCCCAATCCACTCACGCGCGCGCATCGCTGTGGTTTCCTGTGTTGCTTTCCACCCTCGCGCGCTCTTCTTCTT…	MYKLKAAIQGLAGSRSAAAEVYGGEYQFQRAVENLCEPRFPNPLTRAHRCGFLCCFPPSRALLLHGAMAGSGNRRFGRDM VSSSTHFSQWQMVWVGDHVPGGRVDLQCGGPIWPPMSARSGANSDSLAVTTFRCSFRCSDDLSLHPWISRQLRTREPGIK MKGTRNRNGPENPKAREGEQGN	AT5G13750	(ZIFL1) zinc induced facilitator-like 1	LOC_Os01g17214.1
GRMZM2G101958	Zm00001d023343	Zm00001eb406100	4168397..4169548	AAGGAGCGACATCCCACTGCAACTCTCCTCACCACTCATCACCAGCTAGCTCTAGCAAAGCACTTGCCATCTACCGACCG CCGCATTCCAAACAGCCCGACGAGCTAGCAGAGCGGCAGGCACCTCCCTCCTCAAGGAACATGGCCCGCATGCAGAAGTT GGCAGTGGCGACGGCGGCCGTGGTGGCCTTGGTGCTGCTGGCGGCGGCGGCGACCTCGGAGGCGGCCATCAGCTGCGGGC AGGTGGCGTCGGCCATCGCGCCCTGCATCTCCTACGCGCGCGGCCAGGGCTCGGGGCCCTCCGCTGGCTGCTGCAGCGGC GTCAAGAGCCTCAACAACGCCGCCCGCACCACCGCCGACCGCCGCGCCGCCTGCAACTGCCTCAAGAACGCCGCC…	AAGGAGCGACATCCCACTGCAACTCTCCTCACCACTCATCACCAGCTAGCTCTAGCAAAGCACTTGCCATCTACCGACCG CCGCATTCCAAACAGCCCGACGAGCTAGCAGAGCGGCAGGCACCTCCCTCCTCAAGGAACATGGCCCGCATGCAGAAGTT GGCAGTGGCGACGGCGGCCGTGGTGGCCTTGGTGCTGCTGGCGGCGGCGGCGACCTCGGAGGCGGCCATCAGCTGCGGGC AGGTGGCGTCGGCCATCGCGCCCTGCATCTCCTACGCGCGCGGCCAGGGCTCGGGGCCCTCCGCTGGCTGCTGCAGCGGC GTCAAGAGCCTCAACAACGCCGCCCGCACCACCGCCGACCGCCGCGCCGCCTGCAACTGCCTCAAGAACGCCGCC…	MARMQKLAVATAAVVALVLLAAAATSEAAISCGQVASAIAPCISYARGQGSGPSAGCCSGVKSLNNAARTTADRRAACNC LKNAAAGVSGLNAGNAASIPSKCGVSIPYTISTSTDCSRVN	AT2G38540	(ATLTP1, LP1, LTP1) lipid transfer protein 1	LOC_Os11g02369.1
GRMZM2G543046			4169823..4169921		GCCGCCGCAGATGAGCCACGTACGTATACGACGTCTGCCGGCCGGCTCAGGCTGCCGCCATCACCCTGCTCGAAAGTCGC GTTAGGCGGCGCCAGCTAC
GRMZM2G555189			4171661..4171780		AAAAACATTCAATGAGACGTGATTGCACGGACATAGAACTAGATATAAGACAAGAGTTAAAGAAAAATAAAGGAACTAAA TTTTCTTCTGCACACTAAACATGAATGGAGTTGTAGTATC
GRMZM2G555188			4171459..4171627		CTTTTTCCATGTGCAACCAAGCCTTGTAGATGCATAATGTGTCGCTGCAATCTAAGCCCAGTTAGAGCACATCTACACTT TACCATGCATTGCGAAAAACATATGCTATTATATATTTATTTCTTCTACTTCCCTCTAGGTGCACCTTAAGGCTCATGCG CCATATTTG
GRMZM2G421842			4172370..4175901		ATTGCTTGTAACCCGAGCGGGGGCAATAAGGTAGTGTGGATGTCAATTGTGGTGCATGTGCCTGGGTCTAGTGCTACAAA CTGTGGACCACCCATTCCAAGTTGTGTAGTGGGTTTCGGATGCCTTGGCAAAAGCCTTTGCATCCCAACACCTAAAGTGG CGGACATTGCGTGAGGCTGGCTTCACAGAGCAGCGAGTACCGCCCGCCACCAGCGGTGGAAGGATAATGAGTCGCTATGC TATAGGCCAATTGAGGCACATGTGCCCTCTCTGGTAGACCACTATCTTTTTGCTATTTTTCTTATCTACTTATGTTCCTA TGTAACCATTACGAGTATCACGTTTTTGTTCTGCATCTTGGAATAAATTAAATTTTGATCTCAGATACTACAACT…
GRMZM2G555206			4176109..4176341		AATCATGTGGTTTATATTATATTTTAAAGGAATGTTGTTTATATGGATTACAAGTGTTGTATATGTATGAAATATTGTTG CTTCTGCTTCTGATTAGTGTTCTCAATGGTATGACGTAAAATCAATGCTAGCCACTCTTTCTTTCTTCTCTGACGCACCC ACTTTCCACATCGTAGGAAGAGGAAACACAAGAAAAAAAATTCACAACATCAACATAAAGTCCATAGTGGCCC
GRMZM2G555212			4176651..4177075		CCATATTTGGTAGACCATCATTTTCTTCATTTTTCCTCTGTTGTATGTAGTTTTGGGCTAGTACAACCTAGCCTCGCTAG AATTGTTTCTCGCTCCCACCTGATTAACTTGGCATTGTGAAAAAACCTATTTAGTGATATATTTATTCCTTCTAAATCTA GGATGAAATTTATTGCTCACCCCCACTTATTTATCCATGCCTTACGAAAAAACAAGTTTGTCATATATTTATTTTTTCTA CATCAAGACACCAAATTTGGAAAACTCTCATACTAATTACCTTGGTGTCTTCGTGTTTCTTGTCTCAAGTTTTGTGACCA AGCGACCAAAGCCTCATTGAGTTTTTCTTAGCGCTACTTGTATTAAACCTTTCCTTGTAGAATTTTTTCCAATGT…
GRMZM2G121188			4177979..4178319		CTAGTTTGTATATGTCGGGAAGAAATCGTGAGAATCGACACTTTTAGTTCTATACTACAAACTTGGAGCGTTTTCTTGCC CTTTGTGGAGATAGCCGACCCAGGATATAAATCATGTGGTTTATCTTATATTTTAAAGGAAAGTTGTTTATATGGATTAC AAGTGTTGTATATGTATGAAATATTGTTGCTTCTGCTTCTGATTAGTGTTCTCAACGGTATGACGTAAAATCAATGCTAG CCACTCTTTCTTTCTTCTCTGACGCACCCACTTTCCACATCGTAGGAAAAGGAAACACAAGAAAAAATTTCACAACATCA ACATAAAGTCCATAGTGTCCC
GRMZM2G555218			4178597..4178731		CAAGTTTTTCATATATTTATTTTTTCTACATCAAGACACCAAATTTGGAAAACTCTCATACTAATTACCTTGGTGTCTTC GTGTTTCTTGTCTCAAGTTTTGTGACCATGCGACCAAAGCCTCATTGAGTTTTTC
GRMZM2G582962			4180412..4180939		ATATTCCTTCTATAGAGCTACGTCACAAATTTGGAAACTCAGTTACTCCAACTCCTTTTACCAGATAGCCAGATCTGAAA AGGAAATTTCAATGCTCTTGTTTTTATGTATTTCTTCGGGAACCCCTATTTTATATAATCTACCATAATAATCAACAATC TATATGTTGAAATACATGCTATATGTTCGTGTTAACACATATTTCTTTATTTTATGTGATTACTGTCTAGTTTGTATATG TCGGGAAGAAATCGTGAGAATCGACACTTTTAGTTCTATACTACAAACTTGGAGCGTTTTCTTGCCCTTTGTGGAGATAG CCGACCCAGGATATAAATCATGTGGTTTATATTATATTTTAAAGGAAAGTTGTTTATATGGATTACAAGTGTTGT…
GRMZM2G555221			4179035..4179343		CTCTAACTGGGCTTAGATTGCAGCGACACATTATGCATCTACAAGGCTTCGTTGCACATGGAAAAAGATAGAGAGAGAAA TGTAGACGCAGGACCGGGAGAAAAACATTCAATGAGACGTGATTGCACGGACATAGAACTAAGTATAAGACAAGAGTTAA AGAAAAAAGGAACTAAATTTTCTTGTGCACACTAAGCATGAATGGAGTTGTAGTATCTGAGATCAAAATTTAATTTATTC CAAGATGCAGAACAAAAACGTGATACTCGTAATGGTTACATAGGAACAAAAGTAGATAAGAAAAATAGC
GRMZM2G582959			4179562..4179903		CTCTAACTGGGCTTAGATTGCAGCGACACATTATGCATCTACAAGGCTTGGTTGCACATGGAAAAAGATAGAGAGAGAAA TGTAGACACAGGACCGGGAGAAAAACATTCAATGAGACATGATTGCACGGACATAGAACTAGATATAAGACAAGAGTTAA AGAAAAATAAAGGAACTAAATTTTCTTCTACACACTCAGCATGAATGGAGTTGTAGTATCTGAGATCAAAATTTAATTTA TTCCAAGATGCAGAACAAAAACGTGATACTCGTAATGGTTACATAGGAACAAAAGTAGATAAGAAAAATAGCAAAAAGAT AGTGGTCTACCAGAGAGGGCAC
GRMZM2G582963			4180991..4181497		GAAAAACTCAATGAGGCTTTGGTCGCATGGTCACAAAACTTGAGACAAGAAACACGAAGACACCAAGGTAATTAGTATGA GAGTTTTCCAAATTTGGTGTCTTGATGTAGAAAAAATAAATATATGACAAACTTGTTTTTTCGCAAGGCATGGATAAATA AGTGGGGGCGAGCAATAAATTTCATCCTAGATTTAGAAGGAATAAATATATCACTAAATACGTTTTTTCATAATGCCAAG TTAATCAGGTGGGAGCGAGAAACAATTCTAGCGAGGCTAGGTTGTACTAGCCCAAAACTACATACAACAGAGGAAAAATG AAGAAAATGATGGTCTACCAAATATGGCGCATGAGCCTTAAGGTGCACCTAGAGGGAAGTAGAAGAAATAAATAT…
GRMZM2G582972			4182858..4182992		CAAGTTTGTCATATATTTATTTTTTCTACATCAAGACACCAAATTTGGAAAACTCTCATACTAATTACCTTTGTGTCTTC GTGTTTCTTGTCTCAAGTTTTGTGACCATGCGACCAAAGCCTCATTGAGTTTTTC
GRMZM2G582974			4184722..4184856		CAAGTTTGTCATATATTTATTTTTTCTACATCAAGACACCAAATTTCGAAAACTCTCATACTAATTACCTTGGTGTCTTC GTGTTTCTTGTCTCAAGTTTTGTGACCATGCGACCAAAGCCTAATTGAGTTTTTC
GRMZM2G166568			4186215..4187031		GAGCAAGTAGCGATTGCTTGTAACCCGAGCGGGGGCAATAAGGTAGTGTGGATATCAATTGTGGTGCATGTGTATGGGTC TAGTGCTACAAATTGTGGACCACCCATTCCAAGTTGTGTAGTGGGTTTCGGATGCCTTGGCGAAAGCCTTTGCATCCCAA CACCTAAAGTGGCGGACATTGCGTGAGGCTGGCTTCACAGAGCAGCGAGTACCGCCCGCCACCAGCGGTGGAAGGATAAT GAGCCACTATGCTATAGGCCAATTGAGGCACATGTGCCCTCTCTGGTAGACCACTATCTTTTTGCTATTTTTCTTATCTA CTTTTGTTCCTATGTAACCATTACGAATATCACGTTTTTGTTCTGCATCTTGGAATAAATTAAATTTTGATCTCA…
GRMZM2G582978			4188388..4188629		GTGCCCTCTCTGGTAGACCACTATCTTTTTGCTATTTTTCTTATCTACTTTTGTTCCTATGTAACCATTACGAGTATCAC GTTTTTGTTCTACATCTTGGAATAAATTAAATTTTGATCTCAGATACTACAACTCCATTCATGCTTAGTGTGCAGAAGAA AATTTAGTTCCTTTATTTTTCTTTAACTCTTGTCTTATATCTAGTTCTATGTCCGTGCAATCACGTCTCATTGAATGTTT TT
GRMZM2G582969			4181665..4182806		AATTTATTCCAAGATGCAGAACAAAAACGTGATACTCGTAATGGTTACATAGGAACAAAAGTAGATAAGAAAAATAGCAA AAAGATAGTGGTCTACCAGAGAGGGCACATGTGCCTCAATTGGCCTATAGCATAGCGACTCATTATCCTTCCACCGCTGG TGGCGGGCGGTACTCGCTGCTCTGTGAAGCCAGCCTCACGCAATGTCCGCCACTTTAGGTGTTGGGATGCAAAGGCTTTC GCCAAGGCATCCGAAACCCACTACACAACTTGGAATGGGTGGTCCAAAGTTTGTAGCACTAGACCCAGGCACATGCACCA CAATTGACATCCACACTACCTTATTGCCCCCGCTCGGGTTACAAGCAATCGCTACTTGCTCAGCGAGTGAGGGGG…
GRMZM2G582976			4187572..4188015		CTCCCACTTATTTTACCATGCCTTGCGAAAATACATGTTTGTCATATATTTATTTTTTCTACATCAAGACACCAAATTTG GAAAACTCTCATACTAATTACCTTGGTGTCTTCGTGTTTCTTGTCTCAAGTCTTGTGACCATGCGACCAAAGCCTCATTG AGTTTTTCTTAGCCCTACTTGTATTAAACCTTTCCTTGTAGAATTTTTTTCCAATGTATTTATATTCCTTCTATAGAGCG ACGTCCCAAATTTGGAAACTCAGATACTCCAACTCCCTTTACCAGTTAGCCAGATCTGAAAAGGAAATTTTAATGCTCTT GTTTTTTATGTATTTCTTCGGGAACCCCTATATTATATAATCTACCATAATAATAAAAAATCTATATGTTGAAAT…
GRMZM2G467052			4189138..4189438		CTAGTTTGTATATGTCGGGAAGAAATCGTGAGAATCGACACTTTTAGTTCTATACTACAAACTTGGAGCGTTTTCTTGCC CTTTGTGGAGATAGCCGACCCAGGATATAAATCATGTGGTTTATATTATATTTTAAAGGAAAGTTGTTTATATGGATTAC AACTGTTGTATATGTATGAAATATTGTTGCTTCTGCTTCTGATTAGTGTTCTCAATGGTATGACGTAAAATCAATGCTAG CCACTCTTTCTTTCTTCTCTGACGCACCCACTTTCCACATCGTAGGAAGAGGAAACACAAG
GRMZM2G582982			4189716..4190498		GTGCCCTCTCTGGTAGACCACTATCTTTTTGCTATTTTTCTTATCTACTTTTGTTCCTATGTAACCATTACGAGTATCAC GTTTTTGTTCTGCATCTTGGAATAAATTAAATTTTGATCTCTGATACTACAACTCCATTCATGCTTAGTGTGCAGAAGAA AATTTAGTTCCTTTATTTTTCTTTAACTCTTGTCTTATATCTAGTTCTATGTCCGTGCAATCATGTCTCATTGAATGTTT TTCTCCCGGTCCTGCGTCTACATTTCTCTCTCTATCTTTTTCCATGTGCAACCAAGCCTTGTAGATGCATAATGTGTCGC TGCAATCTAAGCCCAGTTAGAGCACATCTACACTTTACCTTGCATTGCGAAAAACATATGCTATTATATATTTAT…
GRMZM2G529145			4192463..4193048		CTACATCAAGACACCAAATTTGGAAAACTCTCATACTAATTACCTTGGTGTCTTCGTGTTTCCTGTCTCAAGTTTTGTGA CCATGCGACCAAAGCCTCATTGAGTTTTTCTTAGCCCTACTTGTATTAAACCTTTCCTTGTAGAATTTTTTCCAATGTAT TTATATTCATTCTATAGAGCGACGTCCCAAATTTGGAAACTCAGATACTCCAACTCCCTTTACCAGTTAGCCAAATCTGA AAATGAAATTTTAATGCTCTTGTTTTTTATGTATTTCTTTGGGAACCCCTATATTATATAATCTACCATAATAATCAACA ATCTATATGTTGAAATACATGTGATAAGTTCGTGTTAACACACATTTCTTTATTTTATGTGATTACTGTCTAGTT…
GRMZM2G559878			4193630..4193748		AAAAACATTCAATGAGACGTGATTGCACGGACATAGAACTAGATATAAGACAAGAGTTAAAGAAAATAAAGGAACTAAAT TTTCTTCTGCACACTAAGCATGAATGGAGTTGTAGTATC
GRMZM2G429538			4195291..4196207		AATTTATTCCAAGATGCAGAACAAAAACGTGATACTCGTAATGGTTACATAGGAACAAAAGTAGATAAGAAAAATAGCAA AAAGATAGTGGTCTACCAGAGAGGGCACATGTGCCTCAATTGGCCTATAGCATAGCGACTCATTATCCTTCCACCGCTGG TGGCGGGCGGTACTCGCTGCTCTATGAAGCCAGCCTCACGCAATGTCCGCCACTTTAGGTGTTGGGATGCAAAGGCTTTC GCCAAGGCATCCGAAACCCACTACACAACTTGGAATGGGTGGTCCACAGTTTGTAGCACTAGACCCAGGCACATGCACCA CAATTGACATCCACACTACCTTATTGCCCCCGCTCGGGTTACAAGCAATCGCTACTTGCTCAGCGAGTGAGGGGG…
GRMZM2G129383			4194414..4194571		AGCTCTTGTCTTATATCTAGTTCTATGTCCGTGCAATCACGTCTCATTGAATGTTTTTCTCCCGGTCCTGCGTCTACATT TCTGTCTCTATCTTTTTCCATGTGCAACCAAGCCTTGTGGATGCATAATGTGTCGCTGCAATCTAAGCCCAGTTAGAG
GRMZM2G559911			4197972..4198210		GTGCCCTCTCTGGTAGACCAATATCTTTTTGCTATTTTTCTTATCTACTTTTGTTCCTATGTAACCATTACGAGTATCAC GTTTTTGTTCTGCATCTTGGAATAAATTAAATTTTGATCTCAGATACTACAACTCCATTCATGCTTAGTGTGCACAAGAA AATTTAGTTCCTTTTTTCTTTAACTCTTGTCTTATATCTAGTTCTATGTCCGTGCAATCACGTCTCATTGAATGTTTTT
GRMZM2G559905			4196363..4197502		TTCTCTCTCTATCTTTTTCCATGTGCAACCAAGCCTTGTAGATGCATAATGTGTCGCTGCAATCTAAGCCCAGTTAGAGC ACATCTACACTTTACCTTGCATTGAGAAAAACATATGCTATTATATATTTATTTCTTCTACTTCCCTCTAGGTGCACCTT AAGGCTCATGCGCCATATTTGGTAGACCATCATTTTCTTCATTTTTCCTCTGTTGTATGTAGTTTTGGGCTAGTACAACC TAGCCTCGCTAGAATTGTTTCTCGCTCCCACCTGATTAACTTGGCATTATGAAAAAACGTATTTAGTGATATATTTATTC CTTCTAAATCTAGGATGAAATTTATTGCTCACCCCCACTTATTTATCCATGCCTTGCGAAAAAACAAGTTTGTCA…
GRMZM2G557139			4199249..4199416		CCCCCACTTATTTATCCATGCCTTGCGAAAAAACAAGTTTGTCATATATTTATTTTTTCTACATCAAGACACCAAATTTG GAAAACTCTCATACTAATTACCTTGGTGTCTTCGTGTTTCTTGTCTCAAGTTTTGTGACCATGTGACCAAAGCCTCATTG AGTTTTTC
GRMZM2G559913			4198440..4198751		CCTCTGTTGTATGTAGTTTTGGGCTAGTACAACCTAGCCTCGCTAGAATTGTTTCTCGCTCCCACCTGATTAACTTGGCA TTGTGAAAAAACGTATTTAGTGATATATTTATTCCTTCTAAATCTAGGATGAATTTATTGTTCACCCCCACTTATTTATC CATGCCTTGCGAAAAAACAAGTTTGTCATATATTTATTTTTTCTACATCAAGACACCAAATTTGGAAAACTCTCATACTA ATTACCTTGGTGTCTTCGTGTTTCTTGTCTCAAGTTTTGTGACCATGCGACCAAAGCCTCATTGAGTTTTTC
GRMZM2G557151			4199771..4199985		GCCCTTTGTGGAGATAGCCGACCCAGGATATAAATCAAGTGGTTTATATTATATTTTAAAGGAAAGTTGTTTATATGGAT TACAAGTGTTGTATATGTATGAAATATTGTTGCTTCTGCTTCTGATTAGTGTTCTCAATGGTATGACGTAAAATCAATGC TAGCTACTCTTTCTTTCTTCTCTGACGCACCCACTTTCCACATCGTAGGAAGAGG
GRMZM2G557168			4200503..4200844		CTCTAACTGGGCTTAGATTGCAGCGACACATTATGCATCTACAAGGCTTGGTTGCACATGGAAAAAGATAGAGAGAGAAA TGTAGACGCAGGACCGGGAGAAAAACATTCAATGAGACATGATTGCACGGACATAGAACTAGATATAAGACAAGAGTTAA AGAAAAATAAAGGAACTAAATTTTCTTCTGCACACTAAGCATGAATGGAGTTGTAGTATCTGAGATCAAAATTTAATTTA TTCCAAGATGCAGAACAAAAATGTGATACTCGTAATGGTTACATAGGAACAAAAGTAGATAAGAAAAATAGCAAAAAGAT AGTGGTCTACCAGAGAGGGCAC
GRMZM2G557171			4201176..4201286		CTACATCAAGACACCAAATTTGGAAAACTCTCATACTAATTACCCTTGGTGTCTTCGTGTTTCTTGTCTCAAGTTTTGTG ACCATGCGACCAAAGCCTCATTGAGTTTTTC
GRMZM2G425022			4202098..4202481		AATTTATTCCAAGATGCAGAACAAAAACGTGATACTCGTAATGGTTACATAGGAACAAAAGTAGATAAGAAAAATAGCAA AAAGATAGTGGTCTACCAGAGAGGGCACATGTGCCTCAATTGGCCTATAGCATAGCGACTCATTATCCTTCCACCGCTGG TGGCGGGCGGTACTCGCTGCTCTGTGAAGCCAGCCTCACGCAATGTCCGCCACTTTAGGTGTTGGGATGCAAAGGCTTTC GCCAAGGCATCCGAAACCCACTACACAACTTGGAATGGGTGGTCCACAGTTTGTAGCACTAGACCCAGGCACATGCACCA CAATTGACATCCACACTACCTTATTGCCCCCGCTCGGGTTACAAGCAATCGCTACTTGCTCAGC
GRMZM2G557201			4204272..4205303		GCTATTTTTCTTATCTACTTTTGTTCCTATGTAACCATTACGAGTATCACGTTTTTGTTCTGCATCTTTGGAATAAAATT AAATTTTGATCTCAGATACTACAACTCCATTCATGCTTAGTGTGCAGAAGAAAATTTAGTTCCTTTTATTTTTCTTTAAC TCTTGTCTTATATCTAGTTCTATGTCCGTGCAATCACGTCTCATTGAAATGTTTTTCTCCCGGTCCTGCGTCTACATTTC TCTCTCTATCTTTTTCCATGTGCAACCAAGCCTTGTAGATGCATAATGTGTCGCTGCAATCTAAGCCCAGTTAGAGCACA TCTACACTTTACCTTGCATTGCGAAAAACATATGCTATTATATATTTATTTCTTCTACTTCCCTCTAGGTGCACC…
GRMZM2G557193			4203021..4203773		CAAGTTTGTCATATATTTATTTTTTCTACATCAAGACACCAAATTTGGAAAACTCTCATACTAATTACCTTGGTGTCTTC GTGTTTCTTGTCTCAAGTTTTGTGACCATGCGACCAAAGCCTCATTGAGTTTTTCTTAGCCCTACTTGTATTAAACCTTT CCTTGTAGAATTTTTCCAACGTATTTATATTCCTTCTATAGAGCTACGTCACAAATTTGGAAACTCAGTTACTCCAACTC CTTTTACCAGATAGCCAGATCTGAAATGGAAATTTTAATGCTCTTGTTTTTATGTATTTCTTCGGGAACCTCTATTTTAT ATAATCTACCATAATAATCAACAATCTATATGTTGAAATACATGCTATAAGTTTGTGTTAACACATATTTCTTTA…
GRMZM2G557173			4201642..4201856		GCCCTTTGTGGAGATAGCCGACCCAGGATATAAATCATGTGGTTTATATTATATTTTAAAGGAAAGTTGTTTATATGGAT TACAAGTGTTGTATATGTATGAAATATTGTTGCTTCTGCTTCTGATTAGTGTTCTCAATGGTATGACGTAAAATCAATGC TAGCTACTCTTTCTTTCTTCTCTGACGCACCCACTTTCCACATCATAGGAAGAGG
GRMZM2G138313			4221826..4223457		ATGGCTGACAGCAGAGAAGAAGAAGCAGGCGATGATAGTTCTGTGTCATTGCACAGAGCTGCACCAGACACATGCAGTGG TCTACCAGCAGCGCCCACATCAAGAATTATATCTCCAAACTGTGGTGCGAGTCCACGGATAAATATAGTAACACCACCTG CAGAATTACGAGCGCCGGGGGTCAATGATGGCAATACAACAGTAATTGAAACAATGGTAGCAGCAAATCAAATGGTGCCT ATGAGGACCATTAGTGATCATGAACAAGATACACCTAATATCCTCCGAAGTCATCCTGAAAGTATTGATCCAACCATGGT GCCTAGGATCGGTATGACATTTGGAAATGTCGATGAGGCATACAATTTTTACATTCGTTACGCATATGAGGTTGG…
GRMZM2G395350			4232303..4232826		ATGCATCCTAATGTTGTTGCCTACAGTTACTGGGGGTATAGACATAATGCCCGGAAGACAAACAAAGGTTGGCGCCTGGA TTACTTTCTTGTGTCCGAATCAATCGCAGAAAGAGTGCATGTTTCATATATTATTCCGGACACCTCTGCCAGTGATCACA GTCCCCTTGGTCTCGTGCTGAAGCTGTAGGCTGTATCACAGGCTATGCCAAACATTCAGTCTGAAG	MHPNVVAYSYWGYRHNARKTNKGWRLDYFLVSESIAERVHVSYIIPDTSASDHSPLGLVLKL	AT2G41460	apurinic endonuclease-redox protein	LOC_Os01g58680.1
GRMZM2G093997			4237957..4238514	ATGTACCACAATATCAAGTCATTCGGTAAGGAAGGTGGGTCGGAGCATAAACATCTAGAGCTTTACTTTTACGATGATGA TCCTAGTCTCGAGCATCGGTACCGTAAGTGTCGTAAAGAGCAGCTTCAGAAAGACAAAGAGGTTATTAAACAGATAGTTG GCATACTCCATGGAAACCCGTACTCCGAGCACCTTAGGAGCATGGGCCATGTTGAGAACCTTGATGACTATCATATCGCA TTGAACCTTGACCAGACTTTAAACCAGAAGACATATAACACACCTATCACTTCGGAGGTGGCCGCTGTATGGATCGAGGG GAGCGAACGGCGAGGCCAGTTCAGCAAGAGTGTTATGCTACATGAGAAGGATAGGTCAAGCCACGGCATCCGCTC…	ATGTACCACAATATCAAGTCATTCGGTAAGGAAGGTGGGTCGGAGCATAAACATCTAGAGCTTTACTTTTACGATGATGA TCCTAGTCTCGAGCATCGGTACCGTAAGTGTCGTAAAGAGCAGCTTCAGAAAGACAAAGAGGTTATTAAACAGATAGTTG GCATACTCCATGGAAACCCGTACTCCGAGCACCTTAGGAGCATGGGCCATGTTGAGAACCTTGATGACTATCATATCGCA TTGAACCTTGACCAGACTTTAAACCAGAAGACATATAACACACCTATCACTTCGGAGGTGGCCGCTGTATGGATCGAGGG GAGCGAACGGCGAGGCCAGTTCAGCAAGAGTGTTATGCTACATGAGAAGGATAGGTCAAGCCACGGCATCCGCTC…	MYHNIKSFGKEGGSEHKHLELYFYDDDPSLEHRYRKCRKEQLQKDKEVIKQIVGILHGNPYSEHLRSMGHVENLDDYHIA LNLDQTLNQKTYNTPITSEVAAVWIEGSERRGQFSKSVMLHEKDRSSHGIRSYHGCYDALSYPLFFPRGELGWHANIPKV GVSMDEVDAYRATHRANNSNDEDAG		Belongs to the helicase family	LOC_Os11g41400.1
GRMZM5G894127			4240085..4240938		ATGGGGCATAATGCTGGTCGCACACCATTCATAGACATCTCAAACACAAGCATTATAGGTGATCAAAATGGATCAAACTC GCTTGTACCAATAGTCGATGCTAATGAATGTAAGAGGCAAAGGGATAAGGAAAGATATGCCACGATGTCCATTGAACAAA AGAATGAGAAAAATAGGAAGCGCCGTGAAGCACGTCAACGAAATAAAGCACTACCCCTAAAGTCCGAGTCATCTAGAGAC ATTAATACGAATCAGACACGTGAGACGGTTAACGTTGAAATAAGTCGAGATGTGCATCTTGGTTCAGGTCCTATTAAAAA CACTCCATCGCCTGGTAATTCTATCGAACGAAAGAGGCAAAGGGATAGAGAAAGGCGTGCAACAATGTCGGTTGA…
GRMZM5G886547	Zm00001d023344	Zm00001eb406120	4244035..4246141	CGCTGGCGCTACCACGGCTCCGCTCCGCGCACCCCCTCTGCGCTGTCAGACAGCGCCAGGCGATACCGTGTCCCCCGCTC CTCCCCACGCGCAAGAGTCGCCCTGCTCACCCCGCACCGCGATGCTCGCCGCTCTGCTCCTCCCGCGTCGCGTCCACATA TGCGATGACCGGGATCCATGACCGCCGCCCCCACCTCGGCCTCTTCCTGTCCGTGTAGCCGGCCACTGCTTCTCCGCCAC AGCTCGCCGCCTCCTCAACCACTGTTGTGCCACACAATCCTACCGCGACGCATCTGACTCAAGCTAGGACGTCTCACGGG AGCGGCGGCGGAAGCCAGTCCAAATCCAACCGAGTCATCTCGGCGACTCCACCAGTTCTCCATCGCCCTTTTTTA…	CGCTGGCGCTACCACGGCTCCGCTCCGCGCACCCCCTCTGCGCTGTCAGACAGCGCCAGGCGATACCGTGTCCCCCGCTC CTCCCCACGCGCAAGAGTCGCCCTGCTCACCCCGCACCGCGATGCTCGCCGCTCTGCTCCTCCCGCGTCGCGTCCACATA TGCGATGACCGGGATCCATGACCGCCGCCCCCACCTCGGCCTCTTCCTGTCCGTGTAGCCGGCCACTGCTTCTCCGCCAC AGCTCGCCGCCTCCTCAACCACTGTTGTGCCACACAATCCTACCGCGACGCATCTGACTCAAGCTAGGACGTCTCACGGG AGCGGCGGCGGAAGCCAGTCCAAATCCAACCGAGTCATCTCGGCGACTCCACCAGTTCTCCATCGCCCTTTTTTA…	MNEKRCWSMLVEWEHCKWANMNQVFLLGMTPLAFGSHLVFALGYAHLIFVL
GRMZM5G898755	Zm00001d023345	Zm00001eb406130,Zm00001eb406140	4246280..4247510	TTGCTCCCATCCATCACAGCTAGCTAGCATACAGACGAATAATCTCTTCTTCACCTCACTAACACCAGCTAGCAACTCTT TCTCTCCTGCAATAATGGCCGCTCGCTCCTCCTCCTCCCAGCCGCAGCTGGTCGCGGCGGCGGCGGTCCTGGCAGCGGCG CTGCTGCTGCTGGCGGCGGGGGCCGGGACGGCGTCGGCGGCGGTGAGCTGCGGCGAGGTGACGTCGTCGGTGGCGCCGTG CCTCGGGTACGCGATGGGCAGCGCGGCGTCGCCCTCCGCGGCGTGCTGCAGCGGGGTGCGCTCGCTCAACAGCCGCGCGT CGTCGACGGCGGACCGGCAGGCCACCTGCAACTGCCTCAAGAGCATGACGGGCCGGCTCGGCGGCGGCGTCAGCA…	TTGCTCCCATCCATCACAGCTAGCTAGCATACAGACGAATAATCTCTTCTTCACCTCACTAACACCAGCTAGCAACTCTT TCTCTCCTGCAATAATGGCCGCTCGCTCCTCCTCCTCCCAGCCGCAGCTGGTCGCGGCGGCGGCGGTCCTGGCAGCGGCG CTGCTGCTGCTGGCGGCGGGGGCCGGGACGGCGTCGGCGGCGGTGAGCTGCGGCGAGGTGACGTCGTCGGTGGCGCCGTG CCTCGGGTACGCGATGGGCAGCGCGGCGTCGCCCTCCGCGGCGTGCTGCAGCGGGGTGCGCTCGCTCAACAGCCGCGCGT CGTCGACGGCGGACCGGCAGGCCACCTGCAACTGCCTCAAGAGCATGACGGGCCGGCTCGGCGGCGGCGTCAGCA…	MAARSSSSQPQLVAAAAVLAAALLLLAAGAGTASAAVSCGEVTSSVAPCLGYAMGSAASPSAACCSGVRSLNSRASSTAD RQATCNCLKSMTGRLGGGVSMANAANIPSKCGVSVGVPISPTVDCTKYVGPAVPAPCMSS	AT2G38540	(ATLTP1, LP1, LTP1) lipid transfer protein 1	LOC_Os11g02369.1
GRMZM5G898444			4246780..4247452		ATGCATGACACACACGTAGCTAGGACATCTCTGCTACGACGACGACTGCATGCTGCTGATGGCCACGTACGCTGCCATCC AACGAGCGAGCTACCTCCACTATGGTTCCATCGATCAGTTGATCTTGGTGCAGTCGACGGTGGGGCTGATGGGCACGCCG ACGGAGACGCCGCACTTGGAGGGGATGTTGGCGGCGTTGGCCATGCTGACGCCGCCGCCGAGCCGGCCCGTCATGCTCTT GAGGCAGTTGCAGGTGGCCTGCCGGTCCGCCGTCGACGACGCGCGGCTGTTGAGCGAGCGCACCCCGCTGCAGCACGCCG CGGAGGGCGACGCCGCGCTGCCCATCGCGTACCCGAGGCACGGCGCCACCGACGACGTCACCTCGCCGCAGCTCA…	MHDTHVARTSLLRRRLHAADGHVRCHPTSELPPLWFHRSVDLGAVDGGADGHADGDAALGGDVGGVGHADAAAEPARHAL EAVAGGLPVRRRRRAAVERAHPAAARRGGRRRAAHRVPEARRHRRRHLAAAHRRRRRPGPRRQQQQRRCQDRRRRDQLRL GGGGASGHYCRRERVASWC
GRMZM2G387760	Zm00001d023347	Zm00001eb406160	4265843..4266479	ATGCTGCTCGTTGGCACCGGCGGCGGCGACGCCGGCAGCAGCTTCCACGGGATCATGAAGCCACGCGACGCGCTCGATGC CCTGATGCAGTTCCCACGCTCGGGGCTCTCGGCGTTCTGCCGGGCGGCCTACCTGGCCGCCGTGTCGCCGGAGGCGGAGG CGGCCGCGTGCCGGAACCTGGACCACAGGGCCTTCGTGTCCCGCGGCGGGCACCCGAGGACGCGGCTCTACCGCGCGTTC GCGGCGGCCGCGAGGTCCGTGTGGGCGCTTCGGGTGCTGATGGCGGGCTGCTCGGAGTCGGAGCAGAGTGGTGGTGGTGG TGATGGTGTCAGGATGTTCTACGCGAGCAGGGGGAGCCTGTACAGGGCGGAGTTCATGGAGAGCGTGCCTGCCCT…	ATGCTGCTCGTTGGCACCGGCGGCGGCGACGCCGGCAGCAGCTTCCACGGGATCATGAAGCCACGCGACGCGCTCGATGC CCTGATGCAGTTCCCACGCTCGGGGCTCTCGGCGTTCTGCCGGGCGGCCTACCTGGCCGCCGTGTCGCCGGAGGCGGAGG CGGCCGCGTGCCGGAACCTGGACCACAGGGCCTTCGTGTCCCGCGGCGGGCACCCGAGGACGCGGCTCTACCGCGCGTTC GCGGCGGCCGCGAGGTCCGTGTGGGCGCTTCGGGTGCTGATGGCGGGCTGCTCGGAGTCGGAGCAGAGTGGTGGTGGTGG TGATGGTGTCAGGATGTTCTACGCGAGCAGGGGGAGCCTGTACAGGGCGGAGTTCATGGAGAGCGTGCCTGCCCT…	MLLVGTGGGDAGSSFHGIMKPRDALDALMQFPRSGLSAFCRAAYLAAVSPEAEAAACRNLDHRAFVSRGGHPRTRLYRAF AAAARSVWALRVLMAGCSESEQSGGGGDGVRMFYASRGSLYRAEFMESVPALGAEEDRRVETGEEKLSVAFTVTPGVKVG DTVVPCRVLLCRRREGFVRIR	AT2G45260	Plant protein of unknown function (DUF641)	LOC_Os12g02230.1
GRMZM2G584876			11482486..11482869		GGCTCTGACTGCAGGAACAAGGATCTAAGTACACAAGTGCGGTGGTTGGTTGGATTAGTTTTGCGATCTTAGCATAGCGG TTATGGAGGGTGTAATGCAATATAAATGATTTCGATGTGGCTTCATTGCCAAAACTTTCTTTTTCGCGTGTCCTGTGGTT GTTGTAGTAATATGTGTTGGCTACGTTTACGTATTGGTTATCCCAGTTTTGGTCTGTGCTCACACATTCAATCCTGAGTT ATATGCATGATAGGTTCGTCAACTTTGGTCTGTAAGAAGGTGCATAATCCCAGGTCATCGACCGACACATCGAAAAAGAA TTTGGAGT
GRMZM2G093815	Zm00001d018984	Zm00001eb301730	11492262..11493481	CTAGAAGCGGGGCCCACCCGAAACGCTAGACCTATCCTCTTCTTCCCGTGGCACGGCCAATTTTGCTTCCGGCTGCCGCT CTTCTCCGCCGCCGCCCCGATCCCCTTCCTCCCCAAGCCCTTCAACTATCCACTCCCGCGTCCCCGGAGAAGCGGCGAGA TGTACGGCATCCTGACCTCCCCCTGCCCTCGAGCCCCGCTTCTCCGCGCTCTCCCGAGCCCATCCGCCCGCGCATTCCCC AGAACACTAGCCTTCCCCGCGAGGCCCCTCCCCCGCGGTCTCCGCCTGACCCCTCCGCACGCCGCCGCGGAGGCATCGGC GGCAGCCACGGCGTTGGGCGGGCTTCTGGCGTCGCCGCTCTCGACTCTGGAGGCCGCCCTGCGGGGCCTCAACCT…	CTAGAAGCGGGGCCCACCCGAAACGCTAGACCTATCCTCTTCTTCCCGTGGCACGGCCAATTTTGCTTCCGGCTGCCGCT CTTCTCCGCCGCCGCCCCGATCCCCTTCCTCCCCAAGCCCTTCAACTATCCACTCCCGCGTCCCCGGAGAAGCGGCGAGA TGTACGGCATCCTGACCTCCCCCTGCCCTCGAGCCCCGCTTCTCCGCGCTCTCCCGAGCCCATCCGCCCGCGCATTCCCC AGAACACTAGCCTTCCCCGCGAGGCCCCTCCCCCGCGGTCTCCGCCTGACCCCTCCGCACGCCGCCGCGGAGGCATCGGC GGCAGCCACGGCGTTGGGCGGGCTTCTGGCGTCGCCGCTCTCGACTCTGGAGGCCGCCCTGCGGGGCCTCAACCT…	MYGILTSPCPRAPLLRALPSPSARAFPRTLAFPARPLPRGLRLTPPHAAAEASAAATALGGLLASPLSTLEAALRGLNLA PLRAPVAAAMSAAVRWLGVYREVLLVGVLLSWFPNIPWDRQPFSALRDLCDPFLALCREVMPPVFGRKLDLSPLVAFMAI DIIIMILRPQPRM	AT4G27990	(ATYLMG1-2, YLMG1-2) YGGT family protein	LOC_Os07g08770.1
AC213649.4_FG006			11511280..11511852		ATGGATGTGTCTGTCGGATCAAGAGCTCGACACTTGACTGATGTGGATGGTGACTTGTGGGATCTGGTCAGGAGAGATCT CCAACTAAAGGCCACCTTCCTGTACATTGACCTGAACCGTTTGATTGCCTCCAACGAGTGCGAGGAGCGTAGGGAGGAGA TCACGCTTCTCGCCAACGATTTCTTCTACTCCAAGGATGAGGGTCAACAAAAAGACACACAGATCATCTAG
AC213649.4_FG005			11571352..11572462		ATGGGAAGTGATTGGAACCAGGTGATGTCTCAATATGGAAGCTTCCTTATCCAGATTGACGAGCAGCCTATGGGAACTCA ACATTCTGAATTTCCAGTTGATGGGCAAGCCGAAGGCTCAAGAACACCAGCTATTCCTAAGAAGCCAACTCAAAGAACAA AGCTAGCAAACTTCACTGCTGATGAGGACACTAGGGATGCCATGCTTGGCTTGCTTTGTTTTATGTCGCAGACATCACTG GCAGCCTCTAGGTTTGCAGCTATTGAAAAGAAGCCTTTCCACTTTTTACATTGTTGGGCCATACTTAAGGATCAACCAAA ATGGATGCACAACCACATGGGCCAACAAAATCAGCATGGCAACGCTAATCCCACCCATTCTAACACTGTCGATGT…
GRMZM2G021817			11572718..11574579		CGCTACACAAATGATGCGTCAAAAATGTAATTATTAATTTCTAAATTAATAAATTCGAATTATCAATATTAATTACATTG CTTGTTTTGTTGTTGTGTAATTGTTGTCGATAAAGCGCCGCATAGTATATTATCGGTACGAAAATATGTTTTCAAATTGA CAAGCTTCCACCGTAAGCCAGAACTCTTCTTCGAGAAGCCATGGCCTTGCTTCCCCTGCACAACAACCGTATGGCTTGTC TCGGAAGCGTACTTCCTTTATAAATACCGAGTGAGCCTTGCATACTTCACTCAACCTTGCCTTTGCAAACTCCACAACCA TGAACCCCTACTTAGAAAACAATTTCCTTGTGCGGTTGATGGAAGAAATGGAAGAGGAAGAAGAAGAGTTCGAGT…
GRMZM2G021416	Zm00001d018983	Zm00001eb301720	11575309..11578211	GACCGCCTTATCGTCACCATCTTCTTCGGTCCGGTCCCAGCCAAACCTTCCTCTTCTTCGGTCTCCTCGTCGCCATCTCG TTTGTGGCCGCCACCGCGCCCCATCCCTACCCTACCCGGGACATACATTTGCTATTTAAAAGCCTAGCGACAGAGCCGAG TGTGCCTCTGCTTCCTCCTCCCTCCCCCCCTCGTCTGCCCTCGAGATCCCACACCGCGCGCGTGCCACGTTGTCTTCGTC CTCTGCGCGCCTTCGGTCACCCCGCCGCCTGTACTGTACATGCGGTAGTACGGCGCAGGAACAAGAAGGATTTGCCAGCA TGAGCGGGGAGCTGCAGGTGCATGCATCTATCGTTGGGTTCTTGGCTTGGTTGGGGGGTGAACTGAGTCTGGATG…	GACCGCCTTATCGTCACCATCTTCTTCGGTCCGGTCCCAGCCAAACCTTCCTCTTCTTCGGTCTCCTCGTCGCCATCTCG TTTGTGGCCGCCACCGCGCCCCATCCCTACCCTACCCGGGACATACATTTGCTATTTAAAAGCCTAGCGACAGAGCCGAG TGTGCCTCTGCTTCCTCCTCCCTCCCCCCCTCGTCTGCCCTCGAGATCCCACACCGCGCGCGTGCCACGTTGTCTTCGTC CTCTGCGCGCCTTCGGTCACCCCGCCGCCTGTACTGTACATGCGGTAGTACGGCGCAGGAACAAGAAGGATTTGCCAGCA TGAGCGGGGAGCTGCAGGTGCATGCATCTATCGTTGGGTTCTTGGCTTGGTTGGGGGGTGAACTGAGTCTGGATG…	MATALLRDSYRTRATSRLILPGGMAGTTRFSARGPQRLCKKYRAFDEHRGMEVAWNQVQLHDFLRGPAELERLYGEIHLL KSLRHRAVMRLHASWADAAAPRLAVNFVTELFTSGTLRQYRLRHPRAGAAAVRRWCRQILDGLAYLHARGVIHRDLKCDN IFVNGSQGQVKIGDFGLATVARRRGSPHAARCVVGTPEFMAPEVYAEGYDERADVYSFGMCVLEMVTLEYPYSECVHPVH IYKKVTSGIKPAALYKVKDPAVRRFIDRCLAPASRRPSAAELLSDPFLQLEDGCGLGYGDDADYSAMYNYLHQPACLDHH HHAGSIGSTASNGVVSNGGGGGGGRWDDESEDEDDDGSMFQGIDQLFNEHEDDELHVAGVDITIKGKRMQDGRIF…	AT3G04910	(ATWNK1, WNK1, ZIK4) with no lysine (K) kinase 1	LOC_Os07g38530.1
GRMZM2G021408			11579373..11579549		GGCACAACAAGGTGCACGCACGCATCAATCGGCACAAAATGTACGAAAGATGTGGTGGCACTCACTTTCCTTGCAATAAT TCTCCTGCATCTTTTATTGTTCATTCATTTCCCCTCTTTCACATGTTGCGAATTAGACATGTGAACCATGAATGAGTAAT TCTCTGCAGAGGAACCT	HNKVHARINRHKMYERCGGTHFPCNNSPASFIVHSFPLFHMLRIRHVNHE
GRMZM2G021303	Zm00001d018982	Zm00001eb301710	11580406..11582661	CAGCACCATACACGCATGACGCATGCACCTCGATTCCCAATTTCGCATACCCCCGATCTCCCGCTCGGCAAACATGGCGA GTGCACCTCGCTCGCCATCCCAGCTTCCTGCCGTTTCAAATCGTGCACGCCGCTGATTCACGGGACCACGGCTGGTGCGG AGGTGCATCACGCAACCATTGTGCCGCCCAGTTGCTCGCTGGCTGCGCTGTGCCGCGCCGTTCGGCCCATCCACTCCACC GCCGCTCCCACCACACAGGAGTACAAGCCTACAAGGCATGTGGCGAGGGGGCAGCTCTGGCCGCCGCACGTGCTAGGAGC TGGAGCGGATCATCCTAGAGCGGCACCGCTCCAGAAGCCTCAGCCGAGAGGACGCGCTCAACCTGTTCGATGAAT…	CAGCACCATACACGCATGACGCATGCACCTCGATTCCCAATTTCGCATACCCCCGATCTCCCGCTCGGCAAACATGGCGA GTGCACCTCGCTCGCCATCCCAGCTTCCTGCCGTTTCAAATCGTGCACGCCGCTGATTCACGGGACCACGGCTGGTGCGG AGGTGCATCACGCAACCATTGTGCCGCCCAGTTGCTCGCTGGCTGCGCTGTGCCGCGCCGTTCGGCCCATCCACTCCACC GCCGCTCCCACCACACAGGAGTACAAGCCTACAAGGCATGTGGCGAGGGGGCAGCTCTGGCCGCCGCACGTGCTAGGAGC TGGAGCGGATCATCCTAGAGCGGCACCGCTCCAGAAGCCTCAGCCGAGAGGACGCGCTCAACCTGTTCGATGAAT…	MARSRVNMMATNACAFDIRIRCFCNVGRLDLADILIRCFCNVGRLDLAFAAFGLFLRTGWRVQNVVLNQLIKGLCDGKRT GDAMDMVFRRMPELGYTPDVFSYNALIKGLCAEKKSQEALELLLHMTANGGYNCSPDVVSYNIVIDGLFKEGEVDKAYFL FHEMPGQGFPPDLVTYSSVIDGLCKAQAMDKAEASLQQMLYKGVMPNTRPYNSLIHGYCSLGQLVEAVRLLKKMSGGGLQ LNVVTYNMLIDYYCKIGRCAEARSIFDSMVRRGQKPNATTYCSLLHGYATKGALVDMHDLLDLMIRDGIPIEHRVFNILI YAYAKHETVDKAMAVFAEMRQNGLRPNLVS	AT1G63130	Tetratricopeptide repeat (TPR)-like superfamily protein	LOC_Os10g35240.1
GRMZM2G494510			11583869..11584064		TTTGTGTTCATGCGACTTATTTTAGAAACTTGAGCTCACAAACTTTTCTTAGTTGGTCTCTGTATGGTGGAATTATATTA TTTTATATTTTTTGTCCGTTCAGTCAGTCGTTGTGAACTCTCTTCTAATCGCTCACTTCATTTATCGTGTTGTACCAAGA CATATTGCATGGAGTAAACAATAACATCAGTTAACC
GRMZM2G494504			11585204..11585336		AAAAAAACATCTCTTTAGCAGATTTAATCGCCGGCTTGAAGCCGAATGAGATGCAAAACAAACAGAATCAAGAAATAAAA AGCGACATCCATCCTATCAAAGGAATAGTTTTTAGATAGAAAGGAATAGGGAC
GRMZM2G046105			11613617..11614777		TGTAGGTGACTTTTAATAATATTCCCATTGCCGGTCACAAAACTCAAGTATTGTCACAGATCTTTTTATTAGGGACATAA AGAATCTATTTTGTGTGGCTACAAAGGTTACCCATGCTGGCAGAAGCAATCTACTTTCGTGACCTGTGTTGCTGGCTGGT GAAGGTAGCCAGCCCACTGAAGACTGGGTCCACTGAAGACCATCTTGGTGGCCACGCTCGGCGCTCGGCAGGTCGCTGGA GGAGAACGGAGGCATGTACCGCGTCGTCTCCAAGGAGTGGGACCATGAAGATCGAGAAGATGACCATGGCAAGGCTCAGG GACGACGACGCCGTGCGTCGCGACCTTCGCGACATCTTCATCTTTTGGTTTTGAAGCACAAGAGAATTGGAAATC…
GRMZM5G855966			11668597..11670676		ATGGCCTCCGCCGCGGCCGCCGTGGTGCCGGTCGGTCGGGACCGTCAGCTCCGCGCGCCGCGCACCTCCTGCTCCCGCCG ACTGAGACAGCGGAGGCGGCCGCCGACCCCAACCCGCCTCGCTTCCCTCGCCCCAGCACCGGCCACCGCGCCTCGCTTCG CGCAGAGGAGAGCAGTCCTCTGCCTGCAGGCTGCGTGCGCTGCGCTCGTGTGTGTGTGTCTGGGCGCGGGGCGGTCGGCT GTTTGTGGGGGCGAGGCAGCGAGGGGGCGCGGTGGGCCCGGCGGTGATGTGTCTCGTAGGTCCATCTGTGCTCCTGATGT CAAGGTTGGAGCCACTGTTAAGGATTTCGTGGGTAGTCGGCCTAACATGAGGCTAAGGCCCACTATATGGAGTCA…	MASAAAAVVPVGRDRQLRAPRTSCSRRLRQRRRPPTPTRLASLAPAPATAPRFAQRRAVLCLQAACAALVCVCLGAGRSA VCGGEAARGRGGPGGDVSRRSICAPDVKVGATVKDFVGSRPNMRLRPTIWSHDQTRLASWPGSLSPSSTIKGGINNLICR SVILLIGPGPPCDPSDPRTKEPGGNIKPRRRRRSPVTTPSLHNGSGHERYNPDLRPGEVQKSLRVQARVVVARIPSGMKG RTKKTRRHHPLHSTHDIVPGYAATYTKACAPNRRDKVAG
AC148167.6_FG001	Zm00001d018986	Zm00001eb301750	11670462..11676398	ACACACACGAGCGCAGCGCACGCAGCCTGCAGGCAGAGGACTGCTCTCCTCTGCGCGAAGCGAGGCGCGGTGGCCGGTGC TGGGGCGAGGGAAGCGAGGCGGGTTGGGGTCGGCGGCCGCCTCCGCTGTCTCAGTCGGCGGGAGCAGGAGGTGCGCGGCG CGCGGAGCTGACGGTCCCGACCGACCGGCACCACGGCGGCCGCGGCGGAGGCCATCGGCGGGGGCGGGGACCCCGAGGCC GCGGCGAGGCGGCGCTGGGATCTGCCCGGCAAGGTGGCCGGGAACATGTAATGGCGTNNNNNNNNNNNNNNNNNNNNNNN NNNNNNNNNNNNNNNNNNNNNNNNNNNNNNNNNNNNNNNNNNNNNNNNNNNNNNNNNNNNNNNNNNNNNNNNNNN…	ACACACACGAGCGCAGCGCACGCAGCCTGCAGGCAGAGGACTGCTCTCCTCTGCGCGAAGCGAGGCGCGGTGGCCGGTGC TGGGGCGAGGGAAGCGAGGCGGGTTGGGGTCGGCGGCCGCCTCCGCTGTCTCAGTCGGCGGGAGCAGGAGGTGCGCGGCG CGCGGAGCTGACGGTCCCGACCGACCGGCACCACGGCGGCCGCGGCGGAGGCCATCGGCGGGGGCGGGGACCCCGAGGCC GCGGCGAGGCGGCGCTGGGATCTGCCCGGCAAGGTGGCCGGGAACATTGCAATGGGGAAAATTGATATGTCTACTGACGA AGAATCAGATTGTGTAGCTATATGTCCACCTAACAGAAATGCTGGTCACGAGGAAGTTGTGAGTGGCAGCCATGA…	MGKIDMSTDEESDCVAICPPNRNAGHEEVVSGSHDEDSSGKQENPYAVNSHMDSNGQEDVSVNLDLLKLIHQQESSVSNS PTKPAVARQQGSGHTVLEPCAVAPERRSSGAGNIARIPHPTSSGEKLSDKSSSSPRSMAKKSPSFTPRKPLQSDNTSHSQ DDDSYSVTSSTVTSARAGKTKKTTVAVAPTFVCANRAEKRGEFYTKLEEKRKALEEEKLQAEARKREEEEEALRQLRKNL VVRAKPMPSFYQEGPPPKVELKKVPPTRAKSPKLTRRKSCSETPHTPEGGNGSAVCCRLHRHSIGNARDVSSKAQCSPKS ASKAGSATRSRVTKSREDLKASVKKVGLPSAANFAVQT	AT1G54460	TPX2 (targeting protein for Xklp2) protein family	LOC_Os07g08790.1
GRMZM5G835196			11726871..11727320		ATGGACAACTATACGGCAGAAATGATGAAGGTTTTGCATATCGCGTTCCGACCCGGTGGAGGTCCCGCCACGGCGCAGAG TGGGCGGACAGCAATGAAGTTGCTCCGACGAGCAATTCAGGTGGCCCTGGTGGTAGTTCTCGGGCGGCACGACCATGACC TCCCTTCCCCAGGCTCGAGGAAGACGCAGGCGCAAGCACCAAAGGGTTGGATGATGACGGCGCCGAGCACCCACGTGGCG GCTCAACTCTTCCCTCCCTCAGATTTGCCAGGACAACGCAGCGGCGCTAGGGTGATTCCCAGGTGTCGCAAAGCGAAAGA GAAGAGGGATCTGCAGCAGGGTCTTATGCCCCCGAATGGCTGGTTCGGAGAGAAGAACTACAGGGCACATAGGGC…	MDNYTAEMMKVLHIAFRPGGGPATAQSGRTAMKLLRRAIQVALVVVLGRHDHDLPSPGSRKTQAQAPKGWMMTAPSTHVA AQLFPPSDLPGQRSGARVIPRCRKAKEKRDLQQGLMPPNGWFGEKNYRAHRAHLAMMAVAVEERVSVRP
GRMZM2G704368			11734195..11735415		AAGTCTATTAAATGGGCAAGAAAAACATATGGAAATCTACCTGTAAATGTTGTGGGACACTCCATTGGAGGGGATCTAGC TTCATTTTGTGCCCTTGATCTATTTGACGTTGAGCTCATGACTTTTGGACAGCCTCGGATAAGCAATCCTGCTTTTGTTG TATGCTTTGGCGAACAAGTCCCAAGAACAATCCATGTGACCCATAGAACGATATTGTGCCACAATTATCACCGTATTATT AATACCTAAGTGAATGGACATACCACCACTTCGCTAGAGAGGTTTGACTTCATGAGAGCATAGATGGAAATGTAGTTGCC AGAAATGAGATTATATGTGATGATTCTGGTGAGGACCCGACCTATAGCAGGTACATATCAGTCTATCTATTTTGG…	MSVADHLEYYSVTLHADSRGTCKFVIGTANQVYNYIHEVDGSIILLRYICKNHEL		Lipase (class 3)	LOC_Os11g43510.1
AC196184.3_FG001			11796396..11796593		ATGGCGTGCCTGGATTCAGTGTCTATCACATCCGTGGTGCTCGCGGAGGGCGTCTGCCAAGCACAACGATTTGCCCTTCG CATTGGCGACATGCAAGCGGTGGAGTGCGTCATGGATGACCGACATCTCCACCTTCACCGCTTCCGCCTTCTAGAAGAAC TCGCGTTGGCGCTTATCTGTGACGTCGCTGACGTCTGA	MACLDSVSITSVVLAEGVCQAQRFALRIGDMQAVECVMDDRHLHLHRFRLLEELALALICDVADV
AC204563.3_FG011			11798210..11799472	TACGAGCAGCTTGAAATGGAAGGCAAGTTATTGAAGGTATGGATATTTTGGTTTCATTTTTTTGGGTTATTTCATAAGGC ACTTGCATTGTGAATGTTGTGAGTAGCATGATTTTTTTAAAAAAAGATCCATTAAAACCAGTGTAGATCATAGATAAAGA TGGCCGTGCATTGCTTTCATATAACTCAAACTATTAGCTCTATAAAACCCGCTCGTAATTTGGTTGTAATTTTCAGGGGG AAGACTTAGATTTTGCTTTTGATCGTATTTCGGCTTTCTCAGACAATATGGAGAATCAGGAATACATATTCTTGACGGAA GAAAGTCTTGAAGACATCTGGTAAGCTGTCTTACGTCCCTGCTTCTGAGAGCTGCACTTTCCTTACGACCCTTGC…	TACGAGCAGCTTGAAATGGAAGGCAAGTTATTGAAGGGGGAAGACTTAGATTTTGCTTTTGATCGTATTTCGGCTTTCTC AGACAATATGGAGAATCAGGAATACATATTCTTGACGGAAGAAAGTCTTGAAGACATCTGTGAGTCAAAGCTTGCTCTTA GAGCTGAAGTTTCTGATTTGGAAAGGCAGCTTGCTTCTCTGGAGTGGAGGCTTGATATACTTACAGCACAAGCTACCACC ATTAACCAGGGAAAGAAGTCCCGCTCATCTGCTAATACTAGAGCTAATGGACAACTTACTGGCTTAGATAAGATGTTTGC TAAGAGAAGTTTAGAGGACCAGGACCCCGACACTTGGACGCAGTCGGGTTGCTGGGCAGAGAAGGTGCGGTACAG…	YEQLEMEGKLLKGEDLDFAFDRISAFSDNMENQEYIFLTEESLEDICESKLALRAEVSDLERQLASLEWRLDILTAQATT INQGKKSRSSANTRANGQLTGLDKMFAKRSLEDQDPDTWTQSGCWAEKVRYSSRDKHLNSTRDEQYW	AT5G48520	HAUS augmin-like complex subunit	LOC_Os07g08810.1
GRMZM2G135062	Zm00001d018987	Zm00001eb301770	11804128..11808387	GAGACAAATTTGCTTTCAGTTTGAATAAATTTACCACCTGCTTGCTCACCAAACTTGTCATGGCGGTATATGATAGGGAC CACTCCAACTTGTTGTTCAAGATGACAAGTTAAGAGGTGAGTCTATTTCCAGACATATTCTCATAATCTTTATTTTGCCA GCAGGAGCAGCTGAAATTATTGACATTTCTTGTTTATTTTCATTTCATAATCACCTTAAATTTGGGCAAATCCTATCGCT TCATGTCTTCTGTTTGTGAATCCTCTTTTCATACTGCACTCTGTAGATTTGCATAGCAGTTATACTATATGCATCTCAAT TACATTTAGACATGGATTTAGTCTTCAACATGAAACCAAACCTAGTAATTCATATTCCTTTTTCTTTCACATGTG…	GAGACAAATTTGCTTTCAGTTTGAATAAATTTACCACCTGCTTGCTCACCAAACTTGTCATGGCGGTATATGATAGGGAC CACTCCAACTTGTTGTTCAAGATGACAAGTTAAGAGGAGATCCGGTAAACTCCCACCATTTTGTTGTCGAACTGAGCCGA ATTAACTCCATATTTGCTAAAAGTAAGAGACAGTACATAGAAGCACAAGTAGAATATGCTAAAGAAGAAGCTATACTATC AGTTCTGAGAACTCAGTTGGCATCCCAACAGTCATATATTCATCAGGATAGCCATTCTCTAAGGAGGAAAAACTCCGAAC TTGCTGAAGAGCTTAAAGATCTTTCCCATCAAGTGCAGGAATACTTATCTGAGACTGTTACAGGCCTGTGTGCAG…	MFEEGSVDDSDSYLHAVRDILSSHSSSQATSPEYVSSYGLIGQITELQDELQYLQHETENVLPRERGRCTDELCRMIQTL EQILAVSLSDEQPKLTPWPLAHSLEDLEMVSQQVSASVSEVTLARDEKAEKLKQPSRNAQQERQVFSDFFCHPERLENRV EELLSRFRALPE	AT5G48520	HAUS augmin-like complex subunit	LOC_Os07g08810.2
GRMZM2G562617			11808002..11808298		TTTTATCAACTGATACACTTCCTTTTATCAACTGAACACGCCGGGCCGGGTAAACCACAGACGATGTCTTATCTTAGTCA AAAAAAAAACTGTGCCGCGTGCTTTTGAATATATATATGCAAAAAACTGCACTTCCAGTCGTCCAGACACGAGAAAAAGA AACGAATAGGCAATGAGACACGATGCCCGTTTGAAAATCGGAGGGCCAAGGGTTCCTCCACCCATCTTGGCAAATGAAAT GGACGGTACTACTCAGGGAGAGCTCTAAAGCGGGAGAGCAGCTCTTCCACTCGATTC	MRHDARLKIGGPRVPPPILANEMDGTTQGEL
GRMZM5G893921	Zm00001d018988	Zm00001eb301780	11809552..11811683	CATGAGCCAGCTACTTACTCGGCTTCGCGGCAGTACAGATCCGGCCGACACTTCGTCGTCAAGCTCTCGCCATTTGCAAC TCCTTGCTCCGCCGACCTCGACGCAAACTACAACTTCTCGCTTGCGCCTGTCCAGGATCTGCTCTCGCCATGGTACCGCC CTCTTTCTCGGCCTCTGAAACCACCCCCTCTCTCCCCTGCCCCCTCCTGCATTTGCTGCCGTTCTTCGATGCAGGTTGCA GGGACGGACCCAAATAGGGGGCCGAACATTCCCTTAGAGTTCGCACGCTTGCTGATGCAGTGCAAGCCTGCAACCTGACG CAGAGGTGCGCTAGTGCCAGGTGCGGCGAGCCAGCAGGCCAAGGAAACCGCCCCAGGGGTCCAGGTCTCCTCACG…	CATGAGCCAGCTACTTACTCGGCTTCGCGGCAGTACAGATCCGGCCGACACTTCGTCGTCAAGCTCTCGCCATTTGCAAC TCCTTGCTCCGCCGACCTCGACGCAAACTACAACTTCTCGCTTGCGCCTGTCCAGGATCTGCTCTCGCCATGGACAGGGA AGCCAAGAAAGAAGCGTTCAGGAAGTATCTTGAATCCAGTGGCGTGCTCGATACCCTCACGAAAGCTCTTGTGGCGCTGT ACGAGGAGAACGATAAGCCTTCATCTGCAGTCGAATTTGTTCAGCAGAAGCTGGGTGGCCCGTCAATCTCTGACTATGAA AAGCTCAAGGCAGAGAAGCTGGACTTGCAATTGAAGTATGATAAGCTTTTAGAGACCCACAAGGAAACATGCAGA…	MDREAKKEAFRKYLESSGVLDTLTKALVALYEENDKPSSAVEFVQQKLGGPSISDYEKLKAEKLDLQLKYDKLLETHKET CRQLEELKNMKYGAPWN	AT2G14045	transcription coactivator activity	LOC_Os07g08820.1
GRMZM5G887863			11810601..11811590		ATGCTTCAGAGAGGTGTAAAAAGTACATGCTTCATGATACATTTACAATGTCAACACACGTTATTTCAGTTCCAGGGTGC ACCGTACTTCATATTCTTAAGTTCCTCCAGCTGTCTGCATGTTTCCTTGTGGGTCTCTAAAAGCTTATCATACTTCAATT GCAAGTCCAGCTTCTCTGCCTTGAGCTTTTCATAG	MLQRGVKSTCFMIHLQCQHTLFQFQGAPYFIFLSSSSCLHVSLWVSKSLSYFNCKSSFSALSFS
GRMZM2G081992			11862461..11864661		ATGAGGCTGAGCAGCACAATGAGGAGGGTGGAGCACAATGAGGAGGTGGACCACGTGACATGGGACCAGGCCGCACAGCA TCACCAGCCATGGGACCAGTGGGACCACCAGAGAGAGCAGCAACAAGCGTGGGACCAGTGGGGCCAACAGGGCGAACCGA CTGACAACCCGATGGATGATGGCTCGGGAGGCTCTTCAGCGACACGCACACGTCGCTCAAGAAAAAGCCACTCAGTAAAG CCTCGTCACGCGATAGAGCGAGAGGCTGATAGGACTTTAATCATGCCACATGGAGATCGGAATTGGGAGGACCTGTCCTT TGACGGCAAGGGACACCACACTCAGGTTAACCTTACGTTGGGTTCTCTTTGCCGCCTTCACTACCCTGGTATAGT…
GRMZM2G082003			11863506..11864971		TTTGTTGATCGACATAGAAAGATCAAACTTACCATTCTTTTAGCTTTTCGTATCATGTCGTCACCGCCAAACTTGTGGTT AGGATTGGTTCCTCGACATTGTCTGTGATGCGCTGACGCTTTCTGGAAGCCTTCGAAAGCCCAATATCGACACCAAGCAT AGTACGCATCAGGCACGGGCGCCATCCATGGAACCATCACCTGCACACACACAATGTTACATATTATATCAATCACAACA ATAAATATAAAGGTAAAACAAATTGAATACTAACCTCACGATATTGATCCTCAGTCAAATATATCTTTGAGGACCCTTTC TTTTTATTCAAGGGGCCCGCTTCTTCTGGATGCTTTTGAAAATACAGGTTTGTAGCCTGAATTCTCGCATAGTAT…
AC204563.3_FG004			11864778..11868507		ATGGGTGATAGACGTGATTGGATGTATGAAGGTTTCAAGAAGGGTGGGTGTCATACAAGTGAATGGTTTGTCAAGACGCA GATATTTCTGGACCATGCAGCTGCTTTGTCACAAATAGATAATATTAGGTGTCCATGCAATAAATGTAGAAATATGACGA GCCACACCAAGAGGCAGGTCACACTACACCTGTGTTCGCATGGTTTCGTGCCAGGCTATAAGGTCTGGTATCTCCATGGT GATGACGTTGAACGAGCAGCAGAAGTAGAAGTTGATGATGGTGAAGATGATGTTGATAGGATGGACCAGATGCTTGAGGA TCTGCAGCCTGAACTGGCACCAGATCATCATGATTCACCTACACCGGAGTTTGGGGAGGAAATGAATTTGAATGA…
