# Supplementary material for: Genome-Wide-Association-Analysis-Based Identification of Genetic Loci and Candidate Genes Associated with Cold Germination in Sweet Corn
Source: Biology (Basel). 2025 May 21;14(5):580. doi: 10.3390/biology14050580 (PMC12109514; doi:10.3390/biology14050580)
Supplement: Supplementary file 1 [file biology-14-00580-s001.zip › Supplementary Table S4.xlsx]

## Sheet: GO
Supplementary Table S4. GO enrichment analysis results of candidate genes
GO_acc	term_type	Term	queryitem	querytotal	bgitem	bgtotal	pvalue	FDR	entries
GO:0006952	BP	defense response	9	40	1388	28917	9.7e-05	0.034	GRMZM2G003625	GRMZM2G017285	GRMZM2G142001	GRMZM2G000520	GRMZM2G146031	GRMZM2G077937	GRMZM2G005134	GRMZM5G898755	GRMZM2G061742
GO:0070647	BP	protein modification by small protein conjugation or removal	5	40	1245	28917	0.028	1	GRMZM2G467576	GRMZM2G301585	GRMZM2G441029	GRMZM2G088313	GRMZM2G129775
GO:0050896	BP	response to stimulus	14	40	6107	28917	0.03	1	GRMZM2G003625	GRMZM2G142001	GRMZM5G898755	GRMZM2G017285	AC226248.1_FG002	GRMZM2G000520	GRMZM2G146031	GRMZM2G134941	GRMZM2G077937	GRMZM2G095164	GRMZM2G005134	GRMZM2G021416	GRMZM2G387760	GRMZM2G061742
GO:0006950	BP	response to stress	11	40	3478	28917	0.045	1	GRMZM2G017285	GRMZM2G003625	GRMZM2G000520	GRMZM2G146031	GRMZM2G077937	GRMZM2G005134	GRMZM5G886547	GRMZM5G898755	GRMZM2G146004	GRMZM2G137029	GRMZM2G026641
GO:0071702	BP	organic substance transport	6	40	1955	28917	0.051	1	GRMZM2G101958	GRMZM5G898755	GRMZM2G017329	GRMZM2G077937	AC226248.1_FG002	GRMZM2G387760
GO:0006996	BP	organelle organization	7	40	2531	28917	0.057	1	GRMZM2G017329	GRMZM2G135062	AC148167.6_FG001	GRMZM2G134941	GRMZM2G093815	GRMZM2G304965	GRMZM2G473138
GO:0044765	BP	single-organism transport	5	40	1523	28917	0.058	1	GRMZM2G101958	GRMZM2G077937	GRMZM2G387760	GRMZM5G898755	GRMZM2G044128
GO:0033036	BP	macromolecule localization	6	40	1598	28917	0.068	1	GRMZM2G101958	GRMZM2G077937	GRMZM2G387760	GRMZM5G898755	GRMZM2G017329	GRMZM5G898755
GO:0043412	BP	macromolecule modification	11	40	4942	28917	0.068	1	GRMZM2G036837	GRMZM2G088313	GRMZM2G129775	GRMZM2G467576	GRMZM2G441029	AC226248.1_FG002	GRMZM2G304965	GRMZM2G021416	GRMZM2G044128	GRMZM2G473138	GRMZM2G301585
GO:1902578	BP	single-organism localization	5	40	1632	28917	0.073	1	GRMZM2G101958	GRMZM2G077937	GRMZM2G387760	GRMZM5G898755	GRMZM2G044128
GO:0006810	BP	transport	8	40	3712	28917	0.13	1	GRMZM2G101958	GRMZM5G898755	GRMZM2G017329	GRMZM2G077937	AC226248.1_FG002	GRMZM2G304965	GRMZM2G044128	GRMZM2G387760
GO:0006508	BP	proteolysis	5	40	2010	28917	0.14	1	GRMZM2G467576	GRMZM2G301585	GRMZM2G441029	GRMZM2G088313	GRMZM2G129775
GO:0051234	BP	establishment of localization	8	40	3769	28917	0.14	1	GRMZM2G101958	GRMZM5G898755	GRMZM2G017329	GRMZM2G077937	AC226248.1_FG002	GRMZM2G304965	GRMZM2G044128	GRMZM2G387760
GO:0036211	BP	protein modification process	9	40	4553	28917	0.17	1	GRMZM2G036837	GRMZM2G088313	GRMZM2G129775	GRMZM2G467576	GRMZM2G441029	AC226248.1_FG002	GRMZM2G021416	GRMZM2G473138	GRMZM2G301585
GO:0006464	BP	cellular protein modification process	9	40	4553	28917	0.17	1	GRMZM2G036837	GRMZM2G088313	GRMZM2G129775	GRMZM2G467576	GRMZM2G441029	AC226248.1_FG002	GRMZM2G021416	GRMZM2G473138	GRMZM2G301585
GO:0051179	BP	localization	8	40	3923	28917	0.17	1	GRMZM2G101958	GRMZM5G898755	GRMZM2G017329	GRMZM2G077937	AC226248.1_FG002	GRMZM2G304965	GRMZM2G044128	GRMZM2G387760
GO:0009987	BP	cellular process	29	40	18751	28917	0.2	1	GRMZM2G036837	GRMZM2G088313	GRMZM2G017285	GRMZM5G893921	GRMZM2G146012	GRMZM2G467576	GRMZM2G021416	GRMZM2G010348	GRMZM2G441031	GRMZM2G473138	GRMZM5G805387	GRMZM2G146047	GRMZM2G129775	GRMZM2G017329	GRMZM2G135062	GRMZM2G146031	AC148167.6_FG001	GRMZM2G000520	GRMZM2G093815	GRMZM2G095164	GRMZM2G134941	GRMZM2G441029	AC226248.1_FG002	GRMZM2G394528	GRMZM2G304965	GRMZM2G005207	GRMZM2G044128	GRMZM2G301585	GRMZM2G129804
GO:0050794	BP	regulation of cellular process	11	40	6054	28917	0.2	1	GRMZM5G893921	GRMZM2G095164	AC148167.6_FG001	GRMZM2G134941	GRMZM2G000520	AC226248.1_FG002	GRMZM2G441031	GRMZM2G304965	GRMZM2G005207	GRMZM2G021416	GRMZM5G805387
GO:0065007	BP	biological regulation	13	40	7601	28917	0.23	1	GRMZM5G893921	GRMZM2G146012	GRMZM2G000520	GRMZM2G095164	AC148167.6_FG001	GRMZM2G134941	GRMZM2G010348	AC226248.1_FG002	GRMZM2G441031	GRMZM2G304965	GRMZM2G005207	GRMZM2G021416	GRMZM5G805387
GO:0019438	BP	aromatic compound biosynthetic process	8	40	4331	28917	0.24	1	GRMZM2G017285	GRMZM5G893921	GRMZM2G146031	GRMZM2G000520	GRMZM2G441031	GRMZM2G304965	GRMZM2G005207	GRMZM5G805387
GO:1903506	BP	regulation of nucleic acid-templated transcription	6	40	3133	28917	0.26	1	GRMZM5G893921	GRMZM2G000520	GRMZM2G441031	GRMZM2G304965	GRMZM2G005207	GRMZM5G805387
GO:2001141	BP	regulation of RNA biosynthetic process	6	40	3133	28917	0.26	1	GRMZM5G893921	GRMZM2G000520	GRMZM2G441031	GRMZM2G304965	GRMZM2G005207	GRMZM5G805387
GO:0006355	BP	regulation of transcription, DNA-templated	6	40	3132	28917	0.26	1	GRMZM5G893921	GRMZM2G000520	GRMZM2G441031	GRMZM2G304965	GRMZM2G005207	GRMZM5G805387
GO:1901362	BP	organic cyclic compound biosynthetic process	8	40	4465	28917	0.27	1	GRMZM2G017285	GRMZM5G893921	GRMZM2G146031	GRMZM2G000520	GRMZM2G441031	GRMZM2G304965	GRMZM2G005207	GRMZM5G805387
GO:0044267	BP	cellular protein metabolic process	11	40	6475	28917	0.27	1	GRMZM2G036837	GRMZM2G088313	GRMZM2G129775	GRMZM2G467576	GRMZM2G441029	GRMZM2G146047	AC226248.1_FG002	GRMZM2G021416	GRMZM2G473138	GRMZM2G301585	GRMZM2G129804
GO:0051252	BP	regulation of RNA metabolic process	6	40	3211	28917	0.28	1	GRMZM5G893921	GRMZM2G000520	GRMZM2G441031	GRMZM2G304965	GRMZM2G005207	GRMZM5G805387
GO:0071840	BP	cellular component organization or biogenesis	8	40	4563	28917	0.29	1	GRMZM2G017329	GRMZM2G135062	AC148167.6_FG001	GRMZM2G134941	GRMZM2G093815	GRMZM2G304965	GRMZM2G044128	GRMZM2G473138
GO:0044699	BP	single-organism process	17	40	10731	28917	0.29	1	GRMZM2G101958	GRMZM5G898755	GRMZM2G017285	GRMZM2G135062	GRMZM2G146012	GRMZM2G010348	GRMZM2G146031	AC148167.6_FG001	GRMZM2G134941	GRMZM2G077937	GRMZM2G095164	AC226248.1_FG002	GRMZM2G093815	GRMZM2G021416	GRMZM2G044128	GRMZM2G387760	GRMZM5G805387
GO:0050789	BP	regulation of biological process	11	40	6665	28917	0.31	1	GRMZM5G893921	GRMZM2G095164	AC148167.6_FG001	GRMZM2G134941	GRMZM2G000520	AC226248.1_FG002	GRMZM2G441031	GRMZM2G304965	GRMZM2G005207	GRMZM2G021416	GRMZM5G805387
GO:0019219	BP	regulation of nucleobase-containing compound metabolic process	6	40	3317	28917	0.31	1	GRMZM5G893921	GRMZM2G000520	GRMZM2G441031	GRMZM2G304965	GRMZM2G005207	GRMZM5G805387
GO:0016043	BP	cellular component organization	7	40	4029	28917	0.32	1	GRMZM2G017329	GRMZM2G135062	AC148167.6_FG001	GRMZM2G134941	GRMZM2G093815	GRMZM2G304965	GRMZM2G473138
GO:0044260	BP	cellular macromolecule metabolic process	18	40	11652	28917	0.33	1	GRMZM2G036837	GRMZM2G088313	GRMZM5G893921	GRMZM2G129775	GRMZM2G441029	GRMZM2G467576	GRMZM2G000520	GRMZM2G146047	AC226248.1_FG002	GRMZM2G441031	GRMZM2G304965	GRMZM2G005207	GRMZM2G021416	GRMZM2G044128	GRMZM2G473138	GRMZM2G301585	GRMZM5G805387	GRMZM2G129804
GO:0097659	BP	nucleic acid-templated transcription	6	40	3397	28917	0.33	1	GRMZM5G893921	GRMZM2G000520	GRMZM2G441031	GRMZM2G304965	GRMZM2G005207	GRMZM5G805387
GO:0006351	BP	transcription, DNA-templated	6	40	3389	28917	0.33	1	GRMZM5G893921	GRMZM2G000520	GRMZM2G441031	GRMZM2G304965	GRMZM2G005207	GRMZM5G805387
GO:0032774	BP	RNA biosynthetic process	6	40	3455	28917	0.34	1	GRMZM5G893921	GRMZM2G000520	GRMZM2G441031	GRMZM2G304965	GRMZM2G005207	GRMZM5G805387
GO:2000112	BP	regulation of cellular macromolecule biosynthetic process	6	40	3461	28917	0.34	1	GRMZM5G893921	GRMZM2G000520	GRMZM2G441031	GRMZM2G304965	GRMZM2G005207	GRMZM5G805387
GO:0010556	BP	regulation of macromolecule biosynthetic process	6	40	3468	28917	0.35	1	GRMZM5G893921	GRMZM2G000520	GRMZM2G441031	GRMZM2G304965	GRMZM2G005207	GRMZM5G805387
GO:0031326	BP	regulation of cellular biosynthetic process	6	40	3524	28917	0.36	1	GRMZM5G893921	GRMZM2G000520	GRMZM2G441031	GRMZM2G304965	GRMZM2G005207	GRMZM5G805387
GO:0009889	BP	regulation of biosynthetic process	6	40	3543	28917	0.37	1	GRMZM5G893921	GRMZM2G000520	GRMZM2G441031	GRMZM2G304965	GRMZM2G005207	GRMZM5G805387
GO:0051171	BP	regulation of nitrogen compound metabolic process	6	40	3597	28917	0.38	1	GRMZM5G893921	GRMZM2G000520	GRMZM2G441031	GRMZM2G304965	GRMZM2G005207	GRMZM5G805387
GO:0010468	BP	regulation of gene expression	6	40	3687	28917	0.4	1	GRMZM5G893921	GRMZM2G000520	GRMZM2G441031	GRMZM2G304965	GRMZM2G005207	GRMZM5G805387
GO:0044763	BP	single-organism cellular process	13	40	8619	28917	0.41	1	GRMZM2G017285	GRMZM2G135062	GRMZM2G146012	GRMZM2G095164	GRMZM2G146031	AC148167.6_FG001	GRMZM2G134941	GRMZM2G010348	AC226248.1_FG002	GRMZM2G093815	GRMZM2G021416	GRMZM2G044128	GRMZM5G805387
GO:0019538	BP	protein metabolic process	11	40	7178	28917	0.41	1	GRMZM2G036837	GRMZM2G088313	GRMZM2G129775	GRMZM2G467576	GRMZM2G441029	GRMZM2G146047	AC226248.1_FG002	GRMZM2G021416	GRMZM2G473138	GRMZM2G301585	GRMZM2G129804
GO:0010467	BP	gene expression	9	40	6134	28917	0.48	1	GRMZM2G146047	GRMZM5G893921	GRMZM2G000520	GRMZM2G441031	GRMZM2G304965	GRMZM2G005207	GRMZM2G044128	GRMZM5G805387	GRMZM2G129804
GO:0034654	BP	nucleobase-containing compound biosynthetic process	6	40	3976	28917	0.48	1	GRMZM5G893921	GRMZM2G000520	GRMZM2G441031	GRMZM2G304965	GRMZM2G005207	GRMZM5G805387
GO:0016310	BP	phosphorylation	5	40	3290	28917	0.48	1	GRMZM2G021416	GRMZM2G010348	GRMZM2G036837	AC226248.1_FG002	GRMZM2G394528
GO:0080090	BP	regulation of primary metabolic process	6	40	4026	28917	0.49	1	GRMZM5G893921	GRMZM2G000520	GRMZM2G441031	GRMZM2G304965	GRMZM2G005207	GRMZM5G805387
GO:0043170	BP	macromolecule metabolic process	18	40	12655	28917	0.5	1	GRMZM2G036837	GRMZM2G088313	GRMZM5G893921	GRMZM2G129775	GRMZM2G441029	GRMZM2G467576	GRMZM2G000520	GRMZM2G146047	AC226248.1_FG002	GRMZM2G441031	GRMZM2G304965	GRMZM2G005207	GRMZM2G021416	GRMZM2G044128	GRMZM2G473138	GRMZM2G301585	GRMZM5G805387	GRMZM2G129804
GO:0031323	BP	regulation of cellular metabolic process	6	40	4114	28917	0.51	1	GRMZM5G893921	GRMZM2G000520	GRMZM2G441031	GRMZM2G304965	GRMZM2G005207	GRMZM5G805387
GO:0044237	BP	cellular metabolic process	22	40	15660	28917	0.52	1	GRMZM2G036837	GRMZM2G088313	GRMZM2G017285	GRMZM5G893921	GRMZM2G467576	GRMZM2G021416	GRMZM2G010348	GRMZM2G441031	GRMZM2G473138	GRMZM5G805387	GRMZM2G146047	GRMZM2G129775	GRMZM2G146031	GRMZM2G000520	GRMZM2G441029	AC226248.1_FG002	GRMZM2G394528	GRMZM2G304965	GRMZM2G005207	GRMZM2G044128	GRMZM2G301585	GRMZM2G129804
GO:0034645	BP	cellular macromolecule biosynthetic process	8	40	5652	28917	0.53	1	GRMZM2G146047	GRMZM5G893921	GRMZM2G000520	GRMZM2G441031	GRMZM2G304965	GRMZM2G005207	GRMZM5G805387	GRMZM2G129804
GO:0060255	BP	regulation of macromolecule metabolic process	6	40	4199	28917	0.53	1	GRMZM5G893921	GRMZM2G000520	GRMZM2G441031	GRMZM2G304965	GRMZM2G005207	GRMZM5G805387
GO:0044271	BP	cellular nitrogen compound biosynthetic process	8	40	5649	28917	0.53	1	GRMZM2G146047	GRMZM5G893921	GRMZM2G000520	GRMZM2G441031	GRMZM2G304965	GRMZM2G005207	GRMZM5G805387	GRMZM2G129804
GO:0018130	BP	heterocycle biosynthetic process	6	40	4216	28917	0.54	1	GRMZM5G893921	GRMZM2G000520	GRMZM2G441031	GRMZM2G304965	GRMZM2G005207	GRMZM5G805387
GO:0006725	BP	cellular aromatic compound metabolic process	10	40	7186	28917	0.55	1	GRMZM2G017285	GRMZM5G893921	GRMZM2G000520	GRMZM2G146031	GRMZM2G010348	GRMZM2G441031	GRMZM2G304965	GRMZM2G005207	GRMZM2G044128	GRMZM5G805387
GO:0044238	BP	primary metabolic process	21	40	15117	28917	0.55	1	GRMZM2G036837	GRMZM2G088313	GRMZM2G441029	GRMZM2G017285	GRMZM5G893921	GRMZM2G129775	GRMZM2G000520	GRMZM2G146031	GRMZM2G467576	GRMZM2G010348	GRMZM2G146047	AC226248.1_FG002	GRMZM2G441031	GRMZM2G304965	GRMZM2G005207	GRMZM2G021416	GRMZM2G044128	GRMZM2G473138	GRMZM2G301585	GRMZM5G805387	GRMZM2G129804
GO:0009059	BP	macromolecule biosynthetic process	8	40	5781	28917	0.56	1	GRMZM2G146047	GRMZM5G893921	GRMZM2G000520	GRMZM2G441031	GRMZM2G304965	GRMZM2G005207	GRMZM5G805387	GRMZM2G129804
GO:1901360	BP	organic cyclic compound metabolic process	10	40	7296	28917	0.57	1	GRMZM2G017285	GRMZM5G893921	GRMZM2G000520	GRMZM2G146031	GRMZM2G010348	GRMZM2G441031	GRMZM2G304965	GRMZM2G005207	GRMZM2G044128	GRMZM5G805387
GO:0019222	BP	regulation of metabolic process	6	40	4406	28917	0.58	1	GRMZM5G893921	GRMZM2G000520	GRMZM2G441031	GRMZM2G304965	GRMZM2G005207	GRMZM5G805387
GO:0016070	BP	RNA metabolic process	7	40	5174	28917	0.59	1	GRMZM5G893921	GRMZM2G000520	GRMZM2G441031	GRMZM2G304965	GRMZM2G005207	GRMZM2G044128	GRMZM5G805387
GO:0044249	BP	cellular biosynthetic process	10	40	7567	28917	0.63	1	GRMZM2G146047	GRMZM2G017285	GRMZM5G893921	GRMZM2G146031	GRMZM2G000520	GRMZM2G441031	GRMZM2G304965	GRMZM2G005207	GRMZM5G805387	GRMZM2G129804
GO:1901576	BP	organic substance biosynthetic process	10	40	7702	28917	0.65	1	GRMZM2G146047	GRMZM2G017285	GRMZM5G893921	GRMZM2G146031	GRMZM2G000520	GRMZM2G441031	GRMZM2G304965	GRMZM2G005207	GRMZM5G805387	GRMZM2G129804
GO:0009058	BP	biosynthetic process	10	40	7939	28917	0.69	1	GRMZM2G146047	GRMZM2G017285	GRMZM5G893921	GRMZM2G146031	GRMZM2G000520	GRMZM2G441031	GRMZM2G304965	GRMZM2G005207	GRMZM5G805387	GRMZM2G129804
GO:0071704	BP	organic substance metabolic process	21	40	16022	28917	0.7	1	GRMZM2G036837	GRMZM2G088313	GRMZM2G441029	GRMZM2G017285	GRMZM5G893921	GRMZM2G129775	GRMZM2G000520	GRMZM2G146031	GRMZM2G467576	GRMZM2G010348	GRMZM2G146047	AC226248.1_FG002	GRMZM2G441031	GRMZM2G304965	GRMZM2G005207	GRMZM2G021416	GRMZM2G044128	GRMZM2G473138	GRMZM2G301585	GRMZM5G805387	GRMZM2G129804
GO:0006139	BP	nucleobase-containing compound metabolic process	8	40	6677	28917	0.74	1	GRMZM5G893921	GRMZM2G010348	GRMZM2G000520	GRMZM2G441031	GRMZM2G304965	GRMZM2G005207	GRMZM2G044128	GRMZM5G805387
GO:0090304	BP	nucleic acid metabolic process	7	40	5967	28917	0.75	1	GRMZM5G893921	GRMZM2G000520	GRMZM2G441031	GRMZM2G304965	GRMZM2G005207	GRMZM2G044128	GRMZM5G805387
GO:0034641	BP	cellular nitrogen compound metabolic process	10	40	8266	28917	0.75	1	GRMZM2G146047	GRMZM5G893921	GRMZM2G010348	GRMZM2G000520	GRMZM2G441031	GRMZM2G304965	GRMZM2G005207	GRMZM2G044128	GRMZM5G805387	GRMZM2G129804
GO:0006796	BP	phosphate-containing compound metabolic process	5	40	4431	28917	0.75	1	GRMZM2G021416	GRMZM2G010348	GRMZM2G036837	AC226248.1_FG002	GRMZM2G394528
GO:0006793	BP	phosphorus metabolic process	5	40	4464	28917	0.76	1	GRMZM2G021416	GRMZM2G010348	GRMZM2G036837	AC226248.1_FG002	GRMZM2G394528
GO:0046483	BP	heterocycle metabolic process	8	40	6986	28917	0.78	1	GRMZM5G893921	GRMZM2G010348	GRMZM2G000520	GRMZM2G441031	GRMZM2G304965	GRMZM2G005207	GRMZM2G044128	GRMZM5G805387
GO:0008152	BP	metabolic process	22	40	17560	28917	0.82	1	GRMZM2G036837	GRMZM2G088313	GRMZM2G017285	GRMZM5G893921	GRMZM2G467576	GRMZM2G021416	GRMZM2G010348	GRMZM2G441031	GRMZM2G473138	GRMZM5G805387	GRMZM2G146047	GRMZM2G129775	GRMZM2G146031	GRMZM2G000520	GRMZM2G441029	AC226248.1_FG002	GRMZM2G394528	GRMZM2G304965	GRMZM2G005207	GRMZM2G044128	GRMZM2G301585	GRMZM2G129804
GO:0006807	BP	nitrogen compound metabolic process	10	40	8894	28917	0.83	1	GRMZM2G146047	GRMZM5G893921	GRMZM2G010348	GRMZM2G000520	GRMZM2G441031	GRMZM2G304965	GRMZM2G005207	GRMZM2G044128	GRMZM5G805387	GRMZM2G129804
GO:0043531	MF	ADP binding	5	40	157	28917	2.9e-06	0.00036	GRMZM2G003625	GRMZM2G142001	GRMZM2G077937	GRMZM2G005134	GRMZM2G061742
GO:0005488	MF	binding	41	40	15407	28917	0.00042	0.027	GRMZM2G101958	GRMZM2G036837	GRMZM2G088313	GRMZM2G017285	GRMZM2G003625	GRMZM2G146012	GRMZM2G467576	GRMZM2G077937	GRMZM2G021416	GRMZM2G005134	GRMZM2G441031	GRMZM2G408096	GRMZM5G805387	GRMZM2G475017	GRMZM2G146047	GRMZM2G142001	GRMZM2G129775	GRMZM2G017329	GRMZM2G146031	AC148167.6_FG001	GRMZM2G000520	GRMZM2G061742	GRMZM2G095164	GRMZM2G134941	GRMZM2G010348	AC226248.1_FG002	GRMZM2G304965	GRMZM2G005207	GRMZM2G044128	GRMZM2G387760	GRMZM2G129804	GRMZM5G886547	GRMZM5G898755	GRMZM2G146004	GRMZM2G021303	GRMZM2G137029	GRMZM2G160454	GRMZM2G026641	GRMZM2G395350	AC199314.3_FG002	GRMZM2G300463
GO:0003677	MF	DNA binding	10	40	3621	28917	0.023	0.65	GRMZM2G475017	GRMZM2G036837	GRMZM2G304965	GRMZM2G467576	GRMZM2G000520	GRMZM2G146047	GRMZM2G441031	GRMZM2G408096	GRMZM2G005207	GRMZM5G805387
GO:1901363	MF	heterocyclic compound binding	21	40	10711	28917	0.033	0.65	GRMZM2G475017	GRMZM2G003625	GRMZM2G036837	GRMZM2G142001	GRMZM2G061742	AC226248.1_FG002	GRMZM2G304965	GRMZM2G010348	GRMZM2G000520	GRMZM2G467576	GRMZM2G134941	GRMZM2G077937	GRMZM2G146047	GRMZM2G005134	GRMZM2G441031	GRMZM2G408096	GRMZM2G005207	GRMZM2G021416	GRMZM2G044128	GRMZM5G805387	GRMZM2G129804
GO:0097159	MF	organic cyclic compound binding	21	40	10739	28917	0.034	0.65	GRMZM2G475017	GRMZM2G003625	GRMZM2G036837	GRMZM2G142001	GRMZM2G061742	AC226248.1_FG002	GRMZM2G304965	GRMZM2G010348	GRMZM2G000520	GRMZM2G467576	GRMZM2G134941	GRMZM2G077937	GRMZM2G146047	GRMZM2G005134	GRMZM2G441031	GRMZM2G408096	GRMZM2G005207	GRMZM2G021416	GRMZM2G044128	GRMZM5G805387	GRMZM2G129804
GO:0005515	MF	protein binding	10	40	3880	28917	0.035	0.65	GRMZM2G088313	GRMZM2G017285	GRMZM2G129775	GRMZM2G017329	GRMZM2G146012	GRMZM2G095164	GRMZM2G146031	AC148167.6_FG001	GRMZM2G134941	GRMZM5G805387
GO:0035639	MF	purine ribonucleoside triphosphate binding	9	40	3827	28917	0.074	0.65	GRMZM2G003625	GRMZM2G146047	GRMZM2G003625	GRMZM2G003625	AC226248.1_FG002	GRMZM2G134941	GRMZM2G077937	GRMZM2G005134	GRMZM2G021416
GO:0032550	MF	purine ribonucleoside binding	9	40	3851	28917	0.077	0.65	GRMZM2G003625	GRMZM2G146047	GRMZM2G003625	GRMZM2G003625	AC226248.1_FG002	GRMZM2G134941	GRMZM2G077937	GRMZM2G005134	GRMZM2G021416
GO:0001883	MF	purine nucleoside binding	9	40	3852	28917	0.077	0.65	GRMZM2G003625	GRMZM2G146047	GRMZM2G003625	GRMZM2G003625	AC226248.1_FG002	GRMZM2G134941	GRMZM2G077937	GRMZM2G005134	GRMZM2G021416
GO:0032549	MF	ribonucleoside binding	9	40	3859	28917	0.078	0.65	GRMZM2G003625	GRMZM2G146047	GRMZM2G003625	GRMZM2G003625	AC226248.1_FG002	GRMZM2G134941	GRMZM2G077937	GRMZM2G005134	GRMZM2G021416
GO:0032555	MF	purine ribonucleotide binding	9	40	3866	28917	0.078	0.65	GRMZM2G003625	GRMZM2G146047	GRMZM2G003625	GRMZM2G003625	AC226248.1_FG002	GRMZM2G134941	GRMZM2G077937	GRMZM2G005134	GRMZM2G021416
GO:0001882	MF	nucleoside binding	9	40	3860	28917	0.078	0.65	GRMZM2G003625	GRMZM2G146047	GRMZM2G003625	GRMZM2G003625	AC226248.1_FG002	GRMZM2G134941	GRMZM2G077937	GRMZM2G005134	GRMZM2G021416
GO:0017076	MF	purine nucleotide binding	9	40	3897	28917	0.081	0.65	GRMZM2G003625	GRMZM2G146047	GRMZM2G003625	GRMZM2G003625	AC226248.1_FG002	GRMZM2G134941	GRMZM2G077937	GRMZM2G005134	GRMZM2G021416
GO:0001071	MF	nucleic acid binding transcription factor activity	5	40	1686	28917	0.082	0.65	GRMZM2G005207	GRMZM2G000520	GRMZM2G304965	GRMZM2G441031	GRMZM5G805387
GO:0003700	MF	transcription factor activity, sequence-specific DNA binding	5	40	1686	28917	0.082	0.65	GRMZM2G005207	GRMZM2G000520	GRMZM2G304965	GRMZM2G441031	GRMZM5G805387
GO:0032553	MF	ribonucleotide binding	9	40	3912	28917	0.083	0.65	GRMZM2G003625	GRMZM2G146047	GRMZM2G003625	GRMZM2G003625	AC226248.1_FG002	GRMZM2G134941	GRMZM2G077937	GRMZM2G005134	GRMZM2G021416
GO:0097367	MF	carbohydrate derivative binding	9	40	3966	28917	0.089	0.65	GRMZM2G003625	GRMZM2G146047	GRMZM2G003625	GRMZM2G003625	AC226248.1_FG002	GRMZM2G134941	GRMZM2G077937	GRMZM2G005134	GRMZM2G021416
GO:0005524	MF	ATP binding	8	40	3426	28917	0.094	0.65	GRMZM2G003625	GRMZM2G146047	GRMZM2G003625	GRMZM2G003625	AC226248.1_FG002	GRMZM2G077937	GRMZM2G005134	GRMZM2G021416
GO:0032559	MF	adenyl ribonucleotide binding	8	40	3478	28917	0.1	0.66	GRMZM2G003625	GRMZM2G146047	GRMZM2G003625	GRMZM2G003625	AC226248.1_FG002	GRMZM2G077937	GRMZM2G005134	GRMZM2G021416
GO:0030554	MF	adenyl nucleotide binding	8	40	3509	28917	0.1	0.66	GRMZM2G003625	GRMZM2G146047	GRMZM2G003625	GRMZM2G003625	AC226248.1_FG002	GRMZM2G077937	GRMZM2G005134	GRMZM2G021416
GO:0000166	MF	nucleotide binding	9	40	4366	28917	0.14	0.79	GRMZM2G003625	GRMZM2G146047	GRMZM2G003625	GRMZM2G003625	AC226248.1_FG002	GRMZM2G134941	GRMZM2G077937	GRMZM2G005134	GRMZM2G021416
GO:1901265	MF	nucleoside phosphate binding	9	40	4366	28917	0.14	0.79	GRMZM2G003625	GRMZM2G146047	GRMZM2G003625	GRMZM2G003625	AC226248.1_FG002	GRMZM2G134941	GRMZM2G077937	GRMZM2G005134	GRMZM2G021416
GO:0003676	MF	nucleic acid binding	14	40	6390	28917	0.16	0.82	GRMZM2G475017	GRMZM2G036837	GRMZM2G304965	GRMZM2G467576	GRMZM2G000520	GRMZM2G146047	GRMZM2G441031	GRMZM2G408096	GRMZM2G005207	GRMZM2G044128	GRMZM5G805387	GRMZM2G129804	GRMZM2G395350	AC199314.3_FG002
GO:0036094	MF	small molecule binding	9	40	4492	28917	0.16	0.82	GRMZM2G003625	GRMZM2G146047	GRMZM2G003625	GRMZM2G003625	AC226248.1_FG002	GRMZM2G134941	GRMZM2G077937	GRMZM2G005134	GRMZM2G021416
GO:0003723	MF	RNA binding	5	40	2431	28917	0.24	1	GRMZM2G475017	GRMZM2G044128	GRMZM2G036837	GRMZM2G129804	GRMZM2G146047
GO:0046872	MF	metal ion binding	8	40	4486	28917	0.27	1	GRMZM2G475017	GRMZM2G036837	GRMZM2G304965	GRMZM2G467576	GRMZM2G010348	GRMZM2G146047	GRMZM2G408096	GRMZM2G021416
GO:0043169	MF	cation binding	8	40	4503	28917	0.28	1	GRMZM2G475017	GRMZM2G036837	GRMZM2G304965	GRMZM2G467576	GRMZM2G010348	GRMZM2G146047	GRMZM2G408096	GRMZM2G021416
GO:0043167	MF	ion binding	8	40	4740	28917	0.33	1	GRMZM2G475017	GRMZM2G036837	GRMZM2G304965	GRMZM2G467576	GRMZM2G010348	GRMZM2G146047	GRMZM2G408096	GRMZM2G021416
GO:0016787	MF	hydrolase activity	7	40	5337	28917	0.63	1	GRMZM2G036837	GRMZM2G088313	GRMZM2G129775	GRMZM2G146012	GRMZM2G077937	GRMZM2G146047	GRMZM2G304965
GO:0003824	MF	catalytic activity	19	40	15141	28917	0.78	1	GRMZM2G036837	GRMZM2G088313	GRMZM2G017285	GRMZM2G129775	GRMZM2G135062	GRMZM2G146012	GRMZM2G441029	GRMZM2G146031	GRMZM2G467576	GRMZM2G134941	GRMZM2G077937	GRMZM2G146047	AC226248.1_FG002	GRMZM2G394528	GRMZM2G304965	GRMZM2G021416	GRMZM2G044128	GRMZM2G473138	GRMZM2G301585
GO:0016740	MF	transferase activity	8	40	7554	28917	0.86	1	GRMZM2G135062	GRMZM2G467576	GRMZM2G441029	AC226248.1_FG002	GRMZM2G394528	GRMZM2G021416	GRMZM2G473138	GRMZM2G301585
GO:0043232	CC	intracellular non-membrane-bounded organelle	6	40	2832	28917	0.19	1	GRMZM2G146047	GRMZM2G135062	GRMZM2G146012	AC148167.6_FG001	GRMZM2G134941	GRMZM2G044128
GO:0043228	CC	non-membrane-bounded organelle	6	40	2833	28917	0.19	1	GRMZM2G146047	GRMZM2G135062	GRMZM2G146012	AC148167.6_FG001	GRMZM2G134941	GRMZM2G044128
GO:0016020	CC	membrane	24	40	15994	28917	0.33	1	GRMZM2G101958	GRMZM2G088313	GRMZM2G017285	GRMZM2G003625	GRMZM2G467576	GRMZM2G077937	GRMZM5G898755	GRMZM2G005134	GRMZM2G142001	GRMZM2G061742	GRMZM2G017329	GRMZM2G135062	GRMZM2G146031	AC148167.6_FG001	GRMZM2G093815	GRMZM2G049422	GRMZM2G095164	GRMZM2G010348	AC226248.1_FG002	GRMZM2G394528	GRMZM2G304965	GRMZM2G044128	GRMZM2G387760	GRMZM2G301585
GO:0005634	CC	nucleus	11	40	7283	28917	0.43	1	GRMZM2G475017	GRMZM2G088313	GRMZM2G129775	GRMZM5G893921	GRMZM2G134941	GRMZM2G000520	GRMZM2G441031	GRMZM2G304965	GRMZM2G005207	GRMZM2G044128	GRMZM5G805387
GO:0071944	CC	cell periphery	5	40	3717	28917	0.6	1	AC148167.6_FG001	AC226248.1_FG002	GRMZM2G095164	GRMZM2G017285	GRMZM2G146031
GO:0044424	CC	intracellular part	23	40	17179	28917	0.66	1	GRMZM2G088313	GRMZM2G017285	GRMZM5G893921	GRMZM2G146012	GRMZM2G021416	GRMZM2G441031	GRMZM5G805387	GRMZM2G475017	GRMZM2G146047	GRMZM2G129775	GRMZM2G017329	GRMZM2G135062	GRMZM2G146031	AC148167.6_FG001	GRMZM2G000520	GRMZM2G093815	GRMZM2G134941	GRMZM2G010348	GRMZM2G394528	GRMZM2G304965	GRMZM2G005207	GRMZM2G044128	GRMZM2G129804
GO:0005622	CC	intracellular	23	40	17184	28917	0.66	1	GRMZM2G088313	GRMZM2G017285	GRMZM5G893921	GRMZM2G146012	GRMZM2G021416	GRMZM2G441031	GRMZM5G805387	GRMZM2G475017	GRMZM2G146047	GRMZM2G129775	GRMZM2G017329	GRMZM2G135062	GRMZM2G146031	AC148167.6_FG001	GRMZM2G000520	GRMZM2G093815	GRMZM2G134941	GRMZM2G010348	GRMZM2G394528	GRMZM2G304965	GRMZM2G005207	GRMZM2G044128	GRMZM2G129804
GO:0044464	CC	cell part	25	40	19115	28917	0.74	1	GRMZM2G088313	GRMZM2G017285	GRMZM5G893921	GRMZM2G146012	GRMZM2G021416	GRMZM2G441031	GRMZM5G805387	GRMZM2G475017	GRMZM2G146047	GRMZM2G129775	GRMZM2G017329	GRMZM2G135062	GRMZM2G146031	AC148167.6_FG001	GRMZM2G000520	GRMZM2G093815	GRMZM2G095164	GRMZM2G134941	GRMZM2G010348	AC226248.1_FG002	GRMZM2G394528	GRMZM2G304965	GRMZM2G005207	GRMZM2G044128	GRMZM2G129804
GO:0005623	CC	cell	25	40	19115	28917	0.74	1	GRMZM2G088313	GRMZM2G017285	GRMZM5G893921	GRMZM2G146012	GRMZM2G021416	GRMZM2G441031	GRMZM5G805387	GRMZM2G475017	GRMZM2G146047	GRMZM2G129775	GRMZM2G017329	GRMZM2G135062	GRMZM2G146031	AC148167.6_FG001	GRMZM2G000520	GRMZM2G093815	GRMZM2G095164	GRMZM2G134941	GRMZM2G010348	AC226248.1_FG002	GRMZM2G394528	GRMZM2G304965	GRMZM2G005207	GRMZM2G044128	GRMZM2G129804
GO:0044425	CC	membrane part	18	40	14374	28917	0.77	1	GRMZM2G003625	AC148167.6_FG001	GRMZM2G387760	GRMZM2G088313	GRMZM2G003625	GRMZM2G017329	GRMZM2G135062	GRMZM2G049422	GRMZM2G095164	GRMZM2G146031	GRMZM2G467576	GRMZM2G010348	GRMZM2G005134	GRMZM2G394528	GRMZM2G304965	GRMZM2G003625	AC226248.1_FG002	GRMZM2G301585
GO:0005737	CC	cytoplasm	15	40	12141	28917	0.77	1	GRMZM2G146047	GRMZM2G394528	GRMZM2G017285	GRMZM2G017329	GRMZM2G135062	GRMZM2G146012	GRMZM2G146031	AC148167.6_FG001	GRMZM2G134941	GRMZM2G010348	GRMZM2G093815	GRMZM2G304965	GRMZM2G021416	GRMZM5G805387	GRMZM2G129804
GO:0016021	CC	integral component of membrane	17	40	13850	28917	0.8	1	GRMZM2G003625	AC148167.6_FG001	GRMZM2G387760	GRMZM2G088313	GRMZM2G003625	GRMZM2G017329	GRMZM2G135062	GRMZM2G049422	GRMZM2G095164	GRMZM2G146031	GRMZM2G467576	GRMZM2G005134	GRMZM2G394528	GRMZM2G304965	GRMZM2G003625	AC226248.1_FG002	GRMZM2G301585
GO:0043229	CC	intracellular organelle	19	40	15295	28917	0.8	1	GRMZM2G475017	GRMZM2G146047	GRMZM2G088313	GRMZM2G394528	GRMZM5G893921	GRMZM2G135062	GRMZM2G129775	GRMZM2G146012	GRMZM2G000520	AC148167.6_FG001	GRMZM2G134941	GRMZM2G010348	GRMZM2G441031	GRMZM2G093815	GRMZM2G304965	GRMZM2G005207	GRMZM2G044128	GRMZM5G805387	GRMZM2G129804
GO:0031224	CC	intrinsic component of membrane	17	40	13901	28917	0.81	1	GRMZM2G003625	AC148167.6_FG001	GRMZM2G387760	GRMZM2G088313	GRMZM2G003625	GRMZM2G017329	GRMZM2G135062	GRMZM2G049422	GRMZM2G095164	GRMZM2G146031	GRMZM2G467576	GRMZM2G005134	GRMZM2G394528	GRMZM2G304965	GRMZM2G003625	AC226248.1_FG002	GRMZM2G301585
GO:0043226	CC	organelle	19	40	15342	28917	0.81	1	GRMZM2G475017	GRMZM2G146047	GRMZM2G088313	GRMZM2G394528	GRMZM5G893921	GRMZM2G135062	GRMZM2G129775	GRMZM2G146012	GRMZM2G000520	AC148167.6_FG001	GRMZM2G134941	GRMZM2G010348	GRMZM2G441031	GRMZM2G093815	GRMZM2G304965	GRMZM2G005207	GRMZM2G044128	GRMZM5G805387	GRMZM2G129804
GO:0044446	CC	intracellular organelle part	7	40	6432	28917	0.82	1	GRMZM2G135062	GRMZM2G146012	AC148167.6_FG001	GRMZM2G134941	GRMZM2G010348	GRMZM2G394528	GRMZM2G044128
GO:0044422	CC	organelle part	7	40	6725	28917	0.85	1	GRMZM2G135062	GRMZM2G146012	AC148167.6_FG001	GRMZM2G134941	GRMZM2G010348	GRMZM2G394528	GRMZM2G044128
GO:0032991	CC	macromolecular complex	5	40	5189	28917	0.87	1	GRMZM2G017329	GRMZM2G135062	GRMZM2G146047	GRMZM2G146012	GRMZM2G044128
GO:0043231	CC	intracellular membrane-bounded organelle	16	40	14314	28917	0.91	1	GRMZM2G475017	GRMZM2G146047	GRMZM2G088313	GRMZM2G394528	GRMZM5G893921	GRMZM2G129775	GRMZM2G000520	GRMZM2G134941	GRMZM2G010348	GRMZM2G441031	GRMZM2G093815	GRMZM2G304965	GRMZM2G005207	GRMZM2G044128	GRMZM5G805387	GRMZM2G129804
GO:0043227	CC	membrane-bounded organelle	16	40	14390	28917	0.92	1	GRMZM2G475017	GRMZM2G146047	GRMZM2G088313	GRMZM2G394528	GRMZM5G893921	GRMZM2G129775	GRMZM2G000520	GRMZM2G134941	GRMZM2G010348	GRMZM2G441031	GRMZM2G093815	GRMZM2G304965	GRMZM2G005207	GRMZM2G044128	GRMZM5G805387	GRMZM2G129804
GO:0044444	CC	cytoplasmic part	6	40	9653	28917	1	1	GRMZM2G146047	GRMZM2G093815	GRMZM2G017329	GRMZM2G010348	GRMZM2G394528	GRMZM2G304965

## Sheet: KEGG
Supplementary Table S4. KEGG enrichment analysis results of candidate genes
PathwayID	Pathway	level1	level2	List	Total	Pvalue	adjustPvalue	List_gene
zma00940	Phenylpropanoid biosynthesis	Metabolism	Biosynthesis of other secondary metabolites	6	243	6.85266e-05	0.000822318720074081	GRMZM2G134941(K09753);GRMZM5G857012(K09753);GRMZM2G000527(K08967);GRMZM2G303337(K00696);GRMZM2G146031(K09753);GRMZM2G017285(K09753)
zma04144	Endocytosis	Cellular Processes	Transport and catabolism	4	212	0.0036928	0.0221567773234759	GRMZM2G177016(K12486);GRMZM2G005134(K12184);GRMZM2G003625(K12184);GRMZM2G061742(K12184)
zma04130	SNARE interactions in vesicular transport	Genetic Information Processing	Folding, sorting and degradation	2	48	0.00954561	0.0381824394579414	GRMZM2G036837(K08488);GRMZM2G017329(K08488)
zma04145	Phagosome	Cellular Processes	Transport and catabolism	2	113	0.047473	0.125068347696764	GRMZM2G036837(K08488);GRMZM2G017329(K08488)
zma00270	Cysteine and methionine metabolism	Metabolism	Amino acid metabolism	2	131	0.061796	0.125068347696764	GRMZM5G888099(K08967);GRMZM2G000527(K08967)
zma03018	RNA degradation	Genetic Information Processing	Folding, sorting and degradation	2	142	0.0711982	0.125068347696764	GRMZM2G095114(K11131);GRMZM2G570371(K12623)
zma03008	Ribosome biogenesis in eukaryotes	Genetic Information Processing	Translation	2	144	0.0729565	0.125068347696764	GRMZM2G095114(K11131);GRMZM2G044128(K11131)
zma00310	Lysine degradation	Metabolism	Amino acid metabolism	1	43	0.125941	0.167920835174348	GRMZM2G473138(K11422)
zma03410	Base excision repair	Genetic Information Processing	Replication and repair	1	43	0.125941	0.167920835174348	GRMZM2G395350(K01142)
zma04626	Plant-pathogen interaction	Organismal Systems	Environmental adaptation	2	258	0.190891	0.229068671406733	AC211875.4_FG002(K13457);GRMZM2G077937(K13457)
zma03040	Spliceosome	Genetic Information Processing	Transcription	2	283	0.219649	0.239616969291087	GRMZM2G095114(K11131);GRMZM2G570371(K12623)
zma00500	Starch and sucrose metabolism	Metabolism	Carbohydrate metabolism	1	181	0.43607	0.436069601541064	GRMZM2G303337(K00696)
