# Supplementary material for: Genome-Wide-Association-Analysis-Based Identification of Genetic Loci and Candidate Genes Associated with Cold Germination in Sweet Corn
Source: Biology (Basel). 2025 May 21;14(5):580. doi: 10.3390/biology14050580 (PMC12109514; doi:10.3390/biology14050580)
Supplement: Supplementary file 1 [file biology-14-00580-s001.zip › Supplementary Table S5.xlsx]

## Sheet: Expression
Supplementary Table S5. Dynamic expression pattern analysis of candidate genes.
Maize_AGPv2_gene	Primary_Root_3DAS	Root_MZ_and_EZ_3DAS	Root_DZ_3DAS	Root_CP_3DAS	Root_Stele_3DAS	Primary_Root_GH_6DAS	Root_System_7DAS	Primary_Root_7DAS	Seminal_Roots_7DAS	Primary_Root_Z1_7DAS	Primary_Root_Z2_7DAS	Primary_Root_Z3_7DAS	Primary_Root_Z4_7DAS	Coleoptile_GH_6DAS	Pooled_Leaves_V1
GRMZM2G095164	162.02	13.65	193.42	233.95	262.9	42.59	38.42	28.69	23.75	4.09	18.66	37.02	19.45	5.35	31.5
GRMZM2G095114	271.82	437.98	224.15	234.07	208.26	246.49	238.31	224.36	162.27	354.66	222.99	215.01	159.3	341.8	376.72
GRMZM2G146004	168.4	133.74	378.68	155.1	133.14	55.71	88.41	135.93	42.82	162.98	310.76	276.38	368.68	8.86	237.6
GRMZM2G077937	10.61	8.57	11.33	14.18	12.29	8.39	13.84	14.32	7.66	11.33	12.42	16	22.74	11.74	7.87
AC226248.1_FG002	29.45	8.21	30.27	34.94	6.46	24.35	26.69	39.37	14.04	9.79	25.04	27.14	72.91	22.9	7.98
GRMZM2G010348	1396.31	1778.81	733.9	761.72	755.67	1012.02	805.1	686.9	605.16	1104.98	587.42	759.96	350.07	1181.25	388.21
GRMZM2G304965	2.75	3.83	1.9	2.12	3.51	3.47	3.28	2.7	1.92	5.34	3.63	3.51	1.36	5.52	0
GRMZM2G473138	23.43	30.15	19.92	28.29	28.23	27.56	25.95	29.45	19.16	33.75	30.31	29.52	31.53	38.54	41.92
GRMZM2G101928	19.94	34.77	14.56	20.03	27.11	22.55	16.56	17.49	10.46	39.86	22.93	27.31	28.57	29.66	24.09
GRMZM5G898755	61.39	195.41	3.65	8.49	6.93	93.63	42.78	24.82	50.23	251.11	0	5.22	0	1668.8	14.27
GRMZM2G387760	0.93	0	1.73	0	2.01	1.04	1.63	2.9	2.04	1.29	4.28	1.63	0	5.88	0
GRMZM2G394528	42.6	127.23	6.32	6.36	3.78	63.39	35.84	31.09	23.69	127.15	20.47	19.47	16.05	181.65	41.18
GRMZM2G021416	12.57	28.38	7.08	12.4	6.07	16.5	29.23	35.33	14.34	33.22	16.27	25.71	57.47	23.86	945.5
