# Supplementary material for: Genome-Wide-Association-Analysis-Based Identification of Genetic Loci and Candidate Genes Associated with Cold Germination in Sweet Corn
Source: Biology (Basel). 2025 May 21;14(5):580. doi: 10.3390/biology14050580 (PMC12109514; doi:10.3390/biology14050580)
Supplement: Supplementary file 1 [file biology-14-00580-s001.zip › Supplementary Table S6.xlsx]

## Sheet: Supplementary Tbale S6
Supplementary Table S6. Protein-protein interaction network of candidate gene
node1	node2	node1 accession	node2 accession	node1 annotation	node2 annotation	score
GRMZM2G470984_P01	M1	GRMZM2G470984_P01	B6U664	Uncharacterized protein.	Rapid alkalinization factor 1.	0.662
GRMZM2G153527_P01	GRMZM2G456746_P01	GRMZM2G153527_P01	Q5G8Z3	Receptor kinase.	Protein EGG APPARATUS-1; Involved in short-range signaling required for pollen tube attraction by the female gametophyte. Required for female fertility.	0.499
GRMZM2G153527_P01	M1	GRMZM2G153527_P01	B6U664	Receptor kinase.	Rapid alkalinization factor 1.	0.663
AC214266.3_FG002	GRMZM2G174675_P01	AC214266.3_FG002	GRMZM2G174675_P01	CMP-sialic acid transporter 4.	Glycosyltransferase family 28 C-terminal domain containing protein.	0.792
AC214266.3_FG002	M1	AC214266.3_FG002	B6U664	CMP-sialic acid transporter 4.	Rapid alkalinization factor 1.	0.663
GRMZM2G174675_P01	AC214266.3_FG002	GRMZM2G174675_P01	AC214266.3_FG002	Glycosyltransferase family 28 C-terminal domain containing protein.	CMP-sialic acid transporter 4.	0.792
GRMZM2G174675_P01	M1	GRMZM2G174675_P01	B6U664	Glycosyltransferase family 28 C-terminal domain containing protein.	Rapid alkalinization factor 1.	0.663
GRMZM2G456746_P01	GRMZM2G153527_P01	Q5G8Z3	GRMZM2G153527_P01	Protein EGG APPARATUS-1; Involved in short-range signaling required for pollen tube attraction by the female gametophyte. Required for female fertility.	Receptor kinase.	0.499
GRMZM2G456746_P01	M1	Q5G8Z3	B6U664	Protein EGG APPARATUS-1; Involved in short-range signaling required for pollen tube attraction by the female gametophyte. Required for female fertility.	Rapid alkalinization factor 1.	0.751
M1	GRMZM2G470984_P01	B6U664	GRMZM2G470984_P01	Rapid alkalinization factor 1.	Uncharacterized protein.	0.662
M1	GRMZM2G153527_P01	B6U664	GRMZM2G153527_P01	Rapid alkalinization factor 1.	Receptor kinase.	0.663
M1	AC214266.3_FG002	B6U664	AC214266.3_FG002	Rapid alkalinization factor 1.	CMP-sialic acid transporter 4.	0.663
M1	GRMZM2G174675_P01	B6U664	GRMZM2G174675_P01	Rapid alkalinization factor 1.	Glycosyltransferase family 28 C-terminal domain containing protein.	0.663
M1	GRMZM2G456746_P01	B6U664	Q5G8Z3	Rapid alkalinization factor 1.	Protein EGG APPARATUS-1; Involved in short-range signaling required for pollen tube attraction by the female gametophyte. Required for female fertility.	0.751
GRMZM5G872417_P01	GRMZM2G014300_P01	B4FNR5	GRMZM2G014300_P01	U6 snRNA-associated Sm-like protein LSm8; Plays role in pre-mRNA splicing as component of the U4/U6-U5 tri-snRNP complex that is involved in spliceosome assembly, and as component of the precatalytic spliceosome (spliceosome B complex). The heptameric LSM2-8 complex binds specifically to the 3'-terminal U-tract of U6 snRNA.	U6 snRNA-associated Sm-like protein LSm5; Plays a role in U6 snRNP assembly and function. Binds to the 3' end of U6 snRNA.	0.999
GRMZM5G872417_P01	GRMZM2G106105_P01	B4FNR5	GRMZM2G106105_P01	U6 snRNA-associated Sm-like protein LSm8; Plays role in pre-mRNA splicing as component of the U4/U6-U5 tri-snRNP complex that is involved in spliceosome assembly, and as component of the precatalytic spliceosome (spliceosome B complex). The heptameric LSM2-8 complex binds specifically to the 3'-terminal U-tract of U6 snRNA.	LSM7-like.	0.998
GRMZM5G872417_P01	GRMZM2G092535_P01	B4FNR5	GRMZM2G092535_P01	U6 snRNA-associated Sm-like protein LSm8; Plays role in pre-mRNA splicing as component of the U4/U6-U5 tri-snRNP complex that is involved in spliceosome assembly, and as component of the precatalytic spliceosome (spliceosome B complex). The heptameric LSM2-8 complex binds specifically to the 3'-terminal U-tract of U6 snRNA.	Sm-like protein LSM2; Component of LSM protein complexes, which are involved in RNA processing.	0.998
GRMZM5G872417_P01	M2	B4FNR5	A0A1D6MPT6	U6 snRNA-associated Sm-like protein LSm8; Plays role in pre-mRNA splicing as component of the U4/U6-U5 tri-snRNP complex that is involved in spliceosome assembly, and as component of the precatalytic spliceosome (spliceosome B complex). The heptameric LSM2-8 complex binds specifically to the 3'-terminal U-tract of U6 snRNA.	U6 snRNA-associated Sm-like protein LSm4; Binds specifically to the 3'-terminal U-tract of U6 snRNA.	0.999
GRMZM5G872417_P01	AC155610.2_FG009	B4FNR5	A0A1D6N6G2	U6 snRNA-associated Sm-like protein LSm8; Plays role in pre-mRNA splicing as component of the U4/U6-U5 tri-snRNP complex that is involved in spliceosome assembly, and as component of the precatalytic spliceosome (spliceosome B complex). The heptameric LSM2-8 complex binds specifically to the 3'-terminal U-tract of U6 snRNA.	U6 snRNA-associated Sm-like protein LSm3; Binds specifically to the 3'-terminal U-tract of U6 snRNA.	0.999
GRMZM2G014300_P01	GRMZM5G872417_P01	GRMZM2G014300_P01	B4FNR5	U6 snRNA-associated Sm-like protein LSm5; Plays a role in U6 snRNP assembly and function. Binds to the 3' end of U6 snRNA.	U6 snRNA-associated Sm-like protein LSm8; Plays role in pre-mRNA splicing as component of the U4/U6-U5 tri-snRNP complex that is involved in spliceosome assembly, and as component of the precatalytic spliceosome (spliceosome B complex). The heptameric LSM2-8 complex binds specifically to the 3'-terminal U-tract of U6 snRNA.	0.999
GRMZM2G014300_P01	GRMZM2G106105_P01	GRMZM2G014300_P01	GRMZM2G106105_P01	U6 snRNA-associated Sm-like protein LSm5; Plays a role in U6 snRNP assembly and function. Binds to the 3' end of U6 snRNA.	LSM7-like.	0.998
GRMZM2G014300_P01	GRMZM2G092535_P01	GRMZM2G014300_P01	GRMZM2G092535_P01	U6 snRNA-associated Sm-like protein LSm5; Plays a role in U6 snRNP assembly and function. Binds to the 3' end of U6 snRNA.	Sm-like protein LSM2; Component of LSM protein complexes, which are involved in RNA processing.	0.998
GRMZM2G014300_P01	M2	GRMZM2G014300_P01	A0A1D6MPT6	U6 snRNA-associated Sm-like protein LSm5; Plays a role in U6 snRNP assembly and function. Binds to the 3' end of U6 snRNA.	U6 snRNA-associated Sm-like protein LSm4; Binds specifically to the 3'-terminal U-tract of U6 snRNA.	0.999
GRMZM2G014300_P01	AC155610.2_FG009	GRMZM2G014300_P01	A0A1D6N6G2	U6 snRNA-associated Sm-like protein LSm5; Plays a role in U6 snRNP assembly and function. Binds to the 3' end of U6 snRNA.	U6 snRNA-associated Sm-like protein LSm3; Binds specifically to the 3'-terminal U-tract of U6 snRNA.	0.999
GRMZM2G106105_P01	GRMZM5G872417_P01	GRMZM2G106105_P01	B4FNR5	LSM7-like.	U6 snRNA-associated Sm-like protein LSm8; Plays role in pre-mRNA splicing as component of the U4/U6-U5 tri-snRNP complex that is involved in spliceosome assembly, and as component of the precatalytic spliceosome (spliceosome B complex). The heptameric LSM2-8 complex binds specifically to the 3'-terminal U-tract of U6 snRNA.	0.998
GRMZM2G106105_P01	GRMZM2G014300_P01	GRMZM2G106105_P01	GRMZM2G014300_P01	LSM7-like.	U6 snRNA-associated Sm-like protein LSm5; Plays a role in U6 snRNP assembly and function. Binds to the 3' end of U6 snRNA.	0.998
GRMZM2G106105_P01	GRMZM2G092535_P01	GRMZM2G106105_P01	GRMZM2G092535_P01	LSM7-like.	Sm-like protein LSM2; Component of LSM protein complexes, which are involved in RNA processing.	0.997
GRMZM2G106105_P01	M2	GRMZM2G106105_P01	A0A1D6MPT6	LSM7-like.	U6 snRNA-associated Sm-like protein LSm4; Binds specifically to the 3'-terminal U-tract of U6 snRNA.	0.998
GRMZM2G106105_P01	AC155610.2_FG009	GRMZM2G106105_P01	A0A1D6N6G2	LSM7-like.	U6 snRNA-associated Sm-like protein LSm3; Binds specifically to the 3'-terminal U-tract of U6 snRNA.	0.995
GRMZM2G092535_P01	GRMZM5G872417_P01	GRMZM2G092535_P01	B4FNR5	Sm-like protein LSM2; Component of LSM protein complexes, which are involved in RNA processing.	U6 snRNA-associated Sm-like protein LSm8; Plays role in pre-mRNA splicing as component of the U4/U6-U5 tri-snRNP complex that is involved in spliceosome assembly, and as component of the precatalytic spliceosome (spliceosome B complex). The heptameric LSM2-8 complex binds specifically to the 3'-terminal U-tract of U6 snRNA.	0.998
GRMZM2G092535_P01	GRMZM2G014300_P01	GRMZM2G092535_P01	GRMZM2G014300_P01	Sm-like protein LSM2; Component of LSM protein complexes, which are involved in RNA processing.	U6 snRNA-associated Sm-like protein LSm5; Plays a role in U6 snRNP assembly and function. Binds to the 3' end of U6 snRNA.	0.998
GRMZM2G092535_P01	GRMZM2G106105_P01	GRMZM2G092535_P01	GRMZM2G106105_P01	Sm-like protein LSM2; Component of LSM protein complexes, which are involved in RNA processing.	LSM7-like.	0.997
GRMZM2G092535_P01	M2	GRMZM2G092535_P01	A0A1D6MPT6	Sm-like protein LSM2; Component of LSM protein complexes, which are involved in RNA processing.	U6 snRNA-associated Sm-like protein LSm4; Binds specifically to the 3'-terminal U-tract of U6 snRNA.	0.998
GRMZM2G092535_P01	AC155610.2_FG009	GRMZM2G092535_P01	A0A1D6N6G2	Sm-like protein LSM2; Component of LSM protein complexes, which are involved in RNA processing.	U6 snRNA-associated Sm-like protein LSm3; Binds specifically to the 3'-terminal U-tract of U6 snRNA.	0.995
M2	GRMZM5G872417_P01	A0A1D6MPT6	B4FNR5	U6 snRNA-associated Sm-like protein LSm4; Binds specifically to the 3'-terminal U-tract of U6 snRNA.	U6 snRNA-associated Sm-like protein LSm8; Plays role in pre-mRNA splicing as component of the U4/U6-U5 tri-snRNP complex that is involved in spliceosome assembly, and as component of the precatalytic spliceosome (spliceosome B complex). The heptameric LSM2-8 complex binds specifically to the 3'-terminal U-tract of U6 snRNA.	0.999
M2	GRMZM2G014300_P01	A0A1D6MPT6	GRMZM2G014300_P01	U6 snRNA-associated Sm-like protein LSm4; Binds specifically to the 3'-terminal U-tract of U6 snRNA.	U6 snRNA-associated Sm-like protein LSm5; Plays a role in U6 snRNP assembly and function. Binds to the 3' end of U6 snRNA.	0.999
M2	GRMZM2G106105_P01	A0A1D6MPT6	GRMZM2G106105_P01	U6 snRNA-associated Sm-like protein LSm4; Binds specifically to the 3'-terminal U-tract of U6 snRNA.	LSM7-like.	0.998
M2	GRMZM2G092535_P01	A0A1D6MPT6	GRMZM2G092535_P01	U6 snRNA-associated Sm-like protein LSm4; Binds specifically to the 3'-terminal U-tract of U6 snRNA.	Sm-like protein LSM2; Component of LSM protein complexes, which are involved in RNA processing.	0.998
M2	AC155610.2_FG009	A0A1D6MPT6	A0A1D6N6G2	U6 snRNA-associated Sm-like protein LSm4; Binds specifically to the 3'-terminal U-tract of U6 snRNA.	U6 snRNA-associated Sm-like protein LSm3; Binds specifically to the 3'-terminal U-tract of U6 snRNA.	0.999
AC155610.2_FG009	GRMZM5G872417_P01	A0A1D6N6G2	B4FNR5	U6 snRNA-associated Sm-like protein LSm3; Binds specifically to the 3'-terminal U-tract of U6 snRNA.	U6 snRNA-associated Sm-like protein LSm8; Plays role in pre-mRNA splicing as component of the U4/U6-U5 tri-snRNP complex that is involved in spliceosome assembly, and as component of the precatalytic spliceosome (spliceosome B complex). The heptameric LSM2-8 complex binds specifically to the 3'-terminal U-tract of U6 snRNA.	0.999
AC155610.2_FG009	GRMZM2G014300_P01	A0A1D6N6G2	GRMZM2G014300_P01	U6 snRNA-associated Sm-like protein LSm3; Binds specifically to the 3'-terminal U-tract of U6 snRNA.	U6 snRNA-associated Sm-like protein LSm5; Plays a role in U6 snRNP assembly and function. Binds to the 3' end of U6 snRNA.	0.999
AC155610.2_FG009	GRMZM2G106105_P01	A0A1D6N6G2	GRMZM2G106105_P01	U6 snRNA-associated Sm-like protein LSm3; Binds specifically to the 3'-terminal U-tract of U6 snRNA.	LSM7-like.	0.995
AC155610.2_FG009	GRMZM2G092535_P01	A0A1D6N6G2	GRMZM2G092535_P01	U6 snRNA-associated Sm-like protein LSm3; Binds specifically to the 3'-terminal U-tract of U6 snRNA.	Sm-like protein LSM2; Component of LSM protein complexes, which are involved in RNA processing.	0.995
AC155610.2_FG009	M2	A0A1D6N6G2	A0A1D6MPT6	U6 snRNA-associated Sm-like protein LSm3; Binds specifically to the 3'-terminal U-tract of U6 snRNA.	U6 snRNA-associated Sm-like protein LSm4; Binds specifically to the 3'-terminal U-tract of U6 snRNA.	0.999
GRMZM2G010909_P01	M3	GRMZM2G010909_P01	K7UXF8	Senescence associated gene 20.	Zinc inducible protein.	0.49
GRMZM2G133738_P01	M3	GRMZM2G133738_P01	K7UXF8	Uncharacterized protein.	Zinc inducible protein.	0.47
GRMZM2G123428_P01	M3	GRMZM2G123428_P01	K7UXF8	Uncharacterized protein.	Zinc inducible protein.	0.472
GRMZM2G060156_P01	M3	GRMZM2G060156_P01	K7UXF8	Uncharacterized protein; Belongs to the enoyl-CoA hydratase/isomerase family.	Zinc inducible protein.	0.476
GRMZM2G060156_P01	GRMZM2G473960_P01	GRMZM2G060156_P01	B6UGJ4	Uncharacterized protein; Belongs to the enoyl-CoA hydratase/isomerase family.	Seed maturation protein.	0.562
M3	GRMZM2G010909_P01	K7UXF8	GRMZM2G010909_P01	Zinc inducible protein.	Senescence associated gene 20.	0.49
M3	GRMZM2G133738_P01	K7UXF8	GRMZM2G133738_P01	Zinc inducible protein.	Uncharacterized protein.	0.47
M3	GRMZM2G123428_P01	K7UXF8	GRMZM2G123428_P01	Zinc inducible protein.	Uncharacterized protein.	0.472
M3	GRMZM2G060156_P01	K7UXF8	GRMZM2G060156_P01	Zinc inducible protein.	Uncharacterized protein; Belongs to the enoyl-CoA hydratase/isomerase family.	0.476
M3	GRMZM2G473960_P01	K7UXF8	B6UGJ4	Zinc inducible protein.	Seed maturation protein.	0.492
GRMZM2G473960_P01	GRMZM2G060156_P01	B6UGJ4	GRMZM2G060156_P01	Seed maturation protein.	Uncharacterized protein; Belongs to the enoyl-CoA hydratase/isomerase family.	0.562
GRMZM2G473960_P01	M3	B6UGJ4	K7UXF8	Seed maturation protein.	Zinc inducible protein.	0.492
GRMZM2G096904_P01	GRMZM2G144273_P01	GRMZM2G096904_P01	GRMZM2G144273_P01	Uncharacterized protein.	Carotene isomerase3.	0.424
GRMZM2G096904_P01	GRMZM2G044498_P01	GRMZM2G096904_P01	GRMZM2G044498_P01	Uncharacterized protein.	Uncharacterized protein.	0.477
GRMZM2G096904_P01	M5	GRMZM2G096904_P01	B8A082	Uncharacterized protein.	Putative receptor-like protein kinase.	0.41
GRMZM2G144273_P01	GRMZM2G096904_P01	GRMZM2G144273_P01	GRMZM2G096904_P01	Carotene isomerase3.	Uncharacterized protein.	0.424
GRMZM2G144273_P01	GRMZM2G044498_P01	GRMZM2G144273_P01	GRMZM2G044498_P01	Carotene isomerase3.	Uncharacterized protein.	0.503
GRMZM2G144273_P01	A0A1D6MHJ6	GRMZM2G144273_P01	A0A1D6MHJ6	Carotene isomerase3.	Uncharacterized protein.	0.424
GRMZM2G144273_P01	M5	GRMZM2G144273_P01	B8A082	Carotene isomerase3.	Putative receptor-like protein kinase.	0.424
GRMZM2G044498_P01	GRMZM2G096904_P01	GRMZM2G044498_P01	GRMZM2G096904_P01	Uncharacterized protein.	Uncharacterized protein.	0.477
GRMZM2G044498_P01	GRMZM2G144273_P01	GRMZM2G044498_P01	GRMZM2G144273_P01	Uncharacterized protein.	Carotene isomerase3.	0.503
GRMZM2G044498_P01	A0A1D6MHJ6	GRMZM2G044498_P01	A0A1D6MHJ6	Uncharacterized protein.	Uncharacterized protein.	0.477
GRMZM2G044498_P01	M5	GRMZM2G044498_P01	B8A082	Uncharacterized protein.	Putative receptor-like protein kinase.	0.463
A0A1D6MHJ6	GRMZM2G144273_P01	A0A1D6MHJ6	GRMZM2G144273_P01	Uncharacterized protein.	Carotene isomerase3.	0.424
A0A1D6MHJ6	GRMZM2G044498_P01	A0A1D6MHJ6	GRMZM2G044498_P01	Uncharacterized protein.	Uncharacterized protein.	0.477
A0A1D6MHJ6	M5	A0A1D6MHJ6	B8A082	Uncharacterized protein.	Putative receptor-like protein kinase.	0.41
GRMZM2G097821_P01	M5	GRMZM2G097821_P01	B8A082	Phosphoinositide dependent protein kinase3.	Putative receptor-like protein kinase.	0.459
M5	GRMZM2G096904_P01	B8A082	GRMZM2G096904_P01	Putative receptor-like protein kinase.	Uncharacterized protein.	0.41
M5	GRMZM2G144273_P01	B8A082	GRMZM2G144273_P01	Putative receptor-like protein kinase.	Carotene isomerase3.	0.424
M5	GRMZM2G044498_P01	B8A082	GRMZM2G044498_P01	Putative receptor-like protein kinase.	Uncharacterized protein.	0.463
M5	A0A1D6MHJ6	B8A082	A0A1D6MHJ6	Putative receptor-like protein kinase.	Uncharacterized protein.	0.41
M5	GRMZM2G097821_P01	B8A082	GRMZM2G097821_P01	Putative receptor-like protein kinase.	Phosphoinositide dependent protein kinase3.	0.459
GRMZM2G158479_T02	GRMZM2G032367_P01	GRMZM2G158479_T02	GRMZM2G032367_P01	Cytochrome c1 1 heme protein mitochondrial.	Cytochrome c1 1 heme protein mitochondrial.	0.544
GRMZM2G158479_T02	COI	GRMZM2G158479_T02	Q7HRM0	Cytochrome c1 1 heme protein mitochondrial.	Cytochrome c oxidase subunit 1; Cytochrome c oxidase is the component of the respiratory chain that catalyzes the reduction of oxygen to water. Subunits 1-3 form the functional core of the enzyme complex. CO I is the catalytic subunit of the enzyme. Electrons originating in cytochrome c are transferred via the copper A center of subunit 2 and heme A of subunit 1 to the bimetallic center formed by…	0.99
GRMZM2G158479_T02	M6	GRMZM2G158479_T02	B6TGS7	Cytochrome c1 1 heme protein mitochondrial.	Cytochrome c; Electron carrier protein. The oxidized form of the cytochrome c heme group can accept an electron from the heme group of the cytochrome c1 subunit of cytochrome reductase. Cytochrome c then transfers this electron to the cytochrome oxidase complex, the final protein carrier in the mitochondrial electron-transport chain.	0.966
GRMZM2G158479_T02	GRMZM2G023194_P01	GRMZM2G158479_T02	P49727	Cytochrome c1 1 heme protein mitochondrial.	Cytochrome b-c1 complex subunit Rieske, mitochondrial; Component of the ubiquinol-cytochrome c oxidoreductase, a multisubunit transmembrane complex that is part of the mitochondrial electron transport chain which drives oxidative phosphorylation. The respiratory chain contains 3 multisubunit complexes succinate dehydrogenase (complex II, CII), ubiquinol-cytochrome c oxidoreductase (cytochrome b-c…	0.99
GRMZM2G032367_P01	GRMZM2G158479_T02	GRMZM2G032367_P01	GRMZM2G158479_T02	Cytochrome c1 1 heme protein mitochondrial.	Cytochrome c1 1 heme protein mitochondrial.	0.544
GRMZM2G032367_P01	COI	GRMZM2G032367_P01	Q7HRM0	Cytochrome c1 1 heme protein mitochondrial.	Cytochrome c oxidase subunit 1; Cytochrome c oxidase is the component of the respiratory chain that catalyzes the reduction of oxygen to water. Subunits 1-3 form the functional core of the enzyme complex. CO I is the catalytic subunit of the enzyme. Electrons originating in cytochrome c are transferred via the copper A center of subunit 2 and heme A of subunit 1 to the bimetallic center formed by…	0.99
GRMZM2G032367_P01	M6	GRMZM2G032367_P01	B6TGS7	Cytochrome c1 1 heme protein mitochondrial.	Cytochrome c; Electron carrier protein. The oxidized form of the cytochrome c heme group can accept an electron from the heme group of the cytochrome c1 subunit of cytochrome reductase. Cytochrome c then transfers this electron to the cytochrome oxidase complex, the final protein carrier in the mitochondrial electron-transport chain.	0.966
GRMZM2G032367_P01	GRMZM2G023194_P01	GRMZM2G032367_P01	P49727	Cytochrome c1 1 heme protein mitochondrial.	Cytochrome b-c1 complex subunit Rieske, mitochondrial; Component of the ubiquinol-cytochrome c oxidoreductase, a multisubunit transmembrane complex that is part of the mitochondrial electron transport chain which drives oxidative phosphorylation. The respiratory chain contains 3 multisubunit complexes succinate dehydrogenase (complex II, CII), ubiquinol-cytochrome c oxidoreductase (cytochrome b-c…	0.997
GRMZM2G079782_P02	COI	GRMZM2G079782_P02	Q7HRM0	Uncharacterized protein.	Cytochrome c oxidase subunit 1; Cytochrome c oxidase is the component of the respiratory chain that catalyzes the reduction of oxygen to water. Subunits 1-3 form the functional core of the enzyme complex. CO I is the catalytic subunit of the enzyme. Electrons originating in cytochrome c are transferred via the copper A center of subunit 2 and heme A of subunit 1 to the bimetallic center formed by…	0.98
GRMZM2G079782_P02	M6	GRMZM2G079782_P02	B6TGS7	Uncharacterized protein.	Cytochrome c; Electron carrier protein. The oxidized form of the cytochrome c heme group can accept an electron from the heme group of the cytochrome c1 subunit of cytochrome reductase. Cytochrome c then transfers this electron to the cytochrome oxidase complex, the final protein carrier in the mitochondrial electron-transport chain.	0.958
GRMZM2G079782_P02	GRMZM2G023194_P01	GRMZM2G079782_P02	P49727	Uncharacterized protein.	Cytochrome b-c1 complex subunit Rieske, mitochondrial; Component of the ubiquinol-cytochrome c oxidoreductase, a multisubunit transmembrane complex that is part of the mitochondrial electron transport chain which drives oxidative phosphorylation. The respiratory chain contains 3 multisubunit complexes succinate dehydrogenase (complex II, CII), ubiquinol-cytochrome c oxidoreductase (cytochrome b-c…	0.979
COI	GRMZM2G158479_T02	Q7HRM0	GRMZM2G158479_T02	Cytochrome c oxidase subunit 1; Cytochrome c oxidase is the component of the respiratory chain that catalyzes the reduction of oxygen to water. Subunits 1-3 form the functional core of the enzyme complex. CO I is the catalytic subunit of the enzyme. Electrons originating in cytochrome c are transferred via the copper A center of subunit 2 and heme A of subunit 1 to the bimetallic center formed by…	Cytochrome c1 1 heme protein mitochondrial.	0.99
COI	GRMZM2G032367_P01	Q7HRM0	GRMZM2G032367_P01	Cytochrome c oxidase subunit 1; Cytochrome c oxidase is the component of the respiratory chain that catalyzes the reduction of oxygen to water. Subunits 1-3 form the functional core of the enzyme complex. CO I is the catalytic subunit of the enzyme. Electrons originating in cytochrome c are transferred via the copper A center of subunit 2 and heme A of subunit 1 to the bimetallic center formed by…	Cytochrome c1 1 heme protein mitochondrial.	0.99
COI	GRMZM2G079782_P02	Q7HRM0	GRMZM2G079782_P02	Cytochrome c oxidase subunit 1; Cytochrome c oxidase is the component of the respiratory chain that catalyzes the reduction of oxygen to water. Subunits 1-3 form the functional core of the enzyme complex. CO I is the catalytic subunit of the enzyme. Electrons originating in cytochrome c are transferred via the copper A center of subunit 2 and heme A of subunit 1 to the bimetallic center formed by…	Uncharacterized protein.	0.98
COI	M6	Q7HRM0	B6TGS7	Cytochrome c oxidase subunit 1; Cytochrome c oxidase is the component of the respiratory chain that catalyzes the reduction of oxygen to water. Subunits 1-3 form the functional core of the enzyme complex. CO I is the catalytic subunit of the enzyme. Electrons originating in cytochrome c are transferred via the copper A center of subunit 2 and heme A of subunit 1 to the bimetallic center formed by…	Cytochrome c; Electron carrier protein. The oxidized form of the cytochrome c heme group can accept an electron from the heme group of the cytochrome c1 subunit of cytochrome reductase. Cytochrome c then transfers this electron to the cytochrome oxidase complex, the final protein carrier in the mitochondrial electron-transport chain.	0.963
COI	GRMZM2G023194_P01	Q7HRM0	P49727	Cytochrome c oxidase subunit 1; Cytochrome c oxidase is the component of the respiratory chain that catalyzes the reduction of oxygen to water. Subunits 1-3 form the functional core of the enzyme complex. CO I is the catalytic subunit of the enzyme. Electrons originating in cytochrome c are transferred via the copper A center of subunit 2 and heme A of subunit 1 to the bimetallic center formed by…	Cytochrome b-c1 complex subunit Rieske, mitochondrial; Component of the ubiquinol-cytochrome c oxidoreductase, a multisubunit transmembrane complex that is part of the mitochondrial electron transport chain which drives oxidative phosphorylation. The respiratory chain contains 3 multisubunit complexes succinate dehydrogenase (complex II, CII), ubiquinol-cytochrome c oxidoreductase (cytochrome b-c…	0.992
M6	GRMZM2G158479_T02	B6TGS7	GRMZM2G158479_T02	Cytochrome c; Electron carrier protein. The oxidized form of the cytochrome c heme group can accept an electron from the heme group of the cytochrome c1 subunit of cytochrome reductase. Cytochrome c then transfers this electron to the cytochrome oxidase complex, the final protein carrier in the mitochondrial electron-transport chain.	Cytochrome c1 1 heme protein mitochondrial.	0.966
M6	GRMZM2G032367_P01	B6TGS7	GRMZM2G032367_P01	Cytochrome c; Electron carrier protein. The oxidized form of the cytochrome c heme group can accept an electron from the heme group of the cytochrome c1 subunit of cytochrome reductase. Cytochrome c then transfers this electron to the cytochrome oxidase complex, the final protein carrier in the mitochondrial electron-transport chain.	Cytochrome c1 1 heme protein mitochondrial.	0.966
M6	GRMZM2G079782_P02	B6TGS7	GRMZM2G079782_P02	Cytochrome c; Electron carrier protein. The oxidized form of the cytochrome c heme group can accept an electron from the heme group of the cytochrome c1 subunit of cytochrome reductase. Cytochrome c then transfers this electron to the cytochrome oxidase complex, the final protein carrier in the mitochondrial electron-transport chain.	Uncharacterized protein.	0.958
M6	COI	B6TGS7	Q7HRM0	Cytochrome c; Electron carrier protein. The oxidized form of the cytochrome c heme group can accept an electron from the heme group of the cytochrome c1 subunit of cytochrome reductase. Cytochrome c then transfers this electron to the cytochrome oxidase complex, the final protein carrier in the mitochondrial electron-transport chain.	Cytochrome c oxidase subunit 1; Cytochrome c oxidase is the component of the respiratory chain that catalyzes the reduction of oxygen to water. Subunits 1-3 form the functional core of the enzyme complex. CO I is the catalytic subunit of the enzyme. Electrons originating in cytochrome c are transferred via the copper A center of subunit 2 and heme A of subunit 1 to the bimetallic center formed by…	0.963
M6	GRMZM2G023194_P01	B6TGS7	P49727	Cytochrome c; Electron carrier protein. The oxidized form of the cytochrome c heme group can accept an electron from the heme group of the cytochrome c1 subunit of cytochrome reductase. Cytochrome c then transfers this electron to the cytochrome oxidase complex, the final protein carrier in the mitochondrial electron-transport chain.	Cytochrome b-c1 complex subunit Rieske, mitochondrial; Component of the ubiquinol-cytochrome c oxidoreductase, a multisubunit transmembrane complex that is part of the mitochondrial electron transport chain which drives oxidative phosphorylation. The respiratory chain contains 3 multisubunit complexes succinate dehydrogenase (complex II, CII), ubiquinol-cytochrome c oxidoreductase (cytochrome b-c…	0.954
GRMZM2G023194_P01	GRMZM2G158479_T02	P49727	GRMZM2G158479_T02	Cytochrome b-c1 complex subunit Rieske, mitochondrial; Component of the ubiquinol-cytochrome c oxidoreductase, a multisubunit transmembrane complex that is part of the mitochondrial electron transport chain which drives oxidative phosphorylation. The respiratory chain contains 3 multisubunit complexes succinate dehydrogenase (complex II, CII), ubiquinol-cytochrome c oxidoreductase (cytochrome b-c…	Cytochrome c1 1 heme protein mitochondrial.	0.99
GRMZM2G023194_P01	GRMZM2G032367_P01	P49727	GRMZM2G032367_P01	Cytochrome b-c1 complex subunit Rieske, mitochondrial; Component of the ubiquinol-cytochrome c oxidoreductase, a multisubunit transmembrane complex that is part of the mitochondrial electron transport chain which drives oxidative phosphorylation. The respiratory chain contains 3 multisubunit complexes succinate dehydrogenase (complex II, CII), ubiquinol-cytochrome c oxidoreductase (cytochrome b-c…	Cytochrome c1 1 heme protein mitochondrial.	0.997
GRMZM2G023194_P01	GRMZM2G079782_P02	P49727	GRMZM2G079782_P02	Cytochrome b-c1 complex subunit Rieske, mitochondrial; Component of the ubiquinol-cytochrome c oxidoreductase, a multisubunit transmembrane complex that is part of the mitochondrial electron transport chain which drives oxidative phosphorylation. The respiratory chain contains 3 multisubunit complexes succinate dehydrogenase (complex II, CII), ubiquinol-cytochrome c oxidoreductase (cytochrome b-c…	Uncharacterized protein.	0.979
GRMZM2G023194_P01	COI	P49727	Q7HRM0	Cytochrome b-c1 complex subunit Rieske, mitochondrial; Component of the ubiquinol-cytochrome c oxidoreductase, a multisubunit transmembrane complex that is part of the mitochondrial electron transport chain which drives oxidative phosphorylation. The respiratory chain contains 3 multisubunit complexes succinate dehydrogenase (complex II, CII), ubiquinol-cytochrome c oxidoreductase (cytochrome b-c…	Cytochrome c oxidase subunit 1; Cytochrome c oxidase is the component of the respiratory chain that catalyzes the reduction of oxygen to water. Subunits 1-3 form the functional core of the enzyme complex. CO I is the catalytic subunit of the enzyme. Electrons originating in cytochrome c are transferred via the copper A center of subunit 2 and heme A of subunit 1 to the bimetallic center formed by…	0.992
GRMZM2G023194_P01	M6	P49727	B6TGS7	Cytochrome b-c1 complex subunit Rieske, mitochondrial; Component of the ubiquinol-cytochrome c oxidoreductase, a multisubunit transmembrane complex that is part of the mitochondrial electron transport chain which drives oxidative phosphorylation. The respiratory chain contains 3 multisubunit complexes succinate dehydrogenase (complex II, CII), ubiquinol-cytochrome c oxidoreductase (cytochrome b-c…	Cytochrome c; Electron carrier protein. The oxidized form of the cytochrome c heme group can accept an electron from the heme group of the cytochrome c1 subunit of cytochrome reductase. Cytochrome c then transfers this electron to the cytochrome oxidase complex, the final protein carrier in the mitochondrial electron-transport chain.	0.954
GRMZM2G027272_P01	M7	GRMZM2G027272_P01	A0A1D6K8Z4	RPM1-interacting protein 4.	Disease resistance protein RPM1; Belongs to the disease resistance NB-LRR family.	0.654
GRMZM2G012229_P01	M7	GRMZM2G012229_P01	A0A1D6K8Z4	RPM1-interacting protein 4.	Disease resistance protein RPM1; Belongs to the disease resistance NB-LRR family.	0.654
GRMZM2G703858_P02	M7	GRMZM2G703858_P02	A0A1D6K8Z4	RPM1-interacting protein 4.	Disease resistance protein RPM1; Belongs to the disease resistance NB-LRR family.	0.665
GRMZM2G322888_P01	M7	GRMZM2G322888_P01	A0A1D6K8Z4	Uncharacterized protein.	Disease resistance protein RPM1; Belongs to the disease resistance NB-LRR family.	0.65
M7	GRMZM2G027272_P01	A0A1D6K8Z4	GRMZM2G027272_P01	Disease resistance protein RPM1; Belongs to the disease resistance NB-LRR family.	RPM1-interacting protein 4.	0.654
M7	GRMZM2G012229_P01	A0A1D6K8Z4	GRMZM2G012229_P01	Disease resistance protein RPM1; Belongs to the disease resistance NB-LRR family.	RPM1-interacting protein 4.	0.654
M7	GRMZM2G703858_P02	A0A1D6K8Z4	GRMZM2G703858_P02	Disease resistance protein RPM1; Belongs to the disease resistance NB-LRR family.	RPM1-interacting protein 4.	0.665
M7	GRMZM2G322888_P01	A0A1D6K8Z4	GRMZM2G322888_P01	Disease resistance protein RPM1; Belongs to the disease resistance NB-LRR family.	Uncharacterized protein.	0.65
GRMZM2G024993_P01	GRMZM6G729818_P01	Q5NKP6	GRMZM6G729818_P01	Starch synthase, chloroplastic/amyloplastic; Belongs to the glycosyltransferase 1 family. Bacterial/plant glycogen synthase subfamily.	UTP--glucose-1-phosphate uridylyltransferase.	0.912
GRMZM2G024993_P01	GRMZM2G008263_P01	Q5NKP6	A0A1D6HXP2	Starch synthase, chloroplastic/amyloplastic; Belongs to the glycosyltransferase 1 family. Bacterial/plant glycogen synthase subfamily.	Starch synthase, chloroplastic/amyloplastic; Belongs to the glycosyltransferase 1 family. Bacterial/plant glycogen synthase subfamily.	0.901
GRMZM2G024993_P01	M8	Q5NKP6	P31927	Starch synthase, chloroplastic/amyloplastic; Belongs to the glycosyltransferase 1 family. Bacterial/plant glycogen synthase subfamily.	Sucrose-phosphate synthase; Plays a role in photosynthetic sucrose synthesis by catalyzing the rate-limiting step of sucrose biosynthesis from UDP- glucose and fructose- 6-phosphate. Involved in the regulation of carbon partitioning in the leaves of plants. May regulate the synthesis of sucrose and therefore play a major role as a limiting factor in the export of photoassimilates out of the leaf.…	0.962
GRMZM6G729818_P01	GRMZM2G024993_P01	GRMZM6G729818_P01	Q5NKP6	UTP--glucose-1-phosphate uridylyltransferase.	Starch synthase, chloroplastic/amyloplastic; Belongs to the glycosyltransferase 1 family. Bacterial/plant glycogen synthase subfamily.	0.912
GRMZM6G729818_P01	GRMZM2G008263_P01	GRMZM6G729818_P01	A0A1D6HXP2	UTP--glucose-1-phosphate uridylyltransferase.	Starch synthase, chloroplastic/amyloplastic; Belongs to the glycosyltransferase 1 family. Bacterial/plant glycogen synthase subfamily.	0.912
GRMZM6G729818_P01	M8	GRMZM6G729818_P01	P31927	UTP--glucose-1-phosphate uridylyltransferase.	Sucrose-phosphate synthase; Plays a role in photosynthetic sucrose synthesis by catalyzing the rate-limiting step of sucrose biosynthesis from UDP- glucose and fructose- 6-phosphate. Involved in the regulation of carbon partitioning in the leaves of plants. May regulate the synthesis of sucrose and therefore play a major role as a limiting factor in the export of photoassimilates out of the leaf.…	0.947
GRMZM2G008263_P01	GRMZM2G024993_P01	A0A1D6HXP2	Q5NKP6	Starch synthase, chloroplastic/amyloplastic; Belongs to the glycosyltransferase 1 family. Bacterial/plant glycogen synthase subfamily.	Starch synthase, chloroplastic/amyloplastic; Belongs to the glycosyltransferase 1 family. Bacterial/plant glycogen synthase subfamily.	0.901
GRMZM2G008263_P01	GRMZM6G729818_P01	A0A1D6HXP2	GRMZM6G729818_P01	Starch synthase, chloroplastic/amyloplastic; Belongs to the glycosyltransferase 1 family. Bacterial/plant glycogen synthase subfamily.	UTP--glucose-1-phosphate uridylyltransferase.	0.912
GRMZM2G008263_P01	M8	A0A1D6HXP2	P31927	Starch synthase, chloroplastic/amyloplastic; Belongs to the glycosyltransferase 1 family. Bacterial/plant glycogen synthase subfamily.	Sucrose-phosphate synthase; Plays a role in photosynthetic sucrose synthesis by catalyzing the rate-limiting step of sucrose biosynthesis from UDP- glucose and fructose- 6-phosphate. Involved in the regulation of carbon partitioning in the leaves of plants. May regulate the synthesis of sucrose and therefore play a major role as a limiting factor in the export of photoassimilates out of the leaf.…	0.961
M8	GRMZM2G024993_P01	P31927	Q5NKP6	Sucrose-phosphate synthase; Plays a role in photosynthetic sucrose synthesis by catalyzing the rate-limiting step of sucrose biosynthesis from UDP- glucose and fructose- 6-phosphate. Involved in the regulation of carbon partitioning in the leaves of plants. May regulate the synthesis of sucrose and therefore play a major role as a limiting factor in the export of photoassimilates out of the leaf.…	Starch synthase, chloroplastic/amyloplastic; Belongs to the glycosyltransferase 1 family. Bacterial/plant glycogen synthase subfamily.	0.962
M8	GRMZM6G729818_P01	P31927	GRMZM6G729818_P01	Sucrose-phosphate synthase; Plays a role in photosynthetic sucrose synthesis by catalyzing the rate-limiting step of sucrose biosynthesis from UDP- glucose and fructose- 6-phosphate. Involved in the regulation of carbon partitioning in the leaves of plants. May regulate the synthesis of sucrose and therefore play a major role as a limiting factor in the export of photoassimilates out of the leaf.…	UTP--glucose-1-phosphate uridylyltransferase.	0.947
M8	GRMZM2G008263_P01	P31927	A0A1D6HXP2	Sucrose-phosphate synthase; Plays a role in photosynthetic sucrose synthesis by catalyzing the rate-limiting step of sucrose biosynthesis from UDP- glucose and fructose- 6-phosphate. Involved in the regulation of carbon partitioning in the leaves of plants. May regulate the synthesis of sucrose and therefore play a major role as a limiting factor in the export of photoassimilates out of the leaf.…	Starch synthase, chloroplastic/amyloplastic; Belongs to the glycosyltransferase 1 family. Bacterial/plant glycogen synthase subfamily.	0.961
M8	GRMZM2G055489_P02	P31927	Q9FQ11	Sucrose-phosphate synthase; Plays a role in photosynthetic sucrose synthesis by catalyzing the rate-limiting step of sucrose biosynthesis from UDP- glucose and fructose- 6-phosphate. Involved in the regulation of carbon partitioning in the leaves of plants. May regulate the synthesis of sucrose and therefore play a major role as a limiting factor in the export of photoassimilates out of the leaf.…	Sucrose-phosphatase 1; Catalyzes the final step of sucrose synthesis. Inactive with fructose 6-phosphate as substrate.	0.979
M8	GRMZM2G097641_P02	P31927	Q84ZX8	Sucrose-phosphate synthase; Plays a role in photosynthetic sucrose synthesis by catalyzing the rate-limiting step of sucrose biosynthesis from UDP- glucose and fructose- 6-phosphate. Involved in the regulation of carbon partitioning in the leaves of plants. May regulate the synthesis of sucrose and therefore play a major role as a limiting factor in the export of photoassimilates out of the leaf.…	Sucrose-phosphatase 2; Catalyzes the final step of sucrose synthesis. Inactive with fructose 6-phosphate as substrate.	0.98
GRMZM2G055489_P02	M8	Q9FQ11	P31927	Sucrose-phosphatase 1; Catalyzes the final step of sucrose synthesis. Inactive with fructose 6-phosphate as substrate.	Sucrose-phosphate synthase; Plays a role in photosynthetic sucrose synthesis by catalyzing the rate-limiting step of sucrose biosynthesis from UDP- glucose and fructose- 6-phosphate. Involved in the regulation of carbon partitioning in the leaves of plants. May regulate the synthesis of sucrose and therefore play a major role as a limiting factor in the export of photoassimilates out of the leaf.…	0.979
GRMZM2G055489_P02	GRMZM2G097641_P02	Q9FQ11	Q84ZX8	Sucrose-phosphatase 1; Catalyzes the final step of sucrose synthesis. Inactive with fructose 6-phosphate as substrate.	Sucrose-phosphatase 2; Catalyzes the final step of sucrose synthesis. Inactive with fructose 6-phosphate as substrate.	0.903
GRMZM2G097641_P02	M8	Q84ZX8	P31927	Sucrose-phosphatase 2; Catalyzes the final step of sucrose synthesis. Inactive with fructose 6-phosphate as substrate.	Sucrose-phosphate synthase; Plays a role in photosynthetic sucrose synthesis by catalyzing the rate-limiting step of sucrose biosynthesis from UDP- glucose and fructose- 6-phosphate. Involved in the regulation of carbon partitioning in the leaves of plants. May regulate the synthesis of sucrose and therefore play a major role as a limiting factor in the export of photoassimilates out of the leaf.…	0.98
GRMZM2G097641_P02	GRMZM2G055489_P02	Q84ZX8	Q9FQ11	Sucrose-phosphatase 2; Catalyzes the final step of sucrose synthesis. Inactive with fructose 6-phosphate as substrate.	Sucrose-phosphatase 1; Catalyzes the final step of sucrose synthesis. Inactive with fructose 6-phosphate as substrate.	0.903
GRMZM2G451729_P01	M9	GRMZM2G451729_P01	K7TID7	Uncharacterized protein.	Pentatricopeptide repeat-containing protein.	0.47
A0A1D6MBY0	M9	A0A1D6MBY0	K7TID7	Uncharacterized protein.	Pentatricopeptide repeat-containing protein.	0.47
GRMZM2G003765_P01	M9	GRMZM2G003765_P01	K7TID7	Multiple organellar RNA editing factor 9 chloroplastic.	Pentatricopeptide repeat-containing protein.	0.483
M9	GRMZM2G451729_P01	K7TID7	GRMZM2G451729_P01	Pentatricopeptide repeat-containing protein.	Uncharacterized protein.	0.47
M9	A0A1D6MBY0	K7TID7	A0A1D6MBY0	Pentatricopeptide repeat-containing protein.	Uncharacterized protein.	0.47
M9	GRMZM2G003765_P01	K7TID7	GRMZM2G003765_P01	Pentatricopeptide repeat-containing protein.	Multiple organellar RNA editing factor 9 chloroplastic.	0.483
M9	RMZM2G169384_P01	K7TID7	RMZM2G169384_P01	Pentatricopeptide repeat-containing protein.	Multiple organellar RNA editing factor 8 chloroplastic/mitochondrial.	0.502
M9	GRMZM2G139441_P01	K7TID7	A0A1D6PRX9	Pentatricopeptide repeat-containing protein.	Multiple organellar RNA editing factor 1 mitochondrial.	0.47
RMZM2G169384_P01	M9	RMZM2G169384_P01	K7TID7	Multiple organellar RNA editing factor 8 chloroplastic/mitochondrial.	Pentatricopeptide repeat-containing protein.	0.502
GRMZM2G139441_P01	M9	A0A1D6PRX9	K7TID7	Multiple organellar RNA editing factor 1 mitochondrial.	Pentatricopeptide repeat-containing protein.	0.47
GRMZM2G453008_P01	GRMZM5G896834_P03	GRMZM2G453008_P01	GRMZM5G896834_P03	Protein TRAUCO.	Retinoblastoma-binding protein-like.	0.982
GRMZM2G453008_P01	GRMZM2G408308_P01	GRMZM2G453008_P01	GRMZM2G408308_P01	Protein TRAUCO.	Protein TRAUCO.	0.543
GRMZM2G453008_P01	A0A1D6NYR6	GRMZM2G453008_P01	A0A1D6NYR6	Protein TRAUCO.	Protein TRAUCO.	0.543
GRMZM2G453008_P01	GRMZM2G145666_P01	GRMZM2G453008_P01	GRMZM2G145666_P01	Protein TRAUCO.	Protein TRAUCO.	0.548
GRMZM2G453008_P01	M10	GRMZM2G453008_P01	A0A1D6ISR3	Protein TRAUCO.	Putative SET-domain containing protein family.	0.859
GRMZM5G896834_P03	GRMZM2G453008_P01	GRMZM5G896834_P03	GRMZM2G453008_P01	Retinoblastoma-binding protein-like.	Protein TRAUCO.	0.982
GRMZM5G896834_P03	GRMZM2G408308_P01	GRMZM5G896834_P03	GRMZM2G408308_P01	Retinoblastoma-binding protein-like.	Protein TRAUCO.	0.982
GRMZM5G896834_P03	A0A1D6NYR6	GRMZM5G896834_P03	A0A1D6NYR6	Retinoblastoma-binding protein-like.	Protein TRAUCO.	0.982
GRMZM5G896834_P03	GRMZM2G145666_P01	GRMZM5G896834_P03	GRMZM2G145666_P01	Retinoblastoma-binding protein-like.	Protein TRAUCO.	0.982
GRMZM5G896834_P03	M10	GRMZM5G896834_P03	A0A1D6ISR3	Retinoblastoma-binding protein-like.	Putative SET-domain containing protein family.	0.952
GRMZM2G408308_P01	GRMZM2G453008_P01	GRMZM2G408308_P01	GRMZM2G453008_P01	Protein TRAUCO.	Protein TRAUCO.	0.543
GRMZM2G408308_P01	GRMZM5G896834_P03	GRMZM2G408308_P01	GRMZM5G896834_P03	Protein TRAUCO.	Retinoblastoma-binding protein-like.	0.982
GRMZM2G408308_P01	A0A1D6NYR6	GRMZM2G408308_P01	A0A1D6NYR6	Protein TRAUCO.	Protein TRAUCO.	0.544
GRMZM2G408308_P01	GRMZM2G145666_P01	GRMZM2G408308_P01	GRMZM2G145666_P01	Protein TRAUCO.	Protein TRAUCO.	0.546
GRMZM2G408308_P01	M10	GRMZM2G408308_P01	A0A1D6ISR3	Protein TRAUCO.	Putative SET-domain containing protein family.	0.859
A0A1D6NYR6	GRMZM2G453008_P01	A0A1D6NYR6	GRMZM2G453008_P01	Protein TRAUCO.	Protein TRAUCO.	0.543
A0A1D6NYR6	GRMZM5G896834_P03	A0A1D6NYR6	GRMZM5G896834_P03	Protein TRAUCO.	Retinoblastoma-binding protein-like.	0.982
A0A1D6NYR6	GRMZM2G408308_P01	A0A1D6NYR6	GRMZM2G408308_P01	Protein TRAUCO.	Protein TRAUCO.	0.544
A0A1D6NYR6	GRMZM2G145666_P01	A0A1D6NYR6	GRMZM2G145666_P01	Protein TRAUCO.	Protein TRAUCO.	0.559
A0A1D6NYR6	M10	A0A1D6NYR6	A0A1D6ISR3	Protein TRAUCO.	Putative SET-domain containing protein family.	0.859
GRMZM2G145666_P01	GRMZM2G453008_P01	GRMZM2G145666_P01	GRMZM2G453008_P01	Protein TRAUCO.	Protein TRAUCO.	0.548
GRMZM2G145666_P01	GRMZM5G896834_P03	GRMZM2G145666_P01	GRMZM5G896834_P03	Protein TRAUCO.	Retinoblastoma-binding protein-like.	0.982
GRMZM2G145666_P01	GRMZM2G408308_P01	GRMZM2G145666_P01	GRMZM2G408308_P01	Protein TRAUCO.	Protein TRAUCO.	0.546
GRMZM2G145666_P01	A0A1D6NYR6	GRMZM2G145666_P01	A0A1D6NYR6	Protein TRAUCO.	Protein TRAUCO.	0.559
GRMZM2G145666_P01	M10	GRMZM2G145666_P01	A0A1D6ISR3	Protein TRAUCO.	Putative SET-domain containing protein family.	0.859
M10	GRMZM2G453008_P01	A0A1D6ISR3	GRMZM2G453008_P01	Putative SET-domain containing protein family.	Protein TRAUCO.	0.859
M10	GRMZM5G896834_P03	A0A1D6ISR3	GRMZM5G896834_P03	Putative SET-domain containing protein family.	Retinoblastoma-binding protein-like.	0.952
M10	GRMZM2G408308_P01	A0A1D6ISR3	GRMZM2G408308_P01	Putative SET-domain containing protein family.	Protein TRAUCO.	0.859
M10	A0A1D6NYR6	A0A1D6ISR3	A0A1D6NYR6	Putative SET-domain containing protein family.	Protein TRAUCO.	0.859
M10	GRMZM2G145666_P01	A0A1D6ISR3	GRMZM2G145666_P01	Putative SET-domain containing protein family.	Protein TRAUCO.	0.859
GRMZM2G087201_P01	GRMZM2G017923_P01	GRMZM2G087201_P01	B4FAY0	Protein kinase-like.	Zinc finger CCCH domain-containing protein 22.	0.584
GRMZM2G087201_P01	M11	GRMZM2G087201_P01	A0A1D6ISX7	Protein kinase-like.	Putative peptide/nitrate transporter.	0.49
GRMZM5G825854_P02	GRMZM2G017923_P01	GRMZM5G825854_P02	B4FAY0	Sec34-like family protein.	Zinc finger CCCH domain-containing protein 22.	0.58
GRMZM5G825854_P02	GRMZM2G131324_P02	GRMZM5G825854_P02	GRMZM2G131324_P02	Sec34-like family protein.	GPN-loop GTPase 3; Small GTPase required for proper nuclear import of RNA polymerase II and III (RNAPII and RNAPIII). May act at an RNAP assembly step prior to nuclear import; Belongs to the GPN-loop GTPase family.	0.858
GRMZM5G825854_P02	M11	GRMZM5G825854_P02	A0A1D6ISX7	Sec34-like family protein.	Putative peptide/nitrate transporter.	0.486
GRMZM2G017923_P01	GRMZM2G087201_P01	B4FAY0	GRMZM2G087201_P01	Zinc finger CCCH domain-containing protein 22.	Protein kinase-like.	0.584
GRMZM2G017923_P01	GRMZM5G825854_P02	B4FAY0	GRMZM5G825854_P02	Zinc finger CCCH domain-containing protein 22.	Sec34-like family protein.	0.58
GRMZM2G017923_P01	GRMZM2G131324_P02	B4FAY0	GRMZM2G131324_P02	Zinc finger CCCH domain-containing protein 22.	GPN-loop GTPase 3; Small GTPase required for proper nuclear import of RNA polymerase II and III (RNAPII and RNAPIII). May act at an RNAP assembly step prior to nuclear import; Belongs to the GPN-loop GTPase family.	0.58
GRMZM2G017923_P01	GRMZM2G067520_P02	B4FAY0	GRMZM2G067520_P02	Zinc finger CCCH domain-containing protein 22.	Protein kinase superfamily protein.	0.584
GRMZM2G017923_P01	M11	B4FAY0	A0A1D6ISX7	Zinc finger CCCH domain-containing protein 22.	Putative peptide/nitrate transporter.	0.493
GRMZM2G131324_P02	GRMZM5G825854_P02	GRMZM2G131324_P02	GRMZM5G825854_P02	GPN-loop GTPase 3; Small GTPase required for proper nuclear import of RNA polymerase II and III (RNAPII and RNAPIII). May act at an RNAP assembly step prior to nuclear import; Belongs to the GPN-loop GTPase family.	Sec34-like family protein.	0.858
GRMZM2G131324_P02	GRMZM2G017923_P01	GRMZM2G131324_P02	B4FAY0	GPN-loop GTPase 3; Small GTPase required for proper nuclear import of RNA polymerase II and III (RNAPII and RNAPIII). May act at an RNAP assembly step prior to nuclear import; Belongs to the GPN-loop GTPase family.	Zinc finger CCCH domain-containing protein 22.	0.58
GRMZM2G131324_P02	M11	GRMZM2G131324_P02	A0A1D6ISX7	GPN-loop GTPase 3; Small GTPase required for proper nuclear import of RNA polymerase II and III (RNAPII and RNAPIII). May act at an RNAP assembly step prior to nuclear import; Belongs to the GPN-loop GTPase family.	Putative peptide/nitrate transporter.	0.504
GRMZM2G067520_P02	GRMZM2G017923_P01	GRMZM2G067520_P02	B4FAY0	Protein kinase superfamily protein.	Zinc finger CCCH domain-containing protein 22.	0.584
GRMZM2G067520_P02	M11	GRMZM2G067520_P02	A0A1D6ISX7	Protein kinase superfamily protein.	Putative peptide/nitrate transporter.	0.49
M11	GRMZM2G087201_P01	A0A1D6ISX7	GRMZM2G087201_P01	Putative peptide/nitrate transporter.	Protein kinase-like.	0.49
M11	GRMZM5G825854_P02	A0A1D6ISX7	GRMZM5G825854_P02	Putative peptide/nitrate transporter.	Sec34-like family protein.	0.486
M11	GRMZM2G017923_P01	A0A1D6ISX7	B4FAY0	Putative peptide/nitrate transporter.	Zinc finger CCCH domain-containing protein 22.	0.493
M11	GRMZM2G131324_P02	A0A1D6ISX7	GRMZM2G131324_P02	Putative peptide/nitrate transporter.	GPN-loop GTPase 3; Small GTPase required for proper nuclear import of RNA polymerase II and III (RNAPII and RNAPIII). May act at an RNAP assembly step prior to nuclear import; Belongs to the GPN-loop GTPase family.	0.504
M11	GRMZM2G067520_P02	A0A1D6ISX7	GRMZM2G067520_P02	Putative peptide/nitrate transporter.	Protein kinase superfamily protein.	0.49
GRMZM2G121631_P01	M12	GRMZM2G121631_P01	P19656	OSJNBa0063G07.3-like protein.	Non-specific lipid-transfer protein; Plant non-specific lipid-transfer proteins transfer phospholipids as well as galactolipids across membranes. May play a role in wax or cutin deposition in the cell walls of expanding epidermal cells and certain secretory tissues.	0.61
GRMZM2G005643_P01	M12	GRMZM2G005643_P01	P19656	OSJNBa0063G07.3-like protein.	Non-specific lipid-transfer protein; Plant non-specific lipid-transfer proteins transfer phospholipids as well as galactolipids across membranes. May play a role in wax or cutin deposition in the cell walls of expanding epidermal cells and certain secretory tissues.	0.61
GRMZM2G320373_P01	M12	GRMZM2G320373_P01	P19656	Nonspecific lipid-transfer protein AKCS9.	Non-specific lipid-transfer protein; Plant non-specific lipid-transfer proteins transfer phospholipids as well as galactolipids across membranes. May play a role in wax or cutin deposition in the cell walls of expanding epidermal cells and certain secretory tissues.	0.661
M12	GRMZM2G121631_P01	P19656	GRMZM2G121631_P01	Non-specific lipid-transfer protein; Plant non-specific lipid-transfer proteins transfer phospholipids as well as galactolipids across membranes. May play a role in wax or cutin deposition in the cell walls of expanding epidermal cells and certain secretory tissues.	OSJNBa0063G07.3-like protein.	0.61
M12	GRMZM2G005643_P01	P19656	GRMZM2G005643_P01	Non-specific lipid-transfer protein; Plant non-specific lipid-transfer proteins transfer phospholipids as well as galactolipids across membranes. May play a role in wax or cutin deposition in the cell walls of expanding epidermal cells and certain secretory tissues.	OSJNBa0063G07.3-like protein.	0.61
M12	GRMZM2G320373_P01	P19656	GRMZM2G320373_P01	Non-specific lipid-transfer protein; Plant non-specific lipid-transfer proteins transfer phospholipids as well as galactolipids across membranes. May play a role in wax or cutin deposition in the cell walls of expanding epidermal cells and certain secretory tissues.	Nonspecific lipid-transfer protein AKCS9.	0.661
M12	GRMZM2G081464_P01	P19656	P83506	Non-specific lipid-transfer protein; Plant non-specific lipid-transfer proteins transfer phospholipids as well as galactolipids across membranes. May play a role in wax or cutin deposition in the cell walls of expanding epidermal cells and certain secretory tissues.	Probable non-specific lipid-transfer protein 2; Potential phospholipid transfer protein. Belongs to the plant LTP family. B11E subfamily.	0.664
M12	GRMZM2G028622_P01	P19656	A0AAS6	Non-specific lipid-transfer protein; Plant non-specific lipid-transfer proteins transfer phospholipids as well as galactolipids across membranes. May play a role in wax or cutin deposition in the cell walls of expanding epidermal cells and certain secretory tissues.	Putative homeobox DNA-binding domain superfamily protein.	0.858
GRMZM2G081464_P01	M12	P83506	P19656	Probable non-specific lipid-transfer protein 2; Potential phospholipid transfer protein. Belongs to the plant LTP family. B11E subfamily.	Non-specific lipid-transfer protein; Plant non-specific lipid-transfer proteins transfer phospholipids as well as galactolipids across membranes. May play a role in wax or cutin deposition in the cell walls of expanding epidermal cells and certain secretory tissues.	0.664
GRMZM2G081464_P01	GRMZM2G028622_P01	P83506	A0AAS6	Probable non-specific lipid-transfer protein 2; Potential phospholipid transfer protein. Belongs to the plant LTP family. B11E subfamily.	Putative homeobox DNA-binding domain superfamily protein.	0.75
GRMZM2G028622_P01	M12	A0AAS6	P19656	Putative homeobox DNA-binding domain superfamily protein.	Non-specific lipid-transfer protein; Plant non-specific lipid-transfer proteins transfer phospholipids as well as galactolipids across membranes. May play a role in wax or cutin deposition in the cell walls of expanding epidermal cells and certain secretory tissues.	0.858
GRMZM2G028622_P01	GRMZM2G081464_P01	A0AAS6	P83506	Putative homeobox DNA-binding domain superfamily protein.	Probable non-specific lipid-transfer protein 2; Potential phospholipid transfer protein. Belongs to the plant LTP family. B11E subfamily.	0.75
GRMZM2G061672_P02	GRMZM2G446872_P01	GRMZM2G061672_P02	GRMZM2G446872_P01	Mediator of RNA polymerase II transcription subunit 7; Component of the Mediator complex, a coactivator involved in the regulated transcription of nearly all RNA polymerase II-dependent genes. Mediator functions as a bridge to convey information from gene- specific regulatory proteins to the basal RNA polymerase II transcription machinery.	Mediator of RNA polymerase II transcription subunit 14; Component of the Mediator complex, a coactivator involved in the regulated transcription of nearly all RNA polymerase II-dependent genes. Mediator functions as a bridge to convey information from gene- specific regulatory proteins to the basal RNA polymerase II transcription machinery. Mediator is recruited to promoters by direct interaction…	0.992
GRMZM2G061672_P02	GRMZM2G017537_P01	GRMZM2G061672_P02	GRMZM2G017537_P01	Mediator of RNA polymerase II transcription subunit 7; Component of the Mediator complex, a coactivator involved in the regulated transcription of nearly all RNA polymerase II-dependent genes. Mediator functions as a bridge to convey information from gene- specific regulatory proteins to the basal RNA polymerase II transcription machinery.	Mediator of RNA polymerase II transcription subunit 6; Component of the Mediator complex, a coactivator involved in the regulated transcription of nearly all RNA polymerase II-dependent genes. Mediator functions as a bridge to convey information from gene- specific regulatory proteins to the basal RNA polymerase II transcription machinery. Mediator is recruited to promoters by direct interactions…	0.993
GRMZM2G061672_P02	GRMZM2G139683_P03	GRMZM2G061672_P02	GRMZM2G139683_P03	Mediator of RNA polymerase II transcription subunit 7; Component of the Mediator complex, a coactivator involved in the regulated transcription of nearly all RNA polymerase II-dependent genes. Mediator functions as a bridge to convey information from gene- specific regulatory proteins to the basal RNA polymerase II transcription machinery.	Mediator of RNA polymerase II transcription subunit 31; Component of the Mediator complex, a coactivator involved in the regulated transcription of nearly all RNA polymerase II-dependent genes. Mediator functions as a bridge to convey information from gene- specific regulatory proteins to the basal RNA polymerase II transcription machinery. Mediator is recruited to promoters by direct interaction…	0.993
GRMZM2G061672_P02	M14	GRMZM2G061672_P02	A0A1D6HUA2	Mediator of RNA polymerase II transcription subunit 7; Component of the Mediator complex, a coactivator involved in the regulated transcription of nearly all RNA polymerase II-dependent genes. Mediator functions as a bridge to convey information from gene- specific regulatory proteins to the basal RNA polymerase II transcription machinery.	Serine/threonine-protein kinase WNK2.	0.499
GRMZM2G061672_P02	GRMZM2G066981_P01	GRMZM2G061672_P02	A0A1D6JGZ1	Mediator of RNA polymerase II transcription subunit 7; Component of the Mediator complex, a coactivator involved in the regulated transcription of nearly all RNA polymerase II-dependent genes. Mediator functions as a bridge to convey information from gene- specific regulatory proteins to the basal RNA polymerase II transcription machinery.	Mediator of RNA polymerase II transcription subunit 7; Component of the Mediator complex, a coactivator involved in the regulated transcription of nearly all RNA polymerase II-dependent genes. Mediator functions as a bridge to convey information from gene- specific regulatory proteins to the basal RNA polymerase II transcription machinery.	0.543
GRMZM2G446872_P01	GRMZM2G061672_P02	GRMZM2G446872_P01	GRMZM2G061672_P02	Mediator of RNA polymerase II transcription subunit 14; Component of the Mediator complex, a coactivator involved in the regulated transcription of nearly all RNA polymerase II-dependent genes. Mediator functions as a bridge to convey information from gene- specific regulatory proteins to the basal RNA polymerase II transcription machinery. Mediator is recruited to promoters by direct interaction…	Mediator of RNA polymerase II transcription subunit 7; Component of the Mediator complex, a coactivator involved in the regulated transcription of nearly all RNA polymerase II-dependent genes. Mediator functions as a bridge to convey information from gene- specific regulatory proteins to the basal RNA polymerase II transcription machinery.	0.992
GRMZM2G446872_P01	GRMZM2G017537_P01	GRMZM2G446872_P01	GRMZM2G017537_P01	Mediator of RNA polymerase II transcription subunit 14; Component of the Mediator complex, a coactivator involved in the regulated transcription of nearly all RNA polymerase II-dependent genes. Mediator functions as a bridge to convey information from gene- specific regulatory proteins to the basal RNA polymerase II transcription machinery. Mediator is recruited to promoters by direct interaction…	Mediator of RNA polymerase II transcription subunit 6; Component of the Mediator complex, a coactivator involved in the regulated transcription of nearly all RNA polymerase II-dependent genes. Mediator functions as a bridge to convey information from gene- specific regulatory proteins to the basal RNA polymerase II transcription machinery. Mediator is recruited to promoters by direct interactions…	0.997
GRMZM2G446872_P01	GRMZM2G139683_P03	GRMZM2G446872_P01	GRMZM2G139683_P03	Mediator of RNA polymerase II transcription subunit 14; Component of the Mediator complex, a coactivator involved in the regulated transcription of nearly all RNA polymerase II-dependent genes. Mediator functions as a bridge to convey information from gene- specific regulatory proteins to the basal RNA polymerase II transcription machinery. Mediator is recruited to promoters by direct interaction…	Mediator of RNA polymerase II transcription subunit 31; Component of the Mediator complex, a coactivator involved in the regulated transcription of nearly all RNA polymerase II-dependent genes. Mediator functions as a bridge to convey information from gene- specific regulatory proteins to the basal RNA polymerase II transcription machinery. Mediator is recruited to promoters by direct interaction…	0.997
GRMZM2G446872_P01	M14	GRMZM2G446872_P01	A0A1D6HUA2	Mediator of RNA polymerase II transcription subunit 14; Component of the Mediator complex, a coactivator involved in the regulated transcription of nearly all RNA polymerase II-dependent genes. Mediator functions as a bridge to convey information from gene- specific regulatory proteins to the basal RNA polymerase II transcription machinery. Mediator is recruited to promoters by direct interaction…	Serine/threonine-protein kinase WNK2.	0.638
GRMZM2G446872_P01	GRMZM2G066981_P01	GRMZM2G446872_P01	A0A1D6JGZ1	Mediator of RNA polymerase II transcription subunit 14; Component of the Mediator complex, a coactivator involved in the regulated transcription of nearly all RNA polymerase II-dependent genes. Mediator functions as a bridge to convey information from gene- specific regulatory proteins to the basal RNA polymerase II transcription machinery. Mediator is recruited to promoters by direct interaction…	Mediator of RNA polymerase II transcription subunit 7; Component of the Mediator complex, a coactivator involved in the regulated transcription of nearly all RNA polymerase II-dependent genes. Mediator functions as a bridge to convey information from gene- specific regulatory proteins to the basal RNA polymerase II transcription machinery.	0.992
GRMZM2G017537_P01	GRMZM2G061672_P02	GRMZM2G017537_P01	GRMZM2G061672_P02	Mediator of RNA polymerase II transcription subunit 6; Component of the Mediator complex, a coactivator involved in the regulated transcription of nearly all RNA polymerase II-dependent genes. Mediator functions as a bridge to convey information from gene- specific regulatory proteins to the basal RNA polymerase II transcription machinery. Mediator is recruited to promoters by direct interactions…	Mediator of RNA polymerase II transcription subunit 7; Component of the Mediator complex, a coactivator involved in the regulated transcription of nearly all RNA polymerase II-dependent genes. Mediator functions as a bridge to convey information from gene- specific regulatory proteins to the basal RNA polymerase II transcription machinery.	0.993
GRMZM2G017537_P01	GRMZM2G446872_P01	GRMZM2G017537_P01	GRMZM2G446872_P01	Mediator of RNA polymerase II transcription subunit 6; Component of the Mediator complex, a coactivator involved in the regulated transcription of nearly all RNA polymerase II-dependent genes. Mediator functions as a bridge to convey information from gene- specific regulatory proteins to the basal RNA polymerase II transcription machinery. Mediator is recruited to promoters by direct interactions…	Mediator of RNA polymerase II transcription subunit 14; Component of the Mediator complex, a coactivator involved in the regulated transcription of nearly all RNA polymerase II-dependent genes. Mediator functions as a bridge to convey information from gene- specific regulatory proteins to the basal RNA polymerase II transcription machinery. Mediator is recruited to promoters by direct interaction…	0.997
GRMZM2G017537_P01	GRMZM2G139683_P03	GRMZM2G017537_P01	GRMZM2G139683_P03	Mediator of RNA polymerase II transcription subunit 6; Component of the Mediator complex, a coactivator involved in the regulated transcription of nearly all RNA polymerase II-dependent genes. Mediator functions as a bridge to convey information from gene- specific regulatory proteins to the basal RNA polymerase II transcription machinery. Mediator is recruited to promoters by direct interactions…	Mediator of RNA polymerase II transcription subunit 31; Component of the Mediator complex, a coactivator involved in the regulated transcription of nearly all RNA polymerase II-dependent genes. Mediator functions as a bridge to convey information from gene- specific regulatory proteins to the basal RNA polymerase II transcription machinery. Mediator is recruited to promoters by direct interaction…	0.998
GRMZM2G017537_P01	M14	GRMZM2G017537_P01	A0A1D6HUA2	Mediator of RNA polymerase II transcription subunit 6; Component of the Mediator complex, a coactivator involved in the regulated transcription of nearly all RNA polymerase II-dependent genes. Mediator functions as a bridge to convey information from gene- specific regulatory proteins to the basal RNA polymerase II transcription machinery. Mediator is recruited to promoters by direct interactions…	Serine/threonine-protein kinase WNK2.	0.542
GRMZM2G017537_P01	GRMZM2G066981_P01	GRMZM2G017537_P01	A0A1D6JGZ1	Mediator of RNA polymerase II transcription subunit 6; Component of the Mediator complex, a coactivator involved in the regulated transcription of nearly all RNA polymerase II-dependent genes. Mediator functions as a bridge to convey information from gene- specific regulatory proteins to the basal RNA polymerase II transcription machinery. Mediator is recruited to promoters by direct interactions…	Mediator of RNA polymerase II transcription subunit 7; Component of the Mediator complex, a coactivator involved in the regulated transcription of nearly all RNA polymerase II-dependent genes. Mediator functions as a bridge to convey information from gene- specific regulatory proteins to the basal RNA polymerase II transcription machinery.	0.993
GRMZM2G139683_P03	GRMZM2G061672_P02	GRMZM2G139683_P03	GRMZM2G061672_P02	Mediator of RNA polymerase II transcription subunit 31; Component of the Mediator complex, a coactivator involved in the regulated transcription of nearly all RNA polymerase II-dependent genes. Mediator functions as a bridge to convey information from gene- specific regulatory proteins to the basal RNA polymerase II transcription machinery. Mediator is recruited to promoters by direct interaction…	Mediator of RNA polymerase II transcription subunit 7; Component of the Mediator complex, a coactivator involved in the regulated transcription of nearly all RNA polymerase II-dependent genes. Mediator functions as a bridge to convey information from gene- specific regulatory proteins to the basal RNA polymerase II transcription machinery.	0.993
GRMZM2G139683_P03	GRMZM2G446872_P01	GRMZM2G139683_P03	GRMZM2G446872_P01	Mediator of RNA polymerase II transcription subunit 31; Component of the Mediator complex, a coactivator involved in the regulated transcription of nearly all RNA polymerase II-dependent genes. Mediator functions as a bridge to convey information from gene- specific regulatory proteins to the basal RNA polymerase II transcription machinery. Mediator is recruited to promoters by direct interaction…	Mediator of RNA polymerase II transcription subunit 14; Component of the Mediator complex, a coactivator involved in the regulated transcription of nearly all RNA polymerase II-dependent genes. Mediator functions as a bridge to convey information from gene- specific regulatory proteins to the basal RNA polymerase II transcription machinery. Mediator is recruited to promoters by direct interaction…	0.997
GRMZM2G139683_P03	GRMZM2G017537_P01	GRMZM2G139683_P03	GRMZM2G017537_P01	Mediator of RNA polymerase II transcription subunit 31; Component of the Mediator complex, a coactivator involved in the regulated transcription of nearly all RNA polymerase II-dependent genes. Mediator functions as a bridge to convey information from gene- specific regulatory proteins to the basal RNA polymerase II transcription machinery. Mediator is recruited to promoters by direct interaction…	Mediator of RNA polymerase II transcription subunit 6; Component of the Mediator complex, a coactivator involved in the regulated transcription of nearly all RNA polymerase II-dependent genes. Mediator functions as a bridge to convey information from gene- specific regulatory proteins to the basal RNA polymerase II transcription machinery. Mediator is recruited to promoters by direct interactions…	0.998
GRMZM2G139683_P03	M14	GRMZM2G139683_P03	A0A1D6HUA2	Mediator of RNA polymerase II transcription subunit 31; Component of the Mediator complex, a coactivator involved in the regulated transcription of nearly all RNA polymerase II-dependent genes. Mediator functions as a bridge to convey information from gene- specific regulatory proteins to the basal RNA polymerase II transcription machinery. Mediator is recruited to promoters by direct interaction…	Serine/threonine-protein kinase WNK2.	0.497
GRMZM2G139683_P03	GRMZM2G066981_P01	GRMZM2G139683_P03	A0A1D6JGZ1	Mediator of RNA polymerase II transcription subunit 31; Component of the Mediator complex, a coactivator involved in the regulated transcription of nearly all RNA polymerase II-dependent genes. Mediator functions as a bridge to convey information from gene- specific regulatory proteins to the basal RNA polymerase II transcription machinery. Mediator is recruited to promoters by direct interaction…	Mediator of RNA polymerase II transcription subunit 7; Component of the Mediator complex, a coactivator involved in the regulated transcription of nearly all RNA polymerase II-dependent genes. Mediator functions as a bridge to convey information from gene- specific regulatory proteins to the basal RNA polymerase II transcription machinery.	0.993
M14	GRMZM2G061672_P02	A0A1D6HUA2	GRMZM2G061672_P02	Serine/threonine-protein kinase WNK2.	Mediator of RNA polymerase II transcription subunit 7; Component of the Mediator complex, a coactivator involved in the regulated transcription of nearly all RNA polymerase II-dependent genes. Mediator functions as a bridge to convey information from gene- specific regulatory proteins to the basal RNA polymerase II transcription machinery.	0.499
M14	GRMZM2G446872_P01	A0A1D6HUA2	GRMZM2G446872_P01	Serine/threonine-protein kinase WNK2.	Mediator of RNA polymerase II transcription subunit 14; Component of the Mediator complex, a coactivator involved in the regulated transcription of nearly all RNA polymerase II-dependent genes. Mediator functions as a bridge to convey information from gene- specific regulatory proteins to the basal RNA polymerase II transcription machinery. Mediator is recruited to promoters by direct interaction…	0.638
M14	GRMZM2G017537_P01	A0A1D6HUA2	GRMZM2G017537_P01	Serine/threonine-protein kinase WNK2.	Mediator of RNA polymerase II transcription subunit 6; Component of the Mediator complex, a coactivator involved in the regulated transcription of nearly all RNA polymerase II-dependent genes. Mediator functions as a bridge to convey information from gene- specific regulatory proteins to the basal RNA polymerase II transcription machinery. Mediator is recruited to promoters by direct interactions…	0.542
M14	GRMZM2G139683_P03	A0A1D6HUA2	GRMZM2G139683_P03	Serine/threonine-protein kinase WNK2.	Mediator of RNA polymerase II transcription subunit 31; Component of the Mediator complex, a coactivator involved in the regulated transcription of nearly all RNA polymerase II-dependent genes. Mediator functions as a bridge to convey information from gene- specific regulatory proteins to the basal RNA polymerase II transcription machinery. Mediator is recruited to promoters by direct interaction…	0.497
M14	GRMZM2G066981_P01	A0A1D6HUA2	A0A1D6JGZ1	Serine/threonine-protein kinase WNK2.	Mediator of RNA polymerase II transcription subunit 7; Component of the Mediator complex, a coactivator involved in the regulated transcription of nearly all RNA polymerase II-dependent genes. Mediator functions as a bridge to convey information from gene- specific regulatory proteins to the basal RNA polymerase II transcription machinery.	0.499
GRMZM2G066981_P01	GRMZM2G061672_P02	A0A1D6JGZ1	GRMZM2G061672_P02	Mediator of RNA polymerase II transcription subunit 7; Component of the Mediator complex, a coactivator involved in the regulated transcription of nearly all RNA polymerase II-dependent genes. Mediator functions as a bridge to convey information from gene- specific regulatory proteins to the basal RNA polymerase II transcription machinery.	Mediator of RNA polymerase II transcription subunit 7; Component of the Mediator complex, a coactivator involved in the regulated transcription of nearly all RNA polymerase II-dependent genes. Mediator functions as a bridge to convey information from gene- specific regulatory proteins to the basal RNA polymerase II transcription machinery.	0.543
GRMZM2G066981_P01	GRMZM2G446872_P01	A0A1D6JGZ1	GRMZM2G446872_P01	Mediator of RNA polymerase II transcription subunit 7; Component of the Mediator complex, a coactivator involved in the regulated transcription of nearly all RNA polymerase II-dependent genes. Mediator functions as a bridge to convey information from gene- specific regulatory proteins to the basal RNA polymerase II transcription machinery.	Mediator of RNA polymerase II transcription subunit 14; Component of the Mediator complex, a coactivator involved in the regulated transcription of nearly all RNA polymerase II-dependent genes. Mediator functions as a bridge to convey information from gene- specific regulatory proteins to the basal RNA polymerase II transcription machinery. Mediator is recruited to promoters by direct interaction…	0.992
GRMZM2G066981_P01	GRMZM2G017537_P01	A0A1D6JGZ1	GRMZM2G017537_P01	Mediator of RNA polymerase II transcription subunit 7; Component of the Mediator complex, a coactivator involved in the regulated transcription of nearly all RNA polymerase II-dependent genes. Mediator functions as a bridge to convey information from gene- specific regulatory proteins to the basal RNA polymerase II transcription machinery.	Mediator of RNA polymerase II transcription subunit 6; Component of the Mediator complex, a coactivator involved in the regulated transcription of nearly all RNA polymerase II-dependent genes. Mediator functions as a bridge to convey information from gene- specific regulatory proteins to the basal RNA polymerase II transcription machinery. Mediator is recruited to promoters by direct interactions…	0.993
GRMZM2G066981_P01	GRMZM2G139683_P03	A0A1D6JGZ1	GRMZM2G139683_P03	Mediator of RNA polymerase II transcription subunit 7; Component of the Mediator complex, a coactivator involved in the regulated transcription of nearly all RNA polymerase II-dependent genes. Mediator functions as a bridge to convey information from gene- specific regulatory proteins to the basal RNA polymerase II transcription machinery.	Mediator of RNA polymerase II transcription subunit 31; Component of the Mediator complex, a coactivator involved in the regulated transcription of nearly all RNA polymerase II-dependent genes. Mediator functions as a bridge to convey information from gene- specific regulatory proteins to the basal RNA polymerase II transcription machinery. Mediator is recruited to promoters by direct interaction…	0.993
GRMZM2G066981_P01	M14	A0A1D6JGZ1	A0A1D6HUA2	Mediator of RNA polymerase II transcription subunit 7; Component of the Mediator complex, a coactivator involved in the regulated transcription of nearly all RNA polymerase II-dependent genes. Mediator functions as a bridge to convey information from gene- specific regulatory proteins to the basal RNA polymerase II transcription machinery.	Serine/threonine-protein kinase WNK2.	0.499
